# Supplementary material for: Identification of CELF1 RNA targets by CLIP-seq in human HeLa cells
Source: Genom Data. 2016 Apr 19;8:97–103. doi: 10.1016/j.gdata.2016.04.009 (PMC4872370; doi:10.1016/j.gdata.2016.04.009)
Supplement: Supplementary Table 1 — CELF1-binding clusters library A. [file mmc1.csv]

	UID	chrom.x	start	end	max_coord	prob.	s.pkidx	c.pkidx	s.height	c.height	length	strand	in_gene	gene_name	gene_id	gene_type	protein_coding	in_Exon	in_UTR	confirmed_bylibB
70	chr1_15	chr1	569882	570005	569926	0.029	15	20	21	76	123	+	TRUE	RP5-857K21.11	ENSG00000198744.5	pseudogene	FALSE	TRUE	FALSE	FALSE
1131	chr1_66	chr1	855868	856063	855984	0.011	66	-1	10	0	195	-	TRUE	RP11-54O7.3	ENSG00000223764.2	lincRNA	FALSE	TRUE	FALSE	FALSE
1197	chr1_70	chr1	856744	857351	857087	0	70	71	72	4	607	-	FALSE	NA	NA	NA	FALSE	FALSE	FALSE	TRUE
1261	chr1_73	chr1	857708	857985	857889	0.0003427	73	-1	14	0	277	-	FALSE	NA	NA	NA	FALSE	FALSE	FALSE	FALSE
148	chr1_205	chr1	987477	987828	987622	0.005	205	-1	11	0	351	+	TRUE	AGRN	ENSG00000188157.9	protein_coding	TRUE	TRUE	FALSE	FALSE
154	chr1_210	chr1	988455	988717	988509	0.002	210	-1	12	0	262	+	TRUE	AGRN	ENSG00000188157.9	protein_coding	TRUE	TRUE	FALSE	FALSE
162	chr1_211	chr1	988720	989289	988949	0.025	211	183	9	1	569	+	TRUE	AGRN	ENSG00000188157.9	protein_coding	TRUE	TRUE	FALSE	FALSE
188	chr1_218	chr1	991121	991521	991419	0.0001466	218	190	15	1	400	+	TRUE	AGRN;RP11-54O7.14	ENSG00000188157.9;ENSG00000242590.1	protein_coding;sense_intronic	TRUE	TRUE	TRUE	TRUE
447	chr1_349	chr1	1251210	1251479	1251302	5.997e-05	349	316	16	2	269	-	TRUE	CPSF3L	ENSG00000127054.14	protein_coding	TRUE	FALSE	FALSE	FALSE
511	chr1_373	chr1	1257618	1258024	1257764	0.042	373	-1	8	0	406	-	TRUE	CPSF3L	ENSG00000127054.14	protein_coding	TRUE	FALSE	FALSE	TRUE
965	chr1_584	chr1	1702833	1703037	1702958	0.005	584	-1	11	0	204	-	TRUE	NADK	ENSG00000008130.11	protein_coding	TRUE	FALSE	FALSE	FALSE
1276	chr1_750	chr1	2078305	2078681	2078587	0.042	750	-1	8	0	376	+	TRUE	PRKCZ	ENSG00000067606.11	protein_coding	TRUE	FALSE	FALSE	TRUE
1277	chr1_751	chr1	2078682	2079133	2078913	0.005	751	-1	11	0	451	+	TRUE	PRKCZ	ENSG00000067606.11	protein_coding	TRUE	FALSE	FALSE	TRUE
1285	chr1_845	chr1	2186784	2187919	2187611	0	845	-1	43	0	1135	+	TRUE	SKI	ENSG00000157933.9	protein_coding	TRUE	FALSE	FALSE	TRUE
1288	chr1_867	chr1	2196526	2197039	2196818	0.002	867	-1	12	0	513	+	TRUE	SKI	ENSG00000157933.9	protein_coding	TRUE	FALSE	FALSE	FALSE
1319	chr1_988	chr1	2298276	2298496	2298329	0.025	988	662	9	1	220	-	TRUE	MORN1	ENSG00000116151.9	protein_coding	TRUE	FALSE	FALSE	FALSE
29	chr1_1184	chr1	3808218	3808461	3808309	0.025	1184	922	9	1	243	-	TRUE	C1orf174	ENSG00000198912.6	protein_coding	TRUE	TRUE	FALSE	FALSE
52	chr1_1386	chr1	6256214	6256372	6256293	0.042	1386	-1	8	0	158	-	TRUE	RPL22	ENSG00000116251.5	protein_coding	TRUE	FALSE	FALSE	FALSE
101	chr1_1711	chr1	6936267	6936423	6936344	0.042	1711	-1	8	0	156	+	TRUE	CAMTA1	ENSG00000171735.14	protein_coding	TRUE	FALSE	FALSE	FALSE
149	chr1_2058	chr1	8380696	8380787	8380708	0.042	2058	-1	8	0	91	+	TRUE	SLC45A1	ENSG00000162426.10	protein_coding	TRUE	FALSE	FALSE	FALSE
189	chr1_2184	chr1	8519601	8519830	8519696	0.005	2184	-1	11	0	229	-	TRUE	RERE	ENSG00000142599.13	protein_coding	TRUE	FALSE	FALSE	FALSE
197	chr1_2220	chr1	8541769	8541970	8541824	0.042	2220	-1	8	0	201	-	TRUE	RERE	ENSG00000142599.13	protein_coding	TRUE	FALSE	FALSE	FALSE
198	chr1_2233	chr1	8545505	8545833	8545643	0.0008929	2233	-1	13	0	328	-	TRUE	RERE	ENSG00000142599.13	protein_coding	TRUE	FALSE	FALSE	FALSE
266	chr1_2665	chr1	8929297	8929618	8929490	0.034	2665	1414	9	4	321	-	TRUE	ENO1	ENSG00000074800.9	protein_coding	TRUE	FALSE	FALSE	FALSE
268	chr1_2671	chr1	8930659	8931267	8931029	0.047	2671	1420	8	1	608	-	TRUE	ENO1	ENSG00000074800.9	protein_coding	TRUE	TRUE	FALSE	FALSE
290	chr1_2773	chr1	9312244	9312443	9312322	0.042	2773	-1	8	0	199	+	TRUE	H6PD	ENSG00000049239.8	protein_coding	TRUE	FALSE	FALSE	FALSE
299	chr1_2795	chr1	9318452	9318897	9318818	0.011	2795	-1	10	0	445	+	TRUE	H6PD	ENSG00000049239.8	protein_coding	TRUE	FALSE	FALSE	FALSE
304	chr1_2799	chr1	9320536	9321058	9320935	3.952e-06	2799	-1	18	0	522	+	TRUE	H6PD	ENSG00000049239.8	protein_coding	TRUE	FALSE	FALSE	TRUE
326	chr1_2935	chr1	9664783	9665028	9664876	0.037	2935	1532	10	11	245	+	TRUE	TMEM201	ENSG00000188807.8	protein_coding	TRUE	TRUE	TRUE	FALSE
365	chr1_3053	chr1	10007050	10007174	10007095	0.022	3053	-1	9	0	124	+	TRUE	RP11-84A14.4;NMNAT1	ENSG00000228150.1;ENSG00000173614.9	sense_intronic;protein_coding	TRUE	FALSE	FALSE	FALSE
382	chr1_3149	chr1	10176041	10176253	10176141	0.011	3149	-1	10	0	212	+	TRUE	UBE4B	ENSG00000130939.14	protein_coding	TRUE	FALSE	FALSE	FALSE
385	chr1_3151	chr1	10176435	10176805	10176630	0.005	3151	-1	11	0	370	+	TRUE	UBE4B	ENSG00000130939.14	protein_coding	TRUE	FALSE	FALSE	FALSE
395	chr1_3185	chr1	10222806	10223007	10222928	0.042	3185	-1	8	0	201	+	TRUE	UBE4B	ENSG00000130939.14	protein_coding	TRUE	FALSE	FALSE	FALSE
454	chr1_3523	chr1	11083597	11083836	11083757	0	3523	1923	28	21	239	+	TRUE	TARDBP	ENSG00000120948.11	protein_coding	TRUE	TRUE	TRUE	TRUE
455	chr1_3524	chr1	11083891	11084048	11083969	0.0002014	3524	1924	16	9	157	+	TRUE	TARDBP	ENSG00000120948.11	protein_coding	TRUE	TRUE	TRUE	FALSE
459	chr1_3535	chr1	11114613	11114907	11114699	0	3535	1943	45	69	294	-	TRUE	SRM	ENSG00000116649.5	protein_coding	TRUE	TRUE	TRUE	TRUE
573	chr1_4028	chr1	14112790	14112991	14112886	0.031	4028	2391	9	3	201	+	TRUE	PRDM2	ENSG00000116731.18	protein_coding	TRUE	FALSE	FALSE	FALSE
594	chr1_4150	chr1	15756199	15756546	15756419	0.017	4150	-1	14	28	347	+	TRUE	EFHD2	ENSG00000142634.8	protein_coding	TRUE	TRUE	TRUE	TRUE
657	chr1_4332	chr1	16263841	16264128	16263930	0.002	4332	2649	13	4	287	+	TRUE	SPEN	ENSG00000065526.6	protein_coding	TRUE	TRUE	FALSE	FALSE
732	chr1_4654	chr1	17733596	17734278	17734148	0.009	4654	2939	14	23	682	-	TRUE	RCC2	ENSG00000179051.9	protein_coding	TRUE	TRUE	TRUE	FALSE
807	chr1_4951	chr1	19482261	19482483	19482339	0.011	4951	-1	10	0	222	-	TRUE	UBR4	ENSG00000127481.10	protein_coding	TRUE	FALSE	FALSE	FALSE
820	chr1_5002	chr1	19544994	19545463	19545219	0.0006456	5002	3175	14	4	469	-	TRUE	EMC1	ENSG00000127463.9	protein_coding	TRUE	TRUE	TRUE	FALSE
826	chr1_5050	chr1	19623532	19623687	19623608	0.007	5050	3257	11	2	155	-	FALSE	NA	NA	NA	FALSE	FALSE	FALSE	FALSE
856	chr1_5270	chr1	20112190	20112564	20112466	0.042	5270	-1	8	0	374	-	TRUE	TMCO4	ENSG00000162542.9	protein_coding	TRUE	FALSE	FALSE	FALSE
878	chr1_5375	chr1	21069453	21069595	21069516	0.024	5375	-1	12	19	142	-	TRUE	HP1BP3	ENSG00000127483.13	protein_coding	TRUE	TRUE	TRUE	TRUE
879	chr1_5379	chr1	21070483	21071239	21071012	0.012	5379	3500	14	25	756	-	TRUE	HP1BP3	ENSG00000127483.13	protein_coding	TRUE	TRUE	TRUE	FALSE
935	chr1_5671	chr1	21368165	21368413	21368228	0.0003427	5671	-1	14	0	248	-	TRUE	EIF4G3	ENSG00000075151.15	protein_coding	TRUE	FALSE	FALSE	FALSE
936	chr1_5682	chr1	21373233	21373436	21373357	0.005	5682	-1	11	0	203	-	TRUE	EIF4G3	ENSG00000075151.15	protein_coding	TRUE	FALSE	FALSE	FALSE
945	chr1_5719	chr1	21404887	21405069	21404961	0.005	5719	-1	11	0	182	-	TRUE	EIF4G3	ENSG00000075151.15	protein_coding	TRUE	FALSE	FALSE	FALSE
953	chr1_5774	chr1	21457045	21457454	21457260	0.002	5774	-1	12	0	409	-	TRUE	EIF4G3	ENSG00000075151.15	protein_coding	TRUE	FALSE	FALSE	FALSE
1006	chr1_6047	chr1	22213030	22213566	22213193	0.0008929	6047	-1	13	0	536	-	TRUE	HSPG2	ENSG00000142798.12	protein_coding	TRUE	FALSE	FALSE	FALSE
1036	chr1_6098	chr1	22258901	22259163	22259017	0.042	6098	-1	8	0	262	-	TRUE	HSPG2	ENSG00000142798.12	protein_coding	TRUE	FALSE	FALSE	FALSE
1064	chr1_6124	chr1	22382884	22383141	22382988	0.022	6124	-1	9	0	257	+	TRUE	CDC42	ENSG00000070831.11	protein_coding	TRUE	FALSE	FALSE	FALSE
1105	chr1_6458	chr1	23646665	23647192	23646790	0.002	6458	-1	12	0	527	-	TRUE	HNRNPR	ENSG00000125944.14	protein_coding	TRUE	FALSE	FALSE	TRUE
1125	chr1_6574	chr1	24022155	24022314	24022234	0.011	6574	-1	10	0	159	+	TRUE	RPL11	ENSG00000142676.8	protein_coding	TRUE	TRUE	FALSE	FALSE
1189	chr1_6860	chr1	25168079	25168384	25168202	2.86e-06	6860	-1	23	29	305	+	TRUE	CLIC4	ENSG00000169504.10	protein_coding	TRUE	TRUE	TRUE	TRUE
1216	chr1_7065	chr1	26227023	26227548	26227099	0	7065	4524	41	48	525	-	TRUE	STMN1	ENSG00000117632.16	protein_coding	TRUE	TRUE	TRUE	TRUE
1248	chr1_7231	chr1	26871320	26871683	26871455	0.002	7231	-1	12	0	363	+	TRUE	RPS6KA1	ENSG00000117676.9	protein_coding	TRUE	FALSE	FALSE	FALSE
1259	chr1_7287	chr1	27040147	27040348	27040260	0.005	7287	-1	11	0	201	+	TRUE	ARID1A	ENSG00000117713.13	protein_coding	TRUE	FALSE	FALSE	FALSE
1278	chr1_7929	chr1	28564425	28564689	28564557	1.121e-06	7929	5164	27	49	264	+	TRUE	ATPIF1	ENSG00000130770.13	protein_coding	TRUE	TRUE	TRUE	TRUE
1279	chr1_8110	chr1	28833869	28834127	28834040	0	8110	5237	38	2	258	+	TRUE	RCC1;SNHG3	ENSG00000180198.11;ENSG00000242125.2	protein_coding;sense_intronic	TRUE	TRUE	FALSE	TRUE
1280	chr1_8115	chr1	28835053	28835324	28835231	0	8115	-1	56	2	271	+	TRUE	RCC1;SNHG3;SNORA73B	ENSG00000180198.11;ENSG00000242125.2;ENSG00000200087.1	protein_coding;sense_intronic;snoRNA	TRUE	TRUE	FALSE	TRUE
1281	chr1_8127	chr1	28841407	28841558	28841479	0.025	8127	5253	9	1	151	+	TRUE	RCC1	ENSG00000180198.11	protein_coding	TRUE	FALSE	FALSE	FALSE
1287	chr1_8669	chr1	31411671	31411885	31411744	0.042	8669	-1	8	0	214	-	TRUE	PUM1	ENSG00000134644.11	protein_coding	TRUE	FALSE	FALSE	FALSE
1289	chr1_8716	chr1	31429432	31429673	31429504	0.0008929	8716	-1	13	0	241	-	TRUE	PUM1	ENSG00000134644.11	protein_coding	TRUE	FALSE	FALSE	TRUE
1290	chr1_8794	chr1	31462822	31462966	31462887	0.005	8794	-1	11	0	144	-	TRUE	PUM1	ENSG00000134644.11	protein_coding	TRUE	FALSE	FALSE	FALSE
1291	chr1_8795	chr1	31462975	31463351	31463140	0.002	8795	-1	12	0	376	-	TRUE	PUM1	ENSG00000134644.11	protein_coding	TRUE	FALSE	FALSE	FALSE
1292	chr1_8800	chr1	31465154	31465327	31465223	0.03	8800	-1	10	9	173	-	TRUE	PUM1	ENSG00000134644.11	protein_coding	TRUE	TRUE	TRUE	FALSE
1294	chr1_8868	chr1	31513117	31513290	31513176	0.042	8868	-1	8	0	173	-	TRUE	PUM1	ENSG00000134644.11	protein_coding	TRUE	FALSE	FALSE	FALSE
1295	chr1_9021	chr1	31886506	31887064	31886624	0.0008929	9021	-1	13	0	558	+	TRUE	SERINC2	ENSG00000168528.7	protein_coding	TRUE	TRUE	TRUE	FALSE
1296	chr1_9152	chr1	32205229	32205554	32205376	0.022	9152	-1	9	0	325	-	TRUE	BAI2	ENSG00000121753.8	protein_coding	TRUE	TRUE	FALSE	FALSE
1297	chr1_9184	chr1	32372224	32372444	32372296	0.021	9184	-1	13	24	220	-	TRUE	RP11-84A19.4;PTP4A2	ENSG00000269967.1;ENSG00000184007.13	lincRNA;protein_coding	TRUE	TRUE	TRUE	FALSE
1299	chr1_9221	chr1	32392846	32393071	32392924	0.005	9221	-1	11	0	225	-	TRUE	PTP4A2	ENSG00000184007.13	protein_coding	TRUE	FALSE	FALSE	FALSE
1300	chr1_9222	chr1	32393144	32393408	32393208	0.011	9222	-1	10	0	264	-	TRUE	PTP4A2	ENSG00000184007.13	protein_coding	TRUE	FALSE	FALSE	FALSE
1301	chr1_9249	chr1	32482269	32482509	32482410	0.022	9249	-1	9	0	240	+	TRUE	KHDRBS1	ENSG00000121774.13	protein_coding	TRUE	FALSE	FALSE	FALSE
1303	chr1_9285	chr1	32508129	32508554	32508366	0.004	9285	-1	17	34	425	+	TRUE	KHDRBS1	ENSG00000121774.13	protein_coding	TRUE	TRUE	TRUE	TRUE
1304	chr1_9288	chr1	32509127	32509473	32509381	3.02e-07	9288	5749	27	43	346	+	TRUE	KHDRBS1	ENSG00000121774.13	protein_coding	TRUE	TRUE	TRUE	TRUE
1308	chr1_9517	chr1	32799390	32800098	32799902	9.514e-07	9517	5885	25	36	708	-	TRUE	MARCKSL1	ENSG00000175130.6	protein_coding	TRUE	TRUE	TRUE	TRUE
1310	chr1_9534	chr1	32820596	32820806	32820692	0.011	9534	-1	10	0	210	+	TRUE	TSSK3	ENSG00000162526.6	protein_coding	TRUE	FALSE	FALSE	FALSE
1311	chr1_9667	chr1	33092688	33092851	33092743	0.022	9667	-1	9	0	163	-	TRUE	ZBTB8OS	ENSG00000176261.11	protein_coding	TRUE	FALSE	FALSE	FALSE
1312	chr1_9727	chr1	33145685	33145922	33145843	0.017	9727	5987	13	22	237	+	TRUE	RBBP4	ENSG00000162521.14	protein_coding	TRUE	TRUE	TRUE	FALSE
1313	chr1_9786	chr1	33236629	33237072	33236679	0.03	9786	6026	11	15	443	+	TRUE	KIAA1522	ENSG00000162522.6	protein_coding	TRUE	TRUE	FALSE	FALSE
1314	chr1_9832	chr1	33257995	33258199	33258057	0.011	9832	-1	10	0	204	-	TRUE	YARS	ENSG00000134684.6	protein_coding	TRUE	FALSE	FALSE	FALSE
1315	chr1_9834	chr1	33258528	33258854	33258681	0.002	9834	-1	12	0	326	-	TRUE	YARS	ENSG00000134684.6	protein_coding	TRUE	FALSE	FALSE	FALSE
1316	chr1_9838	chr1	33259464	33259638	33259524	0.0008929	9838	-1	13	0	174	-	TRUE	YARS	ENSG00000134684.6	protein_coding	TRUE	FALSE	FALSE	FALSE
1318	chr1_9855	chr1	33266680	33266796	33266717	0.005	9855	-1	11	0	116	-	TRUE	YARS	ENSG00000134684.6	protein_coding	TRUE	FALSE	FALSE	FALSE
1320	chr1_9885	chr1	33281204	33281351	33281272	0.001	9885	6052	13	1	147	-	TRUE	YARS	ENSG00000134684.6	protein_coding	TRUE	FALSE	FALSE	TRUE
1322	chr1_9922	chr1	33303186	33303402	33303234	0.0001466	9922	6073	15	1	216	+	TRUE	S100PBP	ENSG00000116497.13	protein_coding	TRUE	FALSE	FALSE	FALSE
1323	chr1_9959	chr1	33318107	33318528	33318185	0.047	9959	6079	8	1	421	+	TRUE	S100PBP	ENSG00000116497.13	protein_coding	TRUE	TRUE	FALSE	FALSE
3	chr1_10055	chr1	33474832	33475086	33474908	3.838e-05	10055	-1	20	24	254	-	TRUE	AK2	ENSG00000004455.12	protein_coding	TRUE	TRUE	TRUE	FALSE
4	chr1_10067	chr1	33477927	33478645	33478232	0.0006341	10067	-1	15	10	718	-	TRUE	AK2	ENSG00000004455.12	protein_coding	TRUE	TRUE	TRUE	FALSE
5	chr1_10108	chr1	33497574	33497810	33497645	0.022	10108	-1	9	0	236	-	TRUE	AK2	ENSG00000004455.12	protein_coding	TRUE	FALSE	FALSE	FALSE
8	chr1_10513	chr1	35649735	35650184	35650014	0.023	10513	6392	15	37	449	-	TRUE	SFPQ	ENSG00000116560.6	protein_coding	TRUE	TRUE	TRUE	FALSE
9	chr1_10559	chr1	35752993	35753168	35753047	0.042	10559	-1	8	0	175	+	TRUE	ZMYM4	ENSG00000146463.7	protein_coding	TRUE	FALSE	FALSE	FALSE
10	chr1_10664	chr1	35840398	35840747	35840563	0.042	10664	-1	8	0	349	+	TRUE	ZMYM4	ENSG00000146463.7	protein_coding	TRUE	FALSE	FALSE	FALSE
11	chr1_10694	chr1	35867434	35867668	35867562	0.042	10694	-1	8	0	234	+	TRUE	ZMYM4	ENSG00000146463.7	protein_coding	TRUE	FALSE	FALSE	FALSE
18	chr1_11268	chr1	36627327	36627470	36627391	0.005	11268	-1	11	0	143	+	TRUE	MAP7D1	ENSG00000116871.11	protein_coding	TRUE	FALSE	FALSE	FALSE
19	chr1_11293	chr1	36639382	36639818	36639577	0.042	11293	-1	8	0	436	+	TRUE	MAP7D1	ENSG00000116871.11	protein_coding	TRUE	FALSE	FALSE	FALSE
20	chr1_11294	chr1	36639829	36640095	36639907	4.178e-05	11294	-1	16	0	266	+	TRUE	MAP7D1	ENSG00000116871.11	protein_coding	TRUE	FALSE	FALSE	TRUE
21	chr1_11330	chr1	36710134	36710317	36710227	0.005	11330	-1	11	0	183	+	TRUE	THRAP3	ENSG00000054118.9	protein_coding	TRUE	FALSE	FALSE	FALSE
23	chr1_11417	chr1	36781313	36781738	36781659	0.002	11417	-1	12	0	425	+	TRUE	SH3D21	ENSG00000214193.5	protein_coding	TRUE	FALSE	FALSE	FALSE
24	chr1_11440	chr1	36792836	36793175	36792988	0.047	11440	6861	8	1	339	+	TRUE	RP11-268J15.5	ENSG00000116883.8	protein_coding	TRUE	FALSE	FALSE	FALSE
26	chr1_11636	chr1	37949741	37949975	37949877	0.0005425	11636	6980	15	9	234	+	TRUE	ZC3H12A	ENSG00000163874.8	protein_coding	TRUE	TRUE	TRUE	FALSE
27	chr1_11647	chr1	37958998	37959514	37959373	0.026	11647	6985	13	26	516	-	TRUE	MEAF6	ENSG00000163875.11	protein_coding	TRUE	TRUE	TRUE	FALSE
30	chr1_11842	chr1	38389002	38389398	38389160	0.005	11842	-1	11	0	396	-	TRUE	INPP5B	ENSG00000204084.8	protein_coding	TRUE	FALSE	FALSE	FALSE
34	chr1_12039	chr1	39584448	39584609	39584512	0.005	12039	-1	11	0	161	+	TRUE	MACF1	ENSG00000127603.19	protein_coding	TRUE	FALSE	FALSE	FALSE
35	chr1_12053	chr1	39591906	39592112	39591981	0.011	12053	-1	10	0	206	+	TRUE	MACF1	ENSG00000127603.19	protein_coding	TRUE	FALSE	FALSE	FALSE
37	chr1_12404	chr1	40028145	40028378	40028243	0.022	12404	-1	9	0	233	-	TRUE	PABPC4	ENSG00000090621.9	protein_coding	TRUE	TRUE	FALSE	FALSE
38	chr1_12417	chr1	40033030	40033182	40033103	0.02	12417	-1	10	5	152	-	TRUE	PABPC4;SNORA55	ENSG00000090621.9;ENSG00000201457.1	protein_coding;snoRNA	TRUE	TRUE	FALSE	FALSE
39	chr1_12701	chr1	40758846	40759307	40758948	0.001	12701	-1	17	26	461	+	TRUE	ZMPSTE24	ENSG00000084073.4	protein_coding	TRUE	TRUE	TRUE	FALSE
40	chr1_12702	chr1	40759445	40759851	40759763	0.0002245	12702	7582	19	28	406	+	TRUE	ZMPSTE24	ENSG00000084073.4	protein_coding	TRUE	TRUE	TRUE	TRUE
41	chr1_12734	chr1	40887743	40888104	40887977	0.037	12734	-1	10	11	361	+	TRUE	SMAP2	ENSG00000084070.7	protein_coding	TRUE	TRUE	TRUE	FALSE
43	chr1_13223	chr1	41678864	41678991	41678912	0.002	13223	-1	12	0	127	-	TRUE	SCMH1	ENSG00000010803.12	protein_coding	TRUE	FALSE	FALSE	FALSE
44	chr1_13253	chr1	41692999	41693328	41693106	0.042	13253	-1	8	0	329	-	TRUE	SCMH1	ENSG00000010803.12	protein_coding	TRUE	FALSE	FALSE	FALSE
45	chr1_13258	chr1	41695820	41695975	41695896	0.0008929	13258	-1	13	0	155	-	TRUE	SCMH1	ENSG00000010803.12	protein_coding	TRUE	FALSE	FALSE	FALSE
46	chr1_13452	chr1	42645018	42645368	42645163	0.0003806	13452	-1	17	19	350	-	TRUE	FOXJ3	ENSG00000198815.4	protein_coding	TRUE	TRUE	TRUE	FALSE
48	chr1_13473	chr1	42652946	42653149	42653021	0.042	13473	-1	8	0	203	-	TRUE	FOXJ3	ENSG00000198815.4	protein_coding	TRUE	FALSE	FALSE	FALSE
49	chr1_13484	chr1	42656971	42657250	42657075	0.0001186	13484	7856	17	12	279	-	TRUE	FOXJ3	ENSG00000198815.4	protein_coding	TRUE	TRUE	FALSE	FALSE
50	chr1_13605	chr1	42756518	42756834	42756635	0.005	13605	-1	11	0	316	-	TRUE	FOXJ3	ENSG00000198815.4	protein_coding	TRUE	FALSE	FALSE	FALSE
51	chr1_13859	chr1	43315158	43315584	43315318	0.016	13859	8028	10	3	426	+	TRUE	ZNF691	ENSG00000164011.13	protein_coding	TRUE	TRUE	TRUE	FALSE
58	chr1_13984	chr1	43826998	43827445	43827057	0.003	13984	8136	12	2	447	+	TRUE	CDC20	ENSG00000117399.9	protein_coding	TRUE	FALSE	FALSE	FALSE
59	chr1_14214	chr1	44062835	44063076	44062997	0.0008929	14214	-1	13	0	241	+	TRUE	PTPRF	ENSG00000142949.12	protein_coding	TRUE	FALSE	FALSE	TRUE
60	chr1_14357	chr1	44170296	44170634	44170472	0.027	14357	-1	11	14	338	+	TRUE	KDM4A	ENSG00000066135.8	protein_coding	TRUE	TRUE	TRUE	FALSE
61	chr1_14441	chr1	44245422	44245708	44245549	0.005	14441	-1	11	0	286	+	TRUE	ST3GAL3	ENSG00000126091.15	protein_coding	TRUE	FALSE	FALSE	FALSE
62	chr1_14457	chr1	44252408	44252655	44252470	0.042	14457	-1	8	0	247	+	TRUE	ST3GAL3	ENSG00000126091.15	protein_coding	TRUE	FALSE	FALSE	FALSE
63	chr1_14602	chr1	44373878	44374026	44373947	0.042	14602	-1	8	0	148	+	TRUE	ST3GAL3	ENSG00000126091.15	protein_coding	TRUE	FALSE	FALSE	FALSE
64	chr1_14661	chr1	44442739	44443998	44443282	0	14661	8459	29	1	1259	+	TRUE	ATP6V0B	ENSG00000117410.9	protein_coding	TRUE	TRUE	TRUE	TRUE
65	chr1_14691	chr1	44462163	44462758	44462268	0	14691	8494	35	21	595	-	TRUE	SLC6A9	ENSG00000196517.7	protein_coding	TRUE	TRUE	TRUE	TRUE
66	chr1_14791	chr1	44539786	44540253	44539971	0.005	14791	-1	11	0	467	+	TRUE	RP5-1198O20.4	ENSG00000230615.2	lincRNA	FALSE	FALSE	FALSE	FALSE
68	chr1_14951	chr1	44712350	44712971	44712833	1.607e-05	14951	8639	17	1	621	-	TRUE	ERI3	ENSG00000117419.10	protein_coding	TRUE	FALSE	FALSE	FALSE
71	chr1_15124	chr1	44808098	44808303	44808159	0.022	15124	-1	9	0	205	-	TRUE	ERI3	ENSG00000117419.10	protein_coding	TRUE	FALSE	FALSE	FALSE
73	chr1_15275	chr1	45116701	45117078	45116846	0.04	15275	8693	13	30	377	+	TRUE	RNF220	ENSG00000187147.13	protein_coding	TRUE	TRUE	TRUE	FALSE
76	chr1_15387	chr1	45244296	45244647	45244374	0	15387	8755	48	48	351	+	TRUE	RPS8	ENSG00000142937.7	protein_coding	TRUE	TRUE	TRUE	TRUE
81	chr1_15723	chr1	45981883	45982303	45982158	0.022	15723	-1	9	0	420	-	TRUE	PRDX1	ENSG00000117450.9	protein_coding	TRUE	FALSE	FALSE	FALSE
83	chr1_15745	chr1	46030220	46030464	46030335	0.022	15745	-1	9	0	244	+	TRUE	AKR1A1	ENSG00000117448.9	protein_coding	TRUE	FALSE	FALSE	FALSE
85	chr1_15804	chr1	46096555	46096754	46096623	0.022	15804	-1	9	0	199	-	TRUE	GPBP1L1	ENSG00000159592.6	protein_coding	TRUE	FALSE	FALSE	FALSE
87	chr1_15975	chr1	46317788	46317993	46317854	0.022	15975	-1	9	0	205	+	TRUE	MAST2	ENSG00000086015.16	protein_coding	TRUE	FALSE	FALSE	FALSE
88	chr1_16002	chr1	46331218	46331426	46331289	0.0003427	16002	-1	14	0	208	+	TRUE	MAST2	ENSG00000086015.16	protein_coding	TRUE	FALSE	FALSE	FALSE
89	chr1_16160	chr1	46494582	46494971	46494856	0.022	16160	-1	10	6	389	+	TRUE	MAST2	ENSG00000086015.16	protein_coding	TRUE	TRUE	FALSE	FALSE
90	chr1_16288	chr1	46594742	46594925	46594825	0.042	16288	-1	8	0	183	-	TRUE	PIK3R3	ENSG00000117461.10	protein_coding	TRUE	FALSE	FALSE	FALSE
91	chr1_16334	chr1	46734668	46734940	46734861	0.0001235	16334	-1	15	0	272	+	TRUE	RAD54L	ENSG00000085999.7	protein_coding	TRUE	FALSE	FALSE	TRUE
93	chr1_16421	chr1	46813360	46813498	46813419	0.042	16421	-1	8	0	138	+	TRUE	NSUN4	ENSG00000117481.6	protein_coding	TRUE	FALSE	FALSE	FALSE
96	chr1_16448	chr1	46834525	46834897	46834719	0.042	16448	-1	8	0	372	+	FALSE	NA	NA	NA	FALSE	FALSE	FALSE	FALSE
97	chr1_16554	chr1	47123504	47123628	47123549	0.042	16554	-1	8	0	124	-	TRUE	ATPAF1	ENSG00000123472.8	protein_coding	TRUE	FALSE	FALSE	FALSE
98	chr1_16558	chr1	47140953	47141244	47141024	0.045	16558	9384	11	19	291	-	TRUE	EFCAB14	ENSG00000159658.6	protein_coding	TRUE	TRUE	TRUE	FALSE
99	chr1_16560	chr1	47141467	47142364	47142036	0.0001381	16560	-1	18	19	897	-	TRUE	EFCAB14	ENSG00000159658.6	protein_coding	TRUE	TRUE	TRUE	TRUE
103	chr1_17323	chr1	51200410	51200683	51200497	1.327e-05	17323	-1	17	0	273	-	TRUE	FAF1	ENSG00000185104.15	protein_coding	TRUE	FALSE	FALSE	TRUE
104	chr1_17370	chr1	51244284	51244438	51244359	0.005	17370	-1	11	0	154	-	TRUE	FAF1	ENSG00000185104.15	protein_coding	TRUE	FALSE	FALSE	FALSE
105	chr1_17378	chr1	51245653	51245784	51245705	0.002	17378	-1	12	0	131	-	TRUE	FAF1	ENSG00000185104.15	protein_coding	TRUE	FALSE	FALSE	FALSE
106	chr1_17487	chr1	51312877	51313055	51312955	0.011	17487	-1	10	0	178	-	TRUE	FAF1	ENSG00000185104.15	protein_coding	TRUE	FALSE	FALSE	FALSE
107	chr1_17577	chr1	51381671	51381856	51381777	0.042	17577	-1	8	0	185	-	TRUE	FAF1	ENSG00000185104.15	protein_coding	TRUE	FALSE	FALSE	FALSE
108	chr1_17623	chr1	51401774	51402192	51401926	2.896e-07	17623	-1	20	0	418	-	TRUE	FAF1	ENSG00000185104.15	protein_coding	TRUE	FALSE	FALSE	FALSE
109	chr1_17654	chr1	51413588	51413830	51413678	0.042	17654	-1	8	0	242	-	TRUE	FAF1	ENSG00000185104.15	protein_coding	TRUE	FALSE	FALSE	FALSE
110	chr1_17765	chr1	51820080	51820354	51820275	0.009	17765	-1	11	5	274	-	TRUE	EPS15	ENSG00000085832.12	protein_coding	TRUE	TRUE	TRUE	FALSE
112	chr1_17881	chr1	51923593	51923946	51923669	0.042	17881	-1	8	0	353	-	TRUE	EPS15	ENSG00000085832.12	protein_coding	TRUE	TRUE	FALSE	FALSE
114	chr1_18172	chr1	52485824	52486175	52485913	0.0001095	18172	-1	21	36	351	-	TRUE	TXNDC12	ENSG00000117862.7	protein_coding	TRUE	TRUE	TRUE	FALSE
115	chr1_18213	chr1	52536639	52536784	52536705	0.022	18213	-1	9	0	145	+	TRUE	BTF3L4	ENSG00000134717.13	protein_coding	TRUE	FALSE	FALSE	FALSE
117	chr1_18422	chr1	52892689	52893147	52893068	0.042	18422	-1	8	0	458	-	TRUE	ZCCHC11	ENSG00000134744.9	protein_coding	TRUE	FALSE	FALSE	FALSE
118	chr1_18438	chr1	52899028	52899278	52899107	0.042	18438	-1	8	0	250	-	TRUE	ZCCHC11	ENSG00000134744.9	protein_coding	TRUE	TRUE	FALSE	FALSE
120	chr1_18674	chr1	53310797	53311091	53310925	0.002	18674	-1	12	0	294	+	TRUE	ZYG11A	ENSG00000203995.5	protein_coding	TRUE	FALSE	FALSE	FALSE
121	chr1_18698	chr1	53328918	53329253	53328989	0.022	18698	-1	9	0	335	+	TRUE	ZYG11A	ENSG00000203995.5	protein_coding	TRUE	FALSE	FALSE	FALSE
123	chr1_18711	chr1	53337005	53337188	53337109	0.0004719	18711	10070	14	2	183	+	TRUE	ZYG11A	ENSG00000203995.5	protein_coding	TRUE	FALSE	FALSE	TRUE
125	chr1_18736	chr1	53347983	53348285	53348112	0.0003427	18736	-1	14	0	302	+	TRUE	ZYG11A	ENSG00000203995.5	protein_coding	TRUE	FALSE	FALSE	FALSE
126	chr1_18798	chr1	53382996	53383152	53383073	0.042	18798	-1	8	0	156	-	TRUE	ECHDC2	ENSG00000121310.12	protein_coding	TRUE	FALSE	FALSE	FALSE
127	chr1_18900	chr1	53708093	53708379	53708300	0.002	18900	10198	13	5	286	-	TRUE	RP5-1024G6.8	ENSG00000270172.1	lincRNA	FALSE	TRUE	FALSE	FALSE
128	chr1_18913	chr1	53711911	53712153	53712023	0.011	18913	10212	12	12	242	-	TRUE	LRP8	ENSG00000157193.10	protein_coding	TRUE	TRUE	TRUE	FALSE
129	chr1_18974	chr1	53738821	53739410	53739170	0	18974	-1	24	0	589	-	TRUE	LRP8	ENSG00000157193.10	protein_coding	TRUE	FALSE	FALSE	TRUE
130	chr1_19014	chr1	53752233	53752431	53752352	0.005	19014	-1	11	0	198	-	TRUE	LRP8	ENSG00000157193.10	protein_coding	TRUE	FALSE	FALSE	FALSE
131	chr1_19146	chr1	54231068	54232673	54232228	0.002	19146	-1	17	28	1605	-	TRUE	NDC1	ENSG00000058804.10	protein_coding	TRUE	TRUE	TRUE	FALSE
134	chr1_19178	chr1	54248012	54248200	54248091	0.025	19178	10274	9	1	188	-	TRUE	NDC1	ENSG00000058804.10	protein_coding	TRUE	FALSE	FALSE	FALSE
140	chr1_19486	chr1	54692186	54692311	54692232	0.003	19486	10509	15	21	125	-	TRUE	SSBP3	ENSG00000157216.11	protein_coding	TRUE	TRUE	TRUE	FALSE
144	chr1_20029	chr1	55576216	55576783	55576305	3.396e-09	20029	-1	23	0	567	-	TRUE	USP24	ENSG00000162402.8	protein_coding	TRUE	FALSE	FALSE	TRUE
146	chr1_20394	chr1	57165698	57165895	57165757	0.042	20394	-1	8	0	197	+	TRUE	PRKAA2	ENSG00000162409.6	protein_coding	TRUE	FALSE	FALSE	FALSE
150	chr1_20978	chr1	61548322	61548523	61548444	5.997e-05	20978	10977	16	2	201	+	TRUE	NFIA	ENSG00000162599.11	protein_coding	TRUE	TRUE	TRUE	TRUE
153	chr1_20998	chr1	61556751	61557013	61556932	4.178e-05	20998	-1	16	0	262	+	TRUE	NFIA	ENSG00000162599.11	protein_coding	TRUE	FALSE	FALSE	FALSE
157	chr1_21039	chr1	61569865	61570319	61569970	0	21039	-1	25	0	454	+	TRUE	NFIA	ENSG00000162599.11	protein_coding	TRUE	FALSE	FALSE	TRUE
158	chr1_21050	chr1	61572382	61572590	61572460	0	21050	-1	26	0	208	+	TRUE	NFIA	ENSG00000162599.11	protein_coding	TRUE	FALSE	FALSE	TRUE
159	chr1_21054	chr1	61573416	61573758	61573670	7.124e-08	21054	-1	21	0	342	+	TRUE	NFIA	ENSG00000162599.11	protein_coding	TRUE	FALSE	FALSE	TRUE
160	chr1_21072	chr1	61577820	61578416	61578050	0.042	21072	-1	8	0	596	+	TRUE	NFIA	ENSG00000162599.11	protein_coding	TRUE	FALSE	FALSE	FALSE
163	chr1_21156	chr1	61601637	61601947	61601713	0.042	21156	-1	8	0	310	+	TRUE	NFIA	ENSG00000162599.11	protein_coding	TRUE	FALSE	FALSE	FALSE
165	chr1_21189	chr1	61610013	61610219	61610073	0.011	21189	-1	10	0	206	+	TRUE	NFIA	ENSG00000162599.11	protein_coding	TRUE	FALSE	FALSE	FALSE
166	chr1_21195	chr1	61611291	61611683	61611581	0.002	21195	-1	12	0	392	+	TRUE	NFIA	ENSG00000162599.11	protein_coding	TRUE	FALSE	FALSE	FALSE
167	chr1_21197	chr1	61611925	61612524	61612357	0	21197	-1	34	0	599	+	TRUE	NFIA	ENSG00000162599.11	protein_coding	TRUE	FALSE	FALSE	TRUE
168	chr1_21204	chr1	61613860	61614141	61613967	0.042	21204	-1	8	0	281	+	TRUE	NFIA	ENSG00000162599.11	protein_coding	TRUE	FALSE	FALSE	FALSE
170	chr1_21246	chr1	61627181	61627503	61627287	1.105e-06	21246	-1	19	0	322	+	TRUE	NFIA	ENSG00000162599.11	protein_coding	TRUE	FALSE	FALSE	FALSE
171	chr1_21266	chr1	61634893	61635180	61635093	0.0001235	21266	-1	15	0	287	+	TRUE	NFIA	ENSG00000162599.11	protein_coding	TRUE	FALSE	FALSE	FALSE
172	chr1_21267	chr1	61635193	61635406	61635296	0	21267	-1	24	0	213	+	TRUE	NFIA	ENSG00000162599.11	protein_coding	TRUE	FALSE	FALSE	FALSE
173	chr1_21313	chr1	61650817	61650983	61650904	0.042	21313	-1	8	0	166	+	TRUE	NFIA	ENSG00000162599.11	protein_coding	TRUE	FALSE	FALSE	FALSE
174	chr1_21315	chr1	61651216	61651757	61651281	0.002	21315	-1	12	0	541	+	TRUE	NFIA	ENSG00000162599.11	protein_coding	TRUE	FALSE	FALSE	TRUE
175	chr1_21342	chr1	61658965	61659202	61659123	0.005	21342	-1	11	0	237	+	TRUE	NFIA	ENSG00000162599.11	protein_coding	TRUE	FALSE	FALSE	FALSE
176	chr1_21351	chr1	61660586	61661271	61661136	0	21351	-1	27	0	685	+	TRUE	NFIA	ENSG00000162599.11	protein_coding	TRUE	FALSE	FALSE	TRUE
177	chr1_21422	chr1	61685684	61686143	61685845	0.002	21422	-1	12	0	459	+	TRUE	NFIA	ENSG00000162599.11	protein_coding	TRUE	FALSE	FALSE	TRUE
178	chr1_21452	chr1	61696074	61696328	61696213	0.022	21452	-1	9	0	254	+	TRUE	NFIA	ENSG00000162599.11	protein_coding	TRUE	FALSE	FALSE	FALSE
179	chr1_21464	chr1	61700101	61700349	61700165	0.022	21464	-1	9	0	248	+	TRUE	NFIA	ENSG00000162599.11	protein_coding	TRUE	FALSE	FALSE	FALSE
180	chr1_21495	chr1	61716490	61716992	61716611	0.022	21495	-1	9	0	502	+	TRUE	NFIA	ENSG00000162599.11	protein_coding	TRUE	FALSE	FALSE	TRUE
185	chr1_21708	chr1	61819680	61819874	61819795	0.022	21708	-1	9	0	194	+	TRUE	NFIA	ENSG00000162599.11	protein_coding	TRUE	FALSE	FALSE	FALSE
186	chr1_21716	chr1	61823153	61823458	61823284	4.178e-05	21716	-1	16	0	305	+	TRUE	NFIA	ENSG00000162599.11	protein_coding	TRUE	FALSE	FALSE	FALSE
187	chr1_21786	chr1	61858895	61859152	61859073	0.011	21786	-1	10	0	257	+	TRUE	NFIA	ENSG00000162599.11	protein_coding	TRUE	FALSE	FALSE	FALSE
190	chr1_21906	chr1	61916244	61916387	61916308	0.042	21906	-1	8	0	143	+	TRUE	NFIA	ENSG00000162599.11	protein_coding	TRUE	FALSE	FALSE	FALSE
191	chr1_21920	chr1	61922544	61923175	61922622	1.355e-07	21920	-1	23	15	631	+	TRUE	NFIA	ENSG00000162599.11	protein_coding	TRUE	TRUE	TRUE	FALSE
192	chr1_21921	chr1	61923195	61923654	61923413	0.0001163	21921	11015	18	18	459	+	TRUE	NFIA	ENSG00000162599.11	protein_coding	TRUE	TRUE	TRUE	FALSE
193	chr1_21922	chr1	61923708	61923874	61923795	0.016	21922	11016	10	3	166	+	TRUE	NFIA	ENSG00000162599.11	protein_coding	TRUE	TRUE	TRUE	FALSE
194	chr1_21927	chr1	61924756	61925285	61924954	5.488e-07	21927	11021	21	9	529	+	TRUE	NFIA	ENSG00000162599.11	protein_coding	TRUE	TRUE	TRUE	FALSE
195	chr1_21928	chr1	61925292	61925775	61925696	0.034	21928	11022	10	10	483	+	TRUE	NFIA	ENSG00000162599.11	protein_coding	TRUE	TRUE	TRUE	FALSE
199	chr1_22362	chr1	62907542	62907744	62907657	1.327e-05	22362	-1	17	0	202	+	TRUE	USP1	ENSG00000162607.8	protein_coding	TRUE	FALSE	FALSE	TRUE
200	chr1_22483	chr1	63047057	63047219	63047140	0.005	22483	-1	11	0	162	-	TRUE	DOCK7	ENSG00000116641.11	protein_coding	TRUE	FALSE	FALSE	FALSE
201	chr1_22498	chr1	63062439	63062683	63062604	0.042	22498	-1	8	0	244	-	TRUE	DOCK7	ENSG00000116641.11	protein_coding	TRUE	FALSE	FALSE	FALSE
203	chr1_22772	chr1	63908902	63909455	63909376	0.007	22772	11325	11	2	553	-	TRUE	ITGB3BP	ENSG00000142856.12	protein_coding	TRUE	FALSE	FALSE	TRUE
205	chr1_22922	chr1	64036015	64036272	64036136	0.042	22922	-1	8	0	257	+	TRUE	EFCAB7	ENSG00000203965.8	protein_coding	TRUE	TRUE	FALSE	FALSE
206	chr1_22964	chr1	64079170	64079365	64079214	0.042	22964	-1	8	0	195	+	TRUE	PGM1	ENSG00000079739.11	protein_coding	TRUE	FALSE	FALSE	FALSE
207	chr1_23030	chr1	64108920	64109047	64108968	0.022	23030	-1	9	0	127	+	TRUE	PGM1	ENSG00000079739.11	protein_coding	TRUE	FALSE	FALSE	FALSE
208	chr1_23194	chr1	64329456	64329606	64329527	0.005	23194	-1	11	0	150	+	TRUE	ROR1	ENSG00000185483.7	protein_coding	TRUE	FALSE	FALSE	FALSE
209	chr1_23382	chr1	65213904	65214066	65213987	0.022	23382	-1	9	0	162	+	TRUE	RAVER2	ENSG00000162437.10	protein_coding	TRUE	FALSE	FALSE	FALSE
210	chr1_23438	chr1	65260730	65260977	65260877	0.0001235	23438	-1	15	0	247	+	TRUE	RAVER2	ENSG00000162437.10	protein_coding	TRUE	FALSE	FALSE	TRUE
211	chr1_23448	chr1	65264712	65264891	65264755	0.022	23448	-1	9	0	179	+	TRUE	RAVER2	ENSG00000162437.10	protein_coding	TRUE	FALSE	FALSE	FALSE
212	chr1_23586	chr1	65372289	65372456	65372377	0.042	23586	-1	8	0	167	-	TRUE	JAK1	ENSG00000162434.7	protein_coding	TRUE	FALSE	FALSE	FALSE
213	chr1_23666	chr1	65418356	65418787	65418473	0.011	23666	-1	10	0	431	-	TRUE	JAK1	ENSG00000162434.7	protein_coding	TRUE	FALSE	FALSE	FALSE
214	chr1_23675	chr1	65420833	65421617	65420947	0.002	23675	-1	12	0	784	-	TRUE	JAK1	ENSG00000162434.7	protein_coding	TRUE	FALSE	FALSE	FALSE
215	chr1_23679	chr1	65422300	65423071	65422596	0.0004025	23679	11592	14	1	771	-	TRUE	JAK1	ENSG00000162434.7	protein_coding	TRUE	FALSE	FALSE	FALSE
216	chr1_23749	chr1	65499713	65500086	65499820	0.022	23749	-1	9	0	373	-	FALSE	NA	NA	NA	FALSE	FALSE	FALSE	FALSE
218	chr1_24014	chr1	65898774	65899428	65898997	0	24014	11675	28	26	654	+	TRUE	LEPR;LEPROT	ENSG00000116678.14;ENSG00000213625.4	protein_coding	TRUE	TRUE	TRUE	FALSE
219	chr1_24121	chr1	66724918	66725388	66725198	1.105e-06	24121	-1	19	0	470	+	TRUE	PDE4B	ENSG00000184588.13	protein_coding	TRUE	FALSE	FALSE	FALSE
220	chr1_24164	chr1	66744349	66744830	66744660	0.022	24164	-1	9	0	481	+	TRUE	PDE4B	ENSG00000184588.13	protein_coding	TRUE	FALSE	FALSE	FALSE
221	chr1_24206	chr1	66760954	66761094	66761015	0.0008929	24206	-1	13	0	140	+	TRUE	PDE4B	ENSG00000184588.13	protein_coding	TRUE	FALSE	FALSE	FALSE
222	chr1_24208	chr1	66761642	66761926	66761810	0.0008929	24208	-1	13	0	284	+	TRUE	PDE4B	ENSG00000184588.13	protein_coding	TRUE	FALSE	FALSE	TRUE
223	chr1_24216	chr1	66764772	66765082	66764889	0.011	24216	-1	10	0	310	+	TRUE	PDE4B	ENSG00000184588.13	protein_coding	TRUE	FALSE	FALSE	FALSE
224	chr1_24226	chr1	66768552	66768678	66768599	0.042	24226	-1	8	0	126	+	TRUE	PDE4B	ENSG00000184588.13	protein_coding	TRUE	FALSE	FALSE	FALSE
225	chr1_24372	chr1	67400989	67401193	67401067	0.005	24372	-1	11	0	204	+	TRUE	MIER1	ENSG00000198160.10	protein_coding	TRUE	FALSE	FALSE	FALSE
226	chr1_24392	chr1	67412479	67413088	67412688	0.003	24392	11789	12	1	609	+	TRUE	MIER1	ENSG00000198160.10	protein_coding	TRUE	TRUE	TRUE	TRUE
230	chr1_25374	chr1	68947140	68947297	68947218	0.0005425	25374	11988	15	9	157	-	TRUE	DEPDC1	ENSG00000024526.12	protein_coding	TRUE	TRUE	TRUE	TRUE
232	chr1_25505	chr1	70680309	70680477	70680369	0.0008929	25505	-1	13	0	168	+	TRUE	SRSF11	ENSG00000116754.9	protein_coding	TRUE	FALSE	FALSE	FALSE
233	chr1_25522	chr1	70687172	70687388	70687279	0.01	25522	12076	13	18	216	+	TRUE	SRSF11	ENSG00000116754.9	protein_coding	TRUE	TRUE	TRUE	FALSE
235	chr1_25549	chr1	70694800	70695100	70694894	0	25549	12084	41	1	300	+	TRUE	SRSF11	ENSG00000116754.9	protein_coding	TRUE	FALSE	FALSE	TRUE
236	chr1_25553	chr1	70696119	70696453	70696230	0.001	25553	12091	13	2	334	+	TRUE	SRSF11	ENSG00000116754.9	protein_coding	TRUE	TRUE	TRUE	FALSE
239	chr1_25558	chr1	70697452	70697637	70697525	8.376e-05	25558	12098	17	10	185	+	TRUE	SRSF11	ENSG00000116754.9	protein_coding	TRUE	TRUE	TRUE	FALSE
241	chr1_25634	chr1	70745787	70746228	70745921	0.005	25634	-1	11	0	441	-	TRUE	ANKRD13C	ENSG00000118454.8	protein_coding	TRUE	FALSE	FALSE	TRUE
242	chr1_25677	chr1	70768601	70768779	70768688	0.025	25677	12145	9	1	178	-	TRUE	ANKRD13C	ENSG00000118454.8	protein_coding	TRUE	FALSE	FALSE	FALSE
243	chr1_25686	chr1	70771397	70771609	70771475	0.028	25686	12150	9	2	212	-	TRUE	ANKRD13C	ENSG00000118454.8	protein_coding	TRUE	TRUE	FALSE	FALSE
245	chr1_25817	chr1	70904831	70905122	70905043	0.0002804	25817	12194	16	11	291	+	TRUE	CTH	ENSG00000116761.7	protein_coding	TRUE	TRUE	TRUE	FALSE
247	chr1_25864	chr1	71530477	71530718	71530584	0.049	25864	-1	12	26	241	-	TRUE	ZRANB2	ENSG00000132485.8	protein_coding	TRUE	TRUE	TRUE	FALSE
249	chr1_25892	chr1	71540513	71540676	71540578	0.012	25892	12242	10	1	163	-	TRUE	ZRANB2	ENSG00000132485.8	protein_coding	TRUE	FALSE	FALSE	FALSE
250	chr1_25897	chr1	71541689	71541892	71541801	0.005	25897	-1	11	0	203	-	TRUE	ZRANB2	ENSG00000132485.8	protein_coding	TRUE	FALSE	FALSE	FALSE
251	chr1_26006	chr1	71998328	71998463	71998384	0.042	26006	-1	8	0	135	-	TRUE	NEGR1	ENSG00000172260.9	protein_coding	TRUE	FALSE	FALSE	FALSE
252	chr1_26379	chr1	72595139	72595386	72595199	0.042	26379	-1	8	0	247	-	TRUE	NEGR1	ENSG00000172260.9	protein_coding	TRUE	FALSE	FALSE	FALSE
253	chr1_26385	chr1	72596984	72597217	72597035	0.022	26385	-1	9	0	233	-	TRUE	NEGR1	ENSG00000172260.9	protein_coding	TRUE	FALSE	FALSE	FALSE
255	chr1_26461	chr1	72628072	72628443	72628247	0.0008929	26461	-1	13	0	371	-	TRUE	NEGR1	ENSG00000172260.9	protein_coding	TRUE	FALSE	FALSE	FALSE
256	chr1_26481	chr1	72642119	72642470	72642314	0.0003427	26481	-1	14	0	351	-	TRUE	NEGR1	ENSG00000172260.9	protein_coding	TRUE	FALSE	FALSE	FALSE
257	chr1_26498	chr1	72649720	72650088	72649946	0.011	26498	-1	10	0	368	-	TRUE	NEGR1	ENSG00000172260.9	protein_coding	TRUE	FALSE	FALSE	FALSE
259	chr1_26514	chr1	72657020	72657145	72657066	0.042	26514	-1	8	0	125	-	TRUE	NEGR1	ENSG00000172260.9	protein_coding	TRUE	FALSE	FALSE	FALSE
261	chr1_26548	chr1	72672351	72672738	72672633	4.178e-05	26548	-1	16	0	387	-	TRUE	NEGR1	ENSG00000172260.9	protein_coding	TRUE	FALSE	FALSE	TRUE
265	chr1_26591	chr1	72700682	72701058	72700900	0	26591	-1	27	0	376	-	TRUE	NEGR1	ENSG00000172260.9	protein_coding	TRUE	FALSE	FALSE	TRUE
272	chr1_27160	chr1	76253573	76253680	76253601	0.0006456	27160	12439	14	4	107	+	TRUE	RABGGTB;SNORD45A	ENSG00000137955.11;ENSG00000207241.1	protein_coding;snoRNA	TRUE	TRUE	FALSE	TRUE
274	chr1_27334	chr1	77681536	77681709	77681606	0.011	27334	-1	10	0	173	-	TRUE	PIGK	ENSG00000142892.10	protein_coding	TRUE	FALSE	FALSE	FALSE
275	chr1_27372	chr1	78028069	78028437	78028284	0.03	27372	12513	10	9	368	-	TRUE	ZZZ3	ENSG00000036549.8	protein_coding	TRUE	TRUE	FALSE	FALSE
276	chr1_27407	chr1	78055455	78055579	78055500	0.005	27407	-1	11	0	124	-	TRUE	ZZZ3	ENSG00000036549.8	protein_coding	TRUE	FALSE	FALSE	FALSE
278	chr1_27435	chr1	78065988	78066630	78066382	0.0001235	27435	-1	15	0	642	-	TRUE	ZZZ3	ENSG00000036549.8	protein_coding	TRUE	FALSE	FALSE	TRUE
279	chr1_27438	chr1	78067481	78067831	78067606	0.0008929	27438	-1	13	0	350	-	TRUE	ZZZ3	ENSG00000036549.8	protein_coding	TRUE	FALSE	FALSE	FALSE
281	chr1_27474	chr1	78078350	78078599	78078494	0.042	27474	-1	8	0	249	-	TRUE	ZZZ3	ENSG00000036549.8	protein_coding	TRUE	FALSE	FALSE	FALSE
283	chr1_27506	chr1	78088846	78089146	78088922	0.0001235	27506	-1	15	0	300	-	TRUE	ZZZ3	ENSG00000036549.8	protein_coding	TRUE	FALSE	FALSE	TRUE
284	chr1_27543	chr1	78100743	78100882	78100803	0.011	27543	-1	10	0	139	-	TRUE	ZZZ3	ENSG00000036549.8	protein_coding	TRUE	FALSE	FALSE	FALSE
285	chr1_27554	chr1	78104638	78104891	78104777	0	27554	-1	51	0	253	-	TRUE	ZZZ3	ENSG00000036549.8	protein_coding	TRUE	FALSE	FALSE	TRUE
287	chr1_27585	chr1	78115589	78115768	78115689	1.327e-05	27585	-1	17	0	179	-	TRUE	ZZZ3	ENSG00000036549.8	protein_coding	TRUE	FALSE	FALSE	TRUE
288	chr1_27601	chr1	78121143	78121541	78121332	3.952e-06	27601	-1	18	0	398	-	TRUE	ZZZ3	ENSG00000036549.8	protein_coding	TRUE	FALSE	FALSE	FALSE
289	chr1_27677	chr1	78165611	78165859	78165707	0.0008929	27677	-1	13	0	248	-	TRUE	USP33	ENSG00000077254.10	protein_coding	TRUE	FALSE	FALSE	TRUE
292	chr1_27831	chr1	78344922	78345183	78345037	1.301e-06	27831	12649	21	13	261	+	FALSE	NA	NA	NA	FALSE	FALSE	FALSE	FALSE
293	chr1_27857	chr1	78403401	78403860	78403781	0.022	27857	-1	9	0	459	-	FALSE	NA	NA	NA	FALSE	FALSE	FALSE	FALSE
296	chr1_27885	chr1	78414015	78415014	78414772	0	27885	12690	26	2	999	-	TRUE	FUBP1	ENSG00000162613.12	protein_coding	TRUE	TRUE	TRUE	FALSE
297	chr1_27906	chr1	78421042	78421282	78421186	1.537e-05	27906	12694	19	13	240	-	TRUE	FUBP1	ENSG00000162613.12	protein_coding	TRUE	TRUE	FALSE	TRUE
302	chr1_27983	chr1	78451962	78452174	78452083	0.011	27983	-1	10	0	212	+	TRUE	DNAJB4;GIPC2	ENSG00000162616.8;ENSG00000137960.5	protein_coding	TRUE	FALSE	FALSE	FALSE
303	chr1_27984	chr1	78452182	78452334	78452255	0.042	27984	-1	8	0	152	+	TRUE	DNAJB4;GIPC2	ENSG00000162616.8;ENSG00000137960.5	protein_coding	TRUE	FALSE	FALSE	FALSE
306	chr1_28180	chr1	84556563	84556945	84556633	0.005	28180	-1	11	0	382	+	TRUE	PRKACB	ENSG00000142875.15	protein_coding	TRUE	FALSE	FALSE	FALSE
307	chr1_28222	chr1	84576226	84576461	84576338	0.022	28222	-1	9	0	235	+	TRUE	PRKACB	ENSG00000142875.15	protein_coding	TRUE	FALSE	FALSE	FALSE
308	chr1_28424	chr1	85139468	85139627	85139534	0.022	28424	-1	9	0	159	-	TRUE	SSX2IP	ENSG00000117155.12	protein_coding	TRUE	FALSE	FALSE	FALSE
309	chr1_28444	chr1	85151898	85152666	85152170	2.896e-07	28444	-1	20	0	768	-	TRUE	SSX2IP	ENSG00000117155.12	protein_coding	TRUE	FALSE	FALSE	TRUE
311	chr1_28550	chr1	85784164	85784494	85784273	0.009	28550	13094	15	29	330	-	TRUE	DDAH1	ENSG00000153904.14	protein_coding	TRUE	TRUE	TRUE	FALSE
312	chr1_28642	chr1	85881354	85881463	85881384	0.042	28642	-1	8	0	109	-	TRUE	DDAH1	ENSG00000153904.14	protein_coding	TRUE	FALSE	FALSE	FALSE
314	chr1_28706	chr1	85921141	85921289	85921210	0.011	28706	-1	10	0	148	-	TRUE	DDAH1	ENSG00000153904.14	protein_coding	TRUE	FALSE	FALSE	FALSE
316	chr1_28908	chr1	86827401	86827923	86827585	0.002	28908	-1	12	0	522	-	TRUE	ODF2L	ENSG00000122417.11	protein_coding	TRUE	FALSE	FALSE	FALSE
318	chr1_29003	chr1	87328638	87328879	87328704	0.0001426	29003	-1	25	62	241	-	TRUE	SEP15	ENSG00000183291.11	protein_coding	TRUE	TRUE	TRUE	TRUE
319	chr1_29004	chr1	87328894	87329310	87329115	0	29004	13253	35	63	416	-	TRUE	SEP15	ENSG00000183291.11	protein_coding	TRUE	TRUE	TRUE	TRUE
320	chr1_29031	chr1	87342344	87342548	87342469	0.022	29031	-1	9	0	204	-	TRUE	SEP15	ENSG00000183291.11	protein_coding	TRUE	FALSE	FALSE	FALSE
321	chr1_29094	chr1	87375265	87375488	87375344	0.022	29094	-1	9	0	223	-	TRUE	SEP15	ENSG00000183291.11	protein_coding	TRUE	FALSE	FALSE	FALSE
323	chr1_29123	chr1	87388569	87388953	87388708	0.022	29123	-1	9	0	384	+	TRUE	HS2ST1	ENSG00000153936.12	protein_coding	TRUE	FALSE	FALSE	FALSE
325	chr1_29261	chr1	87472919	87473058	87472979	0.022	29261	-1	9	0	139	+	TRUE	HS2ST1;RP5-1052I5.2	ENSG00000153936.12;ENSG00000267561.1	protein_coding	TRUE	FALSE	FALSE	FALSE
329	chr1_29441	chr1	87810776	87811111	87811032	5.416e-08	29441	-1	31	60	335	+	TRUE	LMO4	ENSG00000143013.8	protein_coding	TRUE	TRUE	TRUE	FALSE
330	chr1_29442	chr1	87811115	87811269	87811190	0.047	29442	13356	8	1	154	+	TRUE	LMO4	ENSG00000143013.8	protein_coding	TRUE	TRUE	TRUE	FALSE
331	chr1_29559	chr1	89158192	89158529	89158354	1.327e-05	29559	-1	17	0	337	+	TRUE	PKN2	ENSG00000065243.14	protein_coding	TRUE	FALSE	FALSE	FALSE
332	chr1_29564	chr1	89159875	89160250	89159944	0.011	29564	-1	10	0	375	+	TRUE	PKN2	ENSG00000065243.14	protein_coding	TRUE	FALSE	FALSE	FALSE
333	chr1_29566	chr1	89161048	89161382	89161206	0.002	29566	-1	12	0	334	+	TRUE	PKN2	ENSG00000065243.14	protein_coding	TRUE	FALSE	FALSE	FALSE
334	chr1_29567	chr1	89161550	89162062	89161848	1.327e-05	29567	-1	17	0	512	+	TRUE	PKN2	ENSG00000065243.14	protein_coding	TRUE	FALSE	FALSE	TRUE
335	chr1_29568	chr1	89162075	89162394	89162190	0.0003427	29568	-1	14	0	319	+	TRUE	PKN2	ENSG00000065243.14	protein_coding	TRUE	FALSE	FALSE	FALSE
336	chr1_29624	chr1	89186009	89186251	89186139	0.011	29624	-1	10	0	242	+	TRUE	PKN2	ENSG00000065243.14	protein_coding	TRUE	FALSE	FALSE	FALSE
337	chr1_29672	chr1	89209202	89209345	89209266	0.042	29672	-1	8	0	143	+	TRUE	PKN2	ENSG00000065243.14	protein_coding	TRUE	FALSE	FALSE	FALSE
338	chr1_29716	chr1	89231236	89231437	89231267	0.042	29716	-1	8	0	201	+	TRUE	PKN2	ENSG00000065243.14	protein_coding	TRUE	FALSE	FALSE	FALSE
340	chr1_29749	chr1	89246081	89246373	89246205	0.042	29749	-1	8	0	292	+	TRUE	PKN2	ENSG00000065243.14	protein_coding	TRUE	FALSE	FALSE	FALSE
341	chr1_29796	chr1	89262162	89262339	89262260	0.002	29796	-1	12	0	177	+	TRUE	PKN2	ENSG00000065243.14	protein_coding	TRUE	FALSE	FALSE	FALSE
343	chr1_29828	chr1	89280078	89280237	89280158	0.042	29828	-1	8	0	159	+	TRUE	PKN2	ENSG00000065243.14	protein_coding	TRUE	FALSE	FALSE	FALSE
344	chr1_29837	chr1	89286694	89286999	89286790	0.002	29837	-1	12	0	305	+	TRUE	PKN2	ENSG00000065243.14	protein_coding	TRUE	FALSE	FALSE	FALSE
345	chr1_29847	chr1	89291589	89291870	89291667	0.022	29847	-1	9	0	281	+	TRUE	PKN2	ENSG00000065243.14	protein_coding	TRUE	FALSE	FALSE	FALSE
347	chr1_30132	chr1	90315210	90315648	90315386	0	30132	-1	32	0	438	+	TRUE	RP11-302M6.4;LRRC8D	ENSG00000271949.1;ENSG00000171492.10	protein_coding	TRUE	FALSE	FALSE	TRUE
348	chr1_30134	chr1	90315972	90316398	90316213	0	30134	-1	44	0	426	+	TRUE	RP11-302M6.4;LRRC8D	ENSG00000271949.1;ENSG00000171492.10	protein_coding	TRUE	FALSE	FALSE	TRUE
349	chr1_30136	chr1	90316668	90316835	90316746	0.002	30136	-1	12	0	167	+	TRUE	RP11-302M6.4;LRRC8D	ENSG00000271949.1;ENSG00000171492.10	protein_coding	TRUE	FALSE	FALSE	FALSE
351	chr1_30186	chr1	90329933	90330758	90330540	4.178e-05	30186	-1	16	0	825	+	TRUE	RP11-302M6.4;LRRC8D	ENSG00000271949.1;ENSG00000171492.10	protein_coding	TRUE	FALSE	FALSE	TRUE
352	chr1_30188	chr1	90331558	90331913	90331622	0.047	30188	13585	8	1	355	+	TRUE	RP11-302M6.4;LRRC8D	ENSG00000271949.1;ENSG00000171492.10	protein_coding	TRUE	FALSE	FALSE	FALSE
353	chr1_30208	chr1	90337331	90337615	90337475	1.327e-05	30208	-1	17	0	284	+	TRUE	RP11-302M6.4;LRRC8D	ENSG00000271949.1;ENSG00000171492.10	protein_coding	TRUE	FALSE	FALSE	FALSE
354	chr1_30210	chr1	90338005	90338511	90338126	0.0003427	30210	-1	14	0	506	+	TRUE	RP11-302M6.4;LRRC8D	ENSG00000271949.1;ENSG00000171492.10	protein_coding	TRUE	FALSE	FALSE	FALSE
355	chr1_30223	chr1	90341153	90341275	90341196	0.005	30223	-1	11	0	122	+	TRUE	RP11-302M6.4;LRRC8D	ENSG00000271949.1;ENSG00000171492.10	protein_coding	TRUE	FALSE	FALSE	FALSE
356	chr1_30236	chr1	90344594	90344795	90344707	7.124e-08	30236	-1	21	0	201	+	TRUE	RP11-302M6.4;LRRC8D	ENSG00000271949.1;ENSG00000171492.10	protein_coding	TRUE	FALSE	FALSE	FALSE
357	chr1_30261	chr1	90350309	90350757	90350678	7.124e-08	30261	-1	21	0	448	+	TRUE	RP11-302M6.4;LRRC8D	ENSG00000271949.1;ENSG00000171492.10	protein_coding	TRUE	FALSE	FALSE	TRUE
359	chr1_30284	chr1	90357363	90357592	90357508	4.178e-05	30284	-1	16	0	229	+	TRUE	RP11-302M6.4;LRRC8D	ENSG00000271949.1;ENSG00000171492.10	protein_coding	TRUE	FALSE	FALSE	FALSE
360	chr1_30312	chr1	90366315	90366467	90366388	0.0008929	30312	-1	13	0	152	+	TRUE	RP11-302M6.4;LRRC8D	ENSG00000271949.1;ENSG00000171492.10	protein_coding	TRUE	FALSE	FALSE	FALSE
363	chr1_30483	chr1	90492529	90492707	90492598	0.0001235	30483	-1	15	0	178	+	TRUE	ZNF326	ENSG00000162664.12	protein_coding	TRUE	FALSE	FALSE	FALSE
364	chr1_30522	chr1	91364111	91364343	91364175	0.022	30522	-1	9	0	232	-	FALSE	NA	NA	NA	FALSE	FALSE	FALSE	FALSE
367	chr1_30632	chr1	91418841	91418980	91418901	0.042	30632	-1	8	0	139	-	TRUE	ZNF644	ENSG00000122482.16	protein_coding	TRUE	FALSE	FALSE	FALSE
371	chr1_30708	chr1	91445997	91446300	91446221	0.022	30708	-1	9	0	303	-	TRUE	ZNF644	ENSG00000122482.16	protein_coding	TRUE	FALSE	FALSE	FALSE
372	chr1_30742	chr1	91461445	91461635	91461524	0.0008929	30742	-1	13	0	190	-	TRUE	ZNF644	ENSG00000122482.16	protein_coding	TRUE	FALSE	FALSE	FALSE
373	chr1_30809	chr1	91852735	91853159	91852858	0	30809	13680	336	219	424	-	TRUE	HFM1	ENSG00000162669.11	protein_coding	TRUE	FALSE	FALSE	TRUE
374	chr1_30868	chr1	92145891	92146410	92146005	1.693e-09	30868	-1	25	11	519	-	TRUE	TGFBR3	ENSG00000069702.6	protein_coding	TRUE	TRUE	TRUE	TRUE
375	chr1_30869	chr1	92146422	92146671	92146592	0.002	30869	13716	14	11	249	-	TRUE	TGFBR3	ENSG00000069702.6	protein_coding	TRUE	TRUE	TRUE	FALSE
376	chr1_31009	chr1	92258025	92258181	92258102	0.042	31009	-1	8	0	156	-	TRUE	TGFBR3	ENSG00000069702.6	protein_coding	TRUE	FALSE	FALSE	FALSE
377	chr1_31038	chr1	92289842	92290066	92289906	0.002	31038	-1	12	0	224	-	TRUE	TGFBR3	ENSG00000069702.6	protein_coding	TRUE	FALSE	FALSE	FALSE
379	chr1_31101	chr1	92336972	92337335	92337039	0.022	31101	-1	9	0	363	-	TRUE	TGFBR3	ENSG00000069702.6	protein_coding	TRUE	FALSE	FALSE	FALSE
381	chr1_31146	chr1	92727714	92727891	92727791	0.011	31146	-1	10	0	177	-	TRUE	GLMN	ENSG00000174842.12	protein_coding	TRUE	FALSE	FALSE	FALSE
383	chr1_31495	chr1	93192049	93192433	93192309	1.327e-05	31495	-1	17	0	384	-	TRUE	EVI5	ENSG00000067208.10	protein_coding	TRUE	FALSE	FALSE	FALSE
384	chr1_31509	chr1	93197186	93197395	93197246	0.002	31509	-1	12	0	209	-	TRUE	EVI5	ENSG00000067208.10	protein_coding	TRUE	FALSE	FALSE	TRUE
389	chr1_31585	chr1	93303883	93304335	93304007	0	31585	13931	25	1	452	+	TRUE	RPL5	ENSG00000122406.8	protein_coding	TRUE	FALSE	FALSE	TRUE
390	chr1_31588	chr1	93305114	93305350	93305187	0.007	31588	13936	11	3	236	+	TRUE	RPL5	ENSG00000122406.8	protein_coding	TRUE	FALSE	FALSE	FALSE
393	chr1_31763	chr1	93618086	93618332	93618195	0.005	31763	-1	15	24	246	-	TRUE	TMED5	ENSG00000117500.8	protein_coding	TRUE	TRUE	TRUE	FALSE
396	chr1_31863	chr1	93686267	93686443	93686362	0.0001235	31863	-1	15	0	176	+	TRUE	CCDC18	ENSG00000122483.13	protein_coding	TRUE	FALSE	FALSE	TRUE
397	chr1_31867	chr1	93688955	93689069	93688990	0.042	31867	-1	8	0	114	+	TRUE	CCDC18	ENSG00000122483.13	protein_coding	TRUE	FALSE	FALSE	FALSE
398	chr1_31910	chr1	93717348	93717678	93717545	0.002	31910	-1	12	0	330	+	TRUE	CCDC18	ENSG00000122483.13	protein_coding	TRUE	FALSE	FALSE	FALSE
400	chr1_32157	chr1	94018312	94019056	94018541	0.0003806	32157	14147	17	19	744	+	TRUE	FNBP1L	ENSG00000137942.12	protein_coding	TRUE	TRUE	TRUE	TRUE
402	chr1_32245	chr1	94072235	94072484	94072368	0.011	32245	-1	10	0	249	-	TRUE	BCAR3	ENSG00000137936.12	protein_coding	TRUE	FALSE	FALSE	FALSE
403	chr1_32335	chr1	94116560	94116760	94116681	0.042	32335	-1	8	0	200	-	TRUE	BCAR3	ENSG00000137936.12	protein_coding	TRUE	FALSE	FALSE	FALSE
404	chr1_32343	chr1	94120614	94120794	94120672	0.042	32343	-1	8	0	180	-	TRUE	BCAR3	ENSG00000137936.12	protein_coding	TRUE	FALSE	FALSE	FALSE
405	chr1_32347	chr1	94121365	94121580	94121444	0.011	32347	-1	10	0	215	-	TRUE	BCAR3	ENSG00000137936.12	protein_coding	TRUE	FALSE	FALSE	FALSE
406	chr1_32401	chr1	94144711	94145144	94144975	0.0001235	32401	-1	15	0	433	-	TRUE	BCAR3	ENSG00000137936.12	protein_coding	TRUE	FALSE	FALSE	FALSE
407	chr1_32691	chr1	94908090	94908298	94908202	0.022	32691	-1	9	0	208	+	TRUE	ABCD3	ENSG00000117528.7	protein_coding	TRUE	FALSE	FALSE	FALSE
408	chr1_32723	chr1	94926081	94926447	94926279	0.011	32723	-1	10	0	366	+	TRUE	ABCD3	ENSG00000117528.7	protein_coding	TRUE	FALSE	FALSE	FALSE
409	chr1_32736	chr1	94929322	94929686	94929596	0.0008929	32736	-1	13	0	364	+	TRUE	ABCD3	ENSG00000117528.7	protein_coding	TRUE	FALSE	FALSE	FALSE
414	chr1_33150	chr1	97240321	97240696	97240393	0.022	33150	-1	9	0	375	+	TRUE	PTBP2	ENSG00000117569.14	protein_coding	TRUE	FALSE	FALSE	FALSE
415	chr1_33171	chr1	97248321	97248501	97248422	0.042	33171	-1	8	0	180	+	TRUE	PTBP2	ENSG00000117569.14	protein_coding	TRUE	FALSE	FALSE	FALSE
416	chr1_33186	chr1	97255579	97255799	97255636	0.042	33186	-1	8	0	220	+	TRUE	PTBP2	ENSG00000117569.14	protein_coding	TRUE	FALSE	FALSE	FALSE
417	chr1_33228	chr1	97271241	97272164	97271715	0	33228	14571	25	1	923	+	TRUE	PTBP2	ENSG00000117569.14	protein_coding	TRUE	TRUE	FALSE	TRUE
419	chr1_33718	chr1	98279687	98279944	98279762	0.042	33718	-1	8	0	257	-	TRUE	DPYD	ENSG00000188641.8	protein_coding	TRUE	FALSE	FALSE	FALSE
420	chr1_33851	chr1	100318805	100319113	100318952	7.124e-08	33851	-1	21	0	308	+	TRUE	AGL	ENSG00000162688.11	protein_coding	TRUE	FALSE	FALSE	FALSE
422	chr1_33988	chr1	100484992	100485629	100485283	5.01e-05	33988	14783	16	1	637	+	TRUE	SLC35A3	ENSG00000117620.8	protein_coding	TRUE	FALSE	FALSE	TRUE
423	chr1_34049	chr1	100512256	100512400	100512321	0.002	34049	-1	12	0	144	+	TRUE	HIAT1	ENSG00000156875.9	protein_coding	TRUE	FALSE	FALSE	FALSE
424	chr1_34058	chr1	100514996	100515431	100515170	0.027	34058	14817	10	8	435	+	TRUE	HIAT1	ENSG00000156875.9	protein_coding	TRUE	FALSE	FALSE	FALSE
425	chr1_34172	chr1	100579357	100579504	100579425	0.011	34172	-1	10	0	147	-	TRUE	SASS6	ENSG00000156876.8	protein_coding	TRUE	FALSE	FALSE	FALSE
426	chr1_34220	chr1	100611383	100611773	100611630	0.0001466	34220	14885	15	1	390	+	TRUE	TRMT13	ENSG00000122435.5	protein_coding	TRUE	FALSE	FALSE	TRUE
427	chr1_34321	chr1	100739474	100740111	100739585	4.839e-06	34321	14967	18	1	637	+	TRUE	RTCA	ENSG00000137996.8	protein_coding	TRUE	FALSE	FALSE	FALSE
428	chr1_34398	chr1	101338165	101338434	101338337	2.194e-07	34398	15015	22	11	269	-	TRUE	EXTL2	ENSG00000162694.9	protein_coding	TRUE	TRUE	TRUE	FALSE
430	chr1_34435	chr1	101359037	101359477	101359142	0.0008929	34435	-1	13	0	440	-	TRUE	EXTL2	ENSG00000162694.9	protein_coding	TRUE	FALSE	FALSE	TRUE
431	chr1_34461	chr1	101370418	101370578	101370495	0.011	34461	-1	10	0	160	+	TRUE	SLC30A7	ENSG00000162695.7	protein_coding	TRUE	FALSE	FALSE	FALSE
432	chr1_34464	chr1	101371088	101371521	101371156	0.011	34464	-1	10	0	433	+	TRUE	SLC30A7	ENSG00000162695.7	protein_coding	TRUE	FALSE	FALSE	FALSE
433	chr1_34480	chr1	101378678	101378928	101378782	0.005	34480	-1	11	0	250	+	TRUE	SLC30A7	ENSG00000162695.7	protein_coding	TRUE	FALSE	FALSE	FALSE
434	chr1_34484	chr1	101380839	101381190	101380994	0.022	34484	-1	9	0	351	+	TRUE	SLC30A7	ENSG00000162695.7	protein_coding	TRUE	FALSE	FALSE	FALSE
435	chr1_34499	chr1	101389884	101390059	101389943	0.022	34499	-1	9	0	175	+	TRUE	SLC30A7	ENSG00000162695.7	protein_coding	TRUE	FALSE	FALSE	TRUE
436	chr1_34526	chr1	101403455	101403727	101403596	0.0008929	34526	-1	13	0	272	+	TRUE	SLC30A7	ENSG00000162695.7	protein_coding	TRUE	FALSE	FALSE	FALSE
438	chr1_34570	chr1	101425708	101425986	101425742	0.042	34570	-1	8	0	278	+	TRUE	SLC30A7	ENSG00000162695.7	protein_coding	TRUE	FALSE	FALSE	FALSE
439	chr1_34580	chr1	101440377	101441186	101440974	0.005	34580	15051	13	12	809	+	TRUE	SLC30A7	ENSG00000162695.7	protein_coding	TRUE	TRUE	TRUE	FALSE
440	chr1_34636	chr1	101470935	101471169	101471002	0.022	34636	-1	9	0	234	-	TRUE	DPH5	ENSG00000117543.15	protein_coding	TRUE	FALSE	FALSE	FALSE
442	chr1_34673	chr1	101492262	101492387	101492308	0.047	34673	15104	8	1	125	+	TRUE	RP11-421L21.3	ENSG00000233184.2	antisense	FALSE	FALSE	FALSE	FALSE
444	chr1_34683	chr1	101495877	101496121	101496042	0.0008929	34683	-1	13	0	244	+	TRUE	RP11-421L21.3	ENSG00000233184.2	antisense	FALSE	FALSE	FALSE	FALSE
446	chr1_34766	chr1	102293532	102293676	102293597	4.178e-05	34766	-1	16	0	144	+	FALSE	NA	NA	NA	FALSE	FALSE	FALSE	TRUE
448	chr1_34910	chr1	104086659	104086814	104086735	0.022	34910	-1	9	0	155	+	TRUE	RNPC3	ENSG00000185946.11	protein_coding	TRUE	FALSE	FALSE	FALSE
450	chr1_35004	chr1	108113390	108113557	108113478	3.333e-05	35004	15219	18	11	167	-	FALSE	NA	NA	NA	FALSE	FALSE	FALSE	TRUE
463	chr1_35380	chr1	109143732	109144055	109143799	0.022	35380	-1	9	0	323	+	TRUE	FAM102B	ENSG00000162636.11	protein_coding	TRUE	FALSE	FALSE	FALSE
465	chr1_35501	chr1	109239773	109240078	109239945	0.003	35501	15350	12	2	305	+	TRUE	PRPF38B	ENSG00000134186.7	protein_coding	TRUE	TRUE	TRUE	TRUE
469	chr1_35655	chr1	109469969	109470291	109470045	0.016	35655	15447	10	3	322	-	TRUE	AKNAD1	ENSG00000162641.14	protein_coding	TRUE	FALSE	FALSE	FALSE
472	chr1_35701	chr1	109491068	109491263	109491184	0.022	35701	-1	9	0	195	-	TRUE	AKNAD1;CLCC1	ENSG00000162641.14;ENSG00000121940.11	protein_coding	TRUE	FALSE	FALSE	TRUE
473	chr1_35708	chr1	109494025	109494284	109494191	0.011	35708	-1	10	0	259	-	TRUE	AKNAD1;CLCC1	ENSG00000162641.14;ENSG00000121940.11	protein_coding	TRUE	FALSE	FALSE	FALSE
474	chr1_35786	chr1	109642820	109643075	109642996	0.012	35786	15561	10	1	255	+	TRUE	SCARNA2	ENSG00000270066.2	lincRNA	FALSE	TRUE	FALSE	TRUE
475	chr1_35790	chr1	109644274	109644454	109644347	0	35790	15563	27	1	180	+	FALSE	NA	NA	NA	FALSE	FALSE	FALSE	TRUE
477	chr1_35809	chr1	109758126	109758478	109758310	0.047	35809	15590	8	1	352	+	TRUE	SARS	ENSG00000031698.8	protein_coding	TRUE	FALSE	FALSE	FALSE
479	chr1_35894	chr1	109818236	109818400	109818314	0.003	35894	15667	12	1	164	+	TRUE	CELSR2	ENSG00000143126.7	protein_coding	TRUE	TRUE	TRUE	FALSE
480	chr1_35956	chr1	109949486	109949610	109949531	0.003	35956	15729	12	1	124	-	TRUE	PSMA5	ENSG00000143106.8	protein_coding	TRUE	FALSE	FALSE	TRUE
483	chr1_36165	chr1	110541798	110542053	110541942	0.005	36165	-1	11	0	255	+	TRUE	AHCYL1	ENSG00000168710.13	protein_coding	TRUE	FALSE	FALSE	FALSE
484	chr1_36251	chr1	110604883	110605191	110605112	3.405e-05	36251	-1	17	5	308	+	TRUE	STRIP1;RP4-773N10.4	ENSG00000143093.10;ENSG00000258634.2	protein_coding;antisense	TRUE	TRUE	FALSE	FALSE
485	chr1_36285	chr1	110771579	110772262	110771776	0	36285	-1	31	0	683	+	TRUE	KCNC4	ENSG00000116396.9	protein_coding	TRUE	FALSE	FALSE	TRUE
486	chr1_36299	chr1	110775701	110776170	110775860	0.002	36299	16077	13	4	469	+	TRUE	KCNC4	ENSG00000116396.9	protein_coding	TRUE	TRUE	TRUE	FALSE
487	chr1_36302	chr1	110776552	110776772	110776693	0.025	36302	-1	9	1	220	+	TRUE	KCNC4	ENSG00000116396.9	protein_coding	TRUE	TRUE	TRUE	FALSE
489	chr1_36350	chr1	110789410	110789812	110789669	0	36350	16092	26	1	402	+	TRUE	KCNC4	ENSG00000116396.9	protein_coding	TRUE	FALSE	FALSE	FALSE
490	chr1_36412	chr1	110886922	110887472	110887124	2.194e-07	36412	-1	22	11	550	+	TRUE	RBM15	ENSG00000162775.10	protein_coding	TRUE	FALSE	FALSE	TRUE
491	chr1_36417	chr1	110888613	110888805	110888726	0.019	36417	-1	11	11	192	+	TRUE	RBM15	ENSG00000162775.10	protein_coding	TRUE	FALSE	FALSE	FALSE
492	chr1_36454	chr1	110908261	110908609	110908372	0	36454	-1	25	0	348	+	FALSE	NA	NA	NA	FALSE	FALSE	FALSE	TRUE
494	chr1_36516	chr1	111162631	111162734	111162655	0.006	36516	16161	11	1	103	-	TRUE	KCNA2	ENSG00000177301.9	protein_coding	TRUE	FALSE	FALSE	FALSE
495	chr1_36607	chr1	111711983	111712184	111712105	0.042	36607	-1	8	0	201	+	TRUE	CEPT1	ENSG00000134255.9	protein_coding	TRUE	FALSE	FALSE	FALSE
496	chr1_37013	chr1	113105200	113105358	113105279	0.042	37013	-1	8	0	158	-	TRUE	ST7L	ENSG00000007341.14	protein_coding	TRUE	FALSE	FALSE	FALSE
497	chr1_37018	chr1	113105967	113106259	113106067	0.022	37018	-1	9	0	292	-	TRUE	ST7L	ENSG00000007341.14	protein_coding	TRUE	FALSE	FALSE	FALSE
498	chr1_37113	chr1	113199227	113199538	113199398	0	37113	-1	24	0	311	+	TRUE	CAPZA1	ENSG00000116489.8	protein_coding	TRUE	FALSE	FALSE	TRUE
499	chr1_37115	chr1	113199740	113200306	113199817	0.011	37115	-1	10	0	566	+	TRUE	CAPZA1	ENSG00000116489.8	protein_coding	TRUE	FALSE	FALSE	FALSE
500	chr1_37120	chr1	113200850	113201328	113201001	0.005	37120	-1	11	0	478	+	TRUE	CAPZA1	ENSG00000116489.8	protein_coding	TRUE	FALSE	FALSE	TRUE
501	chr1_37121	chr1	113201337	113201630	113201528	0	37121	-1	34	0	293	+	TRUE	CAPZA1	ENSG00000116489.8	protein_coding	TRUE	FALSE	FALSE	TRUE
503	chr1_37141	chr1	113209041	113209301	113209184	0.0008929	37141	-1	13	0	260	+	TRUE	CAPZA1	ENSG00000116489.8	protein_coding	TRUE	FALSE	FALSE	FALSE
504	chr1_37149	chr1	113212656	113213341	113212919	1.185e-07	37149	-1	28	45	685	+	TRUE	CAPZA1	ENSG00000116489.8	protein_coding	TRUE	TRUE	TRUE	TRUE
505	chr1_37150	chr1	113213355	113213537	113213458	0.014	37150	16521	17	45	182	+	TRUE	CAPZA1	ENSG00000116489.8	protein_coding	TRUE	TRUE	TRUE	FALSE
506	chr1_37151	chr1	113213646	113214276	113214175	0	37151	-1	34	45	630	+	TRUE	CAPZA1	ENSG00000116489.8	protein_coding	TRUE	TRUE	TRUE	TRUE
508	chr1_37225	chr1	113454948	113455390	113455196	0.005	37225	-1	15	24	442	-	TRUE	SLC16A1	ENSG00000155380.7	protein_coding	TRUE	TRUE	TRUE	TRUE
509	chr1_37226	chr1	113455403	113456636	113455609	0.0005136	37226	16588	18	27	1233	-	TRUE	SLC16A1	ENSG00000155380.7	protein_coding	TRUE	TRUE	TRUE	TRUE
510	chr1_37292	chr1	113503520	113503760	113503656	4.178e-05	37292	-1	16	0	240	+	TRUE	RP11-31F15.1	ENSG00000226419.2	antisense	FALSE	FALSE	FALSE	TRUE
514	chr1_37390	chr1	113559971	113560355	113560177	0.022	37390	-1	9	0	384	+	TRUE	RP11-389O22.1	ENSG00000236066.1	lincRNA	FALSE	FALSE	FALSE	FALSE
515	chr1_37398	chr1	113564117	113564449	113564275	1.327e-05	37398	-1	17	0	332	+	TRUE	RP11-389O22.1	ENSG00000236066.1	lincRNA	FALSE	FALSE	FALSE	FALSE
520	chr1_37953	chr1	114501069	114501318	114501184	0.006	37953	16910	13	13	249	+	TRUE	HIPK1	ENSG00000163349.17	protein_coding	TRUE	FALSE	FALSE	FALSE
521	chr1_37978	chr1	114517040	114517335	114517131	0.022	37978	-1	11	12	295	+	TRUE	HIPK1	ENSG00000163349.17	protein_coding	TRUE	TRUE	TRUE	FALSE
522	chr1_37979	chr1	114517425	114517615	114517517	0	37979	-1	26	10	190	+	TRUE	HIPK1	ENSG00000163349.17	protein_coding	TRUE	TRUE	TRUE	TRUE
523	chr1_37980	chr1	114517634	114518108	114517736	0.006	37980	-1	13	13	474	+	TRUE	HIPK1	ENSG00000163349.17	protein_coding	TRUE	TRUE	TRUE	FALSE
525	chr1_38150	chr1	115026319	115026534	115026424	0.005	38150	-1	11	0	215	-	TRUE	TRIM33	ENSG00000197323.6	protein_coding	TRUE	FALSE	FALSE	FALSE
531	chr1_38388	chr1	116234236	116234724	116234432	0	38388	17094	28	15	488	+	TRUE	VANGL1	ENSG00000173218.10	protein_coding	TRUE	TRUE	TRUE	TRUE
533	chr1_38399	chr1	116237088	116237685	116237572	0.03	38399	-1	10	9	597	+	TRUE	VANGL1	ENSG00000173218.10	protein_coding	TRUE	TRUE	TRUE	FALSE
535	chr1_38542	chr1	116947049	116947420	116947128	9.755e-07	38542	17182	24	30	371	+	TRUE	ATP1A1	ENSG00000163399.11	protein_coding	TRUE	TRUE	TRUE	TRUE
536	chr1_38666	chr1	117119175	117119793	117119327	0.024	38666	17236	10	7	618	-	TRUE	IGSF3	ENSG00000143061.13	protein_coding	TRUE	TRUE	TRUE	FALSE
538	chr1_38812	chr1	117529641	117530504	117529931	0.041	38812	17284	10	12	863	+	TRUE	PTGFRN	ENSG00000134247.9	protein_coding	TRUE	TRUE	TRUE	TRUE
539	chr1_38823	chr1	117532462	117532993	117532570	0.004	38823	-1	14	16	531	+	TRUE	PTGFRN	ENSG00000134247.9	protein_coding	TRUE	TRUE	TRUE	FALSE
540	chr1_38900	chr1	117628607	117628807	117628669	0.042	38900	-1	8	0	200	+	TRUE	TTF2	ENSG00000116830.7	protein_coding	TRUE	FALSE	FALSE	FALSE
541	chr1_38906	chr1	117630179	117630450	117630336	0.0001466	38906	17339	15	1	271	+	TRUE	TTF2	ENSG00000116830.7	protein_coding	TRUE	FALSE	FALSE	TRUE
542	chr1_38924	chr1	117640046	117640279	117640120	0.047	38924	17350	8	1	233	+	TRUE	TTF2	ENSG00000116830.7	protein_coding	TRUE	TRUE	FALSE	FALSE
547	chr1_39214	chr1	118381591	118381850	118381654	0.003	39214	17476	12	1	259	-	FALSE	NA	NA	NA	FALSE	FALSE	FALSE	FALSE
548	chr1_39243	chr1	118392840	118393174	118392982	0.022	39243	-1	9	0	334	-	FALSE	NA	NA	NA	FALSE	FALSE	FALSE	FALSE
549	chr1_39354	chr1	118486496	118486829	118486750	0.025	39354	17589	9	1	333	+	TRUE	WDR3	ENSG00000065183.11	protein_coding	TRUE	FALSE	FALSE	FALSE
550	chr1_39355	chr1	118486897	118487279	118487200	1.105e-06	39355	-1	19	0	382	+	TRUE	WDR3	ENSG00000065183.11	protein_coding	TRUE	FALSE	FALSE	FALSE
551	chr1_39358	chr1	118487898	118488201	118488122	0.042	39358	-1	8	0	303	+	TRUE	WDR3	ENSG00000065183.11	protein_coding	TRUE	FALSE	FALSE	FALSE
553	chr1_39557	chr1	119688389	119688805	119688516	0.011	39557	-1	10	0	416	+	TRUE	RP11-418J17.1	ENSG00000231365.1	antisense	FALSE	FALSE	FALSE	FALSE
554	chr1_39558	chr1	119688868	119689329	119689071	0.003	39558	17679	12	1	461	+	TRUE	RP11-418J17.1	ENSG00000231365.1	antisense	FALSE	TRUE	FALSE	FALSE
555	chr1_39579	chr1	119703604	119703840	119703717	1.367e-06	39579	17693	19	1	236	+	TRUE	RP11-418J17.1	ENSG00000231365.1	antisense	FALSE	FALSE	FALSE	FALSE
556	chr1_39613	chr1	119726805	119727090	119726981	0.042	39613	-1	8	0	285	+	TRUE	RP11-418J17.1	ENSG00000231365.1	antisense	FALSE	FALSE	FALSE	FALSE
557	chr1_39614	chr1	119727147	119727377	119727215	0.042	39614	-1	8	0	230	+	TRUE	RP11-418J17.1	ENSG00000231365.1	antisense	FALSE	FALSE	FALSE	TRUE
559	chr1_39655	chr1	119748189	119748438	119748295	4.178e-05	39655	-1	16	0	249	+	TRUE	RP11-418J17.1	ENSG00000231365.1	antisense	FALSE	FALSE	FALSE	FALSE
560	chr1_39656	chr1	119748748	119748885	119748806	0.022	39656	-1	9	0	137	+	TRUE	RP11-418J17.1	ENSG00000231365.1	antisense	FALSE	FALSE	FALSE	FALSE
561	chr1_39820	chr1	120270749	120271158	120271030	0.042	39820	-1	8	0	409	+	TRUE	PHGDH	ENSG00000092621.7	protein_coding	TRUE	FALSE	FALSE	FALSE
567	chr1_39875	chr1	120455502	120456177	120455983	0	39875	-1	39	14	675	-	TRUE	NOTCH2	ENSG00000134250.13	protein_coding	TRUE	TRUE	TRUE	TRUE
569	chr1_39884	chr1	120458578	120458984	120458831	0.0002378	39884	-1	16	10	406	-	TRUE	NOTCH2	ENSG00000134250.13	protein_coding	TRUE	TRUE	FALSE	FALSE
570	chr1_39971	chr1	120535310	120535435	120535356	0.042	39971	-1	8	0	125	-	TRUE	NOTCH2	ENSG00000134250.13	protein_coding	TRUE	TRUE	TRUE	FALSE
572	chr1_40199	chr1	143443352	143443521	143443442	0.011	40199	-1	10	0	169	-	TRUE	RP11-435B5.4	ENSG00000185044.10	lincRNA	FALSE	FALSE	FALSE	FALSE
575	chr1_40314	chr1	144595653	144595781	144595702	0	40314	-1	27	0	128	+	TRUE	RP11-640M9.2	ENSG00000225241.3	pseudogene	FALSE	FALSE	FALSE	FALSE
577	chr1_40587	chr1	145277427	145277519	145277440	0.002	40587	18061	13	4	92	+	TRUE	NOTCH2NL;RP11-458D21.5	ENSG00000213240.7;ENSG00000255168.1	protein_coding	TRUE	FALSE	FALSE	TRUE
578	chr1_40597	chr1	145284827	145285067	145284898	0.0008929	40597	-1	13	0	240	+	TRUE	NOTCH2NL;RP11-458D21.5	ENSG00000213240.7;ENSG00000255168.1	protein_coding	TRUE	TRUE	TRUE	TRUE
579	chr1_40599	chr1	145285833	145285981	145285902	0.005	40599	-1	11	0	148	+	TRUE	NOTCH2NL;RP11-458D21.5	ENSG00000213240.7;ENSG00000255168.1	protein_coding	TRUE	TRUE	TRUE	FALSE
580	chr1_40608	chr1	145288700	145288819	145288740	0.042	40608	-1	8	0	119	+	TRUE	NOTCH2NL;RP11-458D21.5	ENSG00000213240.7;ENSG00000255168.1	protein_coding	TRUE	FALSE	FALSE	FALSE
581	chr1_40679	chr1	145441964	145442152	145442058	0.006	40679	-1	13	13	188	+	TRUE	TXNIP	ENSG00000117289.7	protein_coding	TRUE	TRUE	TRUE	FALSE
582	chr1_40681	chr1	145442291	145442655	145442439	8.294e-08	40681	18097	24	19	364	+	TRUE	TXNIP	ENSG00000117289.7	protein_coding	TRUE	TRUE	TRUE	TRUE
583	chr1_40722	chr1	145500824	145501098	145500988	0.005	40722	-1	14	18	274	+	TRUE	LIX1L	ENSG00000152022.7	protein_coding	TRUE	TRUE	TRUE	FALSE
584	chr1_40747	chr1	145523374	145523696	145523584	0.001	40747	-1	15	14	322	+	TRUE	PEX11B	ENSG00000131779.6	protein_coding	TRUE	TRUE	TRUE	TRUE
585	chr1_40932	chr1	146728202	146728455	146728342	0.005	40932	-1	11	0	253	+	TRUE	CHD1L	ENSG00000131778.13	protein_coding	TRUE	TRUE	FALSE	FALSE
586	chr1_40940	chr1	146732342	146732543	146732411	0.005	40940	-1	11	0	201	+	TRUE	CHD1L	ENSG00000131778.13	protein_coding	TRUE	FALSE	FALSE	FALSE
588	chr1_41119	chr1	147404389	147404548	147404460	0.011	41119	-1	10	0	159	+	TRUE	GPR89B	ENSG00000188092.10	protein_coding	TRUE	FALSE	FALSE	FALSE
590	chr1_41204	chr1	148557992	148558116	148558037	0.011	41204	-1	10	0	124	+	TRUE	NBPF15	ENSG00000243452.3	protein_coding	TRUE	FALSE	FALSE	FALSE
591	chr1_41246	chr1	149223710	149224085	149223748	0.047	41246	-1	8	1	375	-	TRUE	RNVU1-18	ENSG00000206737.1	snRNA	FALSE	TRUE	FALSE	FALSE
592	chr1_41261	chr1	149272537	149272696	149272617	4.178e-05	41261	-1	16	0	159	+	FALSE	NA	NA	NA	FALSE	FALSE	FALSE	TRUE
593	chr1_41495	chr1	150087236	150087506	150087287	0.0008929	41495	-1	13	0	270	+	TRUE	VPS45	ENSG00000136631.8	protein_coding	TRUE	FALSE	FALSE	FALSE
595	chr1_41551	chr1	150238412	150239057	150238772	0	41551	18625	41	35	645	-	TRUE	APH1A	ENSG00000117362.8	protein_coding	TRUE	TRUE	TRUE	TRUE
597	chr1_41622	chr1	150325429	150325709	150325568	8.294e-08	41622	18670	24	19	280	+	TRUE	PRPF3	ENSG00000117360.8	protein_coding	TRUE	TRUE	TRUE	TRUE
598	chr1_41632	chr1	150341417	150341653	150341533	0.005	41632	-1	11	0	236	+	TRUE	RPRD2	ENSG00000163125.11	protein_coding	TRUE	FALSE	FALSE	FALSE
600	chr1_41727	chr1	150442301	150442489	150442379	0.012	41727	18687	10	1	188	+	TRUE	RPRD2	ENSG00000163125.11	protein_coding	TRUE	FALSE	FALSE	FALSE
601	chr1_41817	chr1	150547014	150547381	150547170	0	41817	-1	32	23	367	-	TRUE	MCL1	ENSG00000143384.8	protein_coding	TRUE	TRUE	TRUE	TRUE
602	chr1_41819	chr1	150547646	150548630	150548346	0.0005899	41819	-1	19	34	984	-	TRUE	MCL1	ENSG00000143384.8	protein_coding	TRUE	TRUE	TRUE	TRUE
603	chr1_41837	chr1	150567294	150567452	150567373	0.011	41837	-1	10	0	158	-	FALSE	NA	NA	NA	FALSE	FALSE	FALSE	FALSE
609	chr1_41886	chr1	150595965	150596100	150596021	0.022	41886	-1	9	0	135	-	TRUE	ENSA	ENSG00000143420.13	protein_coding	TRUE	TRUE	TRUE	FALSE
610	chr1_42130	chr1	151027722	151028236	151027799	0.002	42130	-1	12	0	514	-	TRUE	CDC42SE1	ENSG00000197622.8	protein_coding	TRUE	TRUE	TRUE	FALSE
611	chr1_42174	chr1	151097518	151097837	151097705	0.03	42174	-1	10	9	319	+	TRUE	GABPB2	ENSG00000143458.7	protein_coding	TRUE	TRUE	TRUE	FALSE
613	chr1_42249	chr1	151178358	151178800	151178549	1.327e-05	42249	-1	17	0	442	+	TRUE	PIP5K1A	ENSG00000143398.15	protein_coding	TRUE	FALSE	FALSE	FALSE
614	chr1_42263	chr1	151188919	151189213	151189060	0.0008929	42263	-1	13	0	294	+	TRUE	PIP5K1A	ENSG00000143398.15	protein_coding	TRUE	FALSE	FALSE	FALSE
615	chr1_42268	chr1	151189804	151190057	151189881	1.105e-06	42268	-1	19	0	253	+	TRUE	PIP5K1A	ENSG00000143398.15	protein_coding	TRUE	FALSE	FALSE	TRUE
619	chr1_42438	chr1	151375509	151375790	151375691	8.396e-06	42438	-1	20	16	281	-	TRUE	POGZ	ENSG00000143442.17	protein_coding	TRUE	TRUE	TRUE	TRUE
620	chr1_42458	chr1	151390884	151391093	151390946	0.022	42458	-1	9	0	209	-	TRUE	POGZ	ENSG00000143442.17	protein_coding	TRUE	FALSE	FALSE	TRUE
621	chr1_42563	chr1	151593046	151593181	151593102	0.022	42563	-1	9	0	135	+	TRUE	SNX27	ENSG00000143376.8	protein_coding	TRUE	FALSE	FALSE	FALSE
622	chr1_42654	chr1	151670438	151670557	151670478	0.037	42654	-1	11	17	119	+	TRUE	SNX27	ENSG00000143376.8	protein_coding	TRUE	TRUE	TRUE	FALSE
626	chr1_42737	chr1	152004951	152005155	152005052	0.003	42737	19389	29	107	204	-	TRUE	S100A11	ENSG00000163191.5	protein_coding	TRUE	TRUE	TRUE	TRUE
638	chr1_42829	chr1	153609075	153609891	153609702	0.003	42829	19498	12	2	816	+	TRUE	CHTOP	ENSG00000160679.8	protein_coding	TRUE	TRUE	FALSE	FALSE
639	chr1_42831	chr1	153610189	153610726	153610504	0	42831	-1	32	10	537	+	TRUE	CHTOP	ENSG00000160679.8	protein_coding	TRUE	TRUE	TRUE	TRUE
640	chr1_42859	chr1	153617822	153618197	153618039	0.013	42859	-1	16	38	375	+	TRUE	CHTOP	ENSG00000160679.8	protein_coding	TRUE	TRUE	TRUE	FALSE
642	chr1_43016	chr1	153778967	153779560	153779228	0.003	43016	19624	12	2	593	-	TRUE	GATAD2B	ENSG00000143614.7	protein_coding	TRUE	TRUE	TRUE	FALSE
643	chr1_43017	chr1	153779615	153780121	153779825	0.017	43017	19625	12	16	506	-	TRUE	GATAD2B	ENSG00000143614.7	protein_coding	TRUE	TRUE	TRUE	FALSE
644	chr1_43018	chr1	153780179	153780433	153780345	0.034	43018	19626	10	10	254	-	TRUE	GATAD2B	ENSG00000143614.7	protein_coding	TRUE	TRUE	TRUE	TRUE
645	chr1_43026	chr1	153782101	153782774	153782262	1.703e-07	43026	19628	23	16	673	-	TRUE	GATAD2B	ENSG00000143614.7	protein_coding	TRUE	TRUE	TRUE	TRUE
647	chr1_43132	chr1	153866546	153866701	153866622	0.042	43132	-1	8	0	155	-	TRUE	GATAD2B	ENSG00000143614.7	protein_coding	TRUE	FALSE	FALSE	FALSE
648	chr1_43161	chr1	153883692	153883898	153883787	4.178e-05	43161	-1	16	0	206	-	TRUE	GATAD2B	ENSG00000143614.7	protein_coding	TRUE	FALSE	FALSE	FALSE
649	chr1_43174	chr1	153890264	153890450	153890357	0.0003427	43174	-1	14	0	186	-	TRUE	GATAD2B	ENSG00000143614.7	protein_coding	TRUE	FALSE	FALSE	FALSE
654	chr1_43247	chr1	153933268	153933443	153933364	0.0008929	43247	-1	13	0	175	-	TRUE	SLC39A1	ENSG00000143570.13	protein_coding	TRUE	FALSE	FALSE	FALSE
659	chr1_43372	chr1	154191211	154191319	154191240	0.047	43372	19791	8	1	108	-	TRUE	C1orf43	ENSG00000143612.14	protein_coding	TRUE	FALSE	FALSE	FALSE
660	chr1_43395	chr1	154201735	154201942	154201813	0.011	43395	-1	10	0	207	+	TRUE	UBAP2L	ENSG00000143569.14	protein_coding	TRUE	FALSE	FALSE	FALSE
661	chr1_43419	chr1	154213150	154213293	154213214	4.178e-05	43419	-1	16	0	143	+	TRUE	UBAP2L	ENSG00000143569.14	protein_coding	TRUE	FALSE	FALSE	TRUE
662	chr1_43455	chr1	154231130	154231491	154231263	0.014	43455	19826	10	2	361	+	TRUE	UBAP2L	ENSG00000143569.14	protein_coding	TRUE	TRUE	FALSE	FALSE
663	chr1_43480	chr1	154242886	154243210	154242957	3.77e-06	43480	19840	20	12	324	+	TRUE	UBAP2L	ENSG00000143569.14	protein_coding	TRUE	TRUE	TRUE	TRUE
664	chr1_43544	chr1	154554538	154555578	154554609	6.429e-06	43544	-1	23	33	1040	-	TRUE	ADAR	ENSG00000160710.11	protein_coding	TRUE	TRUE	TRUE	TRUE
665	chr1_43548	chr1	154556648	154557401	154556915	0.0005793	43548	-1	20	40	753	-	TRUE	ADAR	ENSG00000160710.11	protein_coding	TRUE	TRUE	TRUE	FALSE
666	chr1_43643	chr1	154929499	154930290	154929757	0.0002289	43643	-1	18	22	791	-	TRUE	PYGO2	ENSG00000163348.3	protein_coding	TRUE	TRUE	TRUE	TRUE
667	chr1_43822	chr1	155107038	155107393	155107208	1.558e-08	43822	20129	24	12	355	+	TRUE	EFNA1	ENSG00000169242.7	protein_coding	TRUE	TRUE	TRUE	TRUE
668	chr1_43888	chr1	155189131	155189377	155189201	0.025	43888	-1	9	1	246	-	TRUE	GBAP1	ENSG00000160766.10	pseudogene	FALSE	FALSE	FALSE	FALSE
669	chr1_43925	chr1	155223388	155223599	155223446	8.294e-08	43925	20265	24	19	211	-	TRUE	FAM189B	ENSG00000160767.16	protein_coding	TRUE	TRUE	FALSE	FALSE
671	chr1_43975	chr1	155254562	155254967	155254813	4.839e-06	43975	20304	18	1	405	+	TRUE	HCN3	ENSG00000143630.5	protein_coding	TRUE	TRUE	FALSE	FALSE
672	chr1_43995	chr1	155279185	155279468	155279353	0.012	43995	20320	10	1	283	+	TRUE	FDPS	ENSG00000160752.10	protein_coding	TRUE	TRUE	FALSE	FALSE
673	chr1_44001	chr1	155282257	155282552	155282333	7.124e-08	44001	-1	21	0	295	+	TRUE	FDPS	ENSG00000160752.10	protein_coding	TRUE	TRUE	FALSE	TRUE
674	chr1_44003	chr1	155282844	155283472	155283055	0	44003	-1	77	0	628	+	TRUE	FDPS	ENSG00000160752.10	protein_coding	TRUE	FALSE	FALSE	TRUE
678	chr1_44017	chr1	155287218	155287434	155287267	0.025	44017	-1	9	1	216	+	TRUE	FDPS	ENSG00000160752.10	protein_coding	TRUE	FALSE	FALSE	FALSE
679	chr1_44044	chr1	155305858	155306104	155306025	0.03	44044	20360	10	9	246	-	TRUE	ASH1L	ENSG00000116539.6	protein_coding	TRUE	TRUE	TRUE	FALSE
680	chr1_44045	chr1	155306127	155306879	155306200	0.047	44045	20361	8	1	752	-	TRUE	ASH1L	ENSG00000116539.6	protein_coding	TRUE	TRUE	TRUE	FALSE
682	chr1_44201	chr1	155455256	155455419	155455340	0.025	44201	20417	9	1	163	-	TRUE	ASH1L	ENSG00000116539.6	protein_coding	TRUE	FALSE	FALSE	FALSE
683	chr1_44211	chr1	155464112	155464545	155464219	0.011	44211	-1	10	0	433	-	TRUE	ASH1L	ENSG00000116539.6	protein_coding	TRUE	FALSE	FALSE	FALSE
684	chr1_44325	chr1	155634139	155634277	155634198	0.047	44325	20455	8	1	138	-	TRUE	YY1AP1	ENSG00000163374.15	protein_coding	TRUE	FALSE	FALSE	FALSE
687	chr1_44428	chr1	155702824	155702991	155702872	0.011	44428	-1	10	0	167	+	TRUE	MSTO1;MSTO2P;DAP3	ENSG00000125459.10;ENSG00000203761.4;ENSG00000132676.11	protein_coding;pseudogene	TRUE	FALSE	FALSE	FALSE
688	chr1_44487	chr1	155762271	155762495	155762337	0.042	44487	-1	8	0	224	-	TRUE	GON4L	ENSG00000116580.14	protein_coding	TRUE	FALSE	FALSE	TRUE
689	chr1_44547	chr1	155889684	155889838	155889759	0.022	44547	-1	9	0	154	-	TRUE	KIAA0907;SNORA42	ENSG00000132680.6;ENSG00000207475.1	protein_coding;snoRNA	TRUE	TRUE	FALSE	FALSE
690	chr1_44551	chr1	155890883	155891108	155891002	3.952e-06	44551	-1	18	0	225	-	TRUE	KIAA0907	ENSG00000132680.6	protein_coding	TRUE	TRUE	FALSE	FALSE
691	chr1_44619	chr1	155944182	155944709	155944424	0.003	44619	20611	12	1	527	-	TRUE	ARHGEF2	ENSG00000116584.13	protein_coding	TRUE	FALSE	FALSE	FALSE
693	chr1_44736	chr1	156070552	156070814	156070622	0.0008929	44736	-1	13	0	262	-	FALSE	NA	NA	NA	FALSE	FALSE	FALSE	TRUE
694	chr1_44738	chr1	156071262	156071797	156071558	0.022	44738	-1	9	0	535	-	FALSE	NA	NA	NA	FALSE	FALSE	FALSE	FALSE
695	chr1_44782	chr1	156094559	156094804	156094725	4.178e-05	44782	-1	16	0	245	+	TRUE	LMNA	ENSG00000160789.15	protein_coding	TRUE	FALSE	FALSE	FALSE
697	chr1_44853	chr1	156182065	156182404	156182211	0.045	44853	-1	11	19	339	+	TRUE	SLC25A44	ENSG00000160785.9	protein_coding	TRUE	TRUE	TRUE	FALSE
698	chr1_44870	chr1	156191101	156191705	156191274	4.178e-05	44870	-1	16	0	604	+	TRUE	PMF1-BGLAP;PMF1	ENSG00000260238.1;ENSG00000160783.15	protein_coding	TRUE	FALSE	FALSE	FALSE
705	chr1_45025	chr1	156305248	156305603	156305324	2.896e-07	45025	-1	20	0	355	-	TRUE	CCT3	ENSG00000163468.10	protein_coding	TRUE	TRUE	FALSE	FALSE
706	chr1_45030	chr1	156306672	156307007	156306817	0	45030	-1	33	0	335	-	TRUE	CCT3	ENSG00000163468.10	protein_coding	TRUE	TRUE	TRUE	TRUE
707	chr1_45034	chr1	156307584	156308054	156307879	0.0004025	45034	20823	14	1	470	-	TRUE	CCT3	ENSG00000163468.10	protein_coding	TRUE	TRUE	TRUE	TRUE
708	chr1_45045	chr1	156434757	156435536	156435208	0.031	45045	20838	9	3	779	-	TRUE	MEF2D	ENSG00000116604.13	protein_coding	TRUE	TRUE	TRUE	FALSE
710	chr1_45162	chr1	156512879	156513031	156512952	0.042	45162	-1	8	0	152	-	TRUE	IQGAP3	ENSG00000183856.6	protein_coding	TRUE	FALSE	FALSE	FALSE
711	chr1_45240	chr1	156613400	156613731	156613551	0.003	45240	-1	13	9	331	-	TRUE	RP11-284F21.10	ENSG00000272405.1	antisense	FALSE	TRUE	FALSE	FALSE
712	chr1_45326	chr1	156711878	156712764	156712242	0	45326	21001	48	88	886	-	TRUE	HDGF	ENSG00000143321.14	protein_coding	TRUE	TRUE	TRUE	TRUE
716	chr1_45777	chr1	159006630	159006897	159006818	0.042	45777	-1	8	0	267	+	TRUE	IFI16	ENSG00000163565.14	protein_coding	TRUE	FALSE	FALSE	FALSE
717	chr1_45828	chr1	159888148	159888522	159888247	0.002	45828	-1	23	68	374	-	TRUE	TAGLN2	ENSG00000158710.10	protein_coding	TRUE	TRUE	TRUE	FALSE
720	chr1_46026	chr1	160215248	160215468	160215389	0.006	46026	21372	11	1	220	-	TRUE	DCAF8	ENSG00000132716.14;ENSG00000258465.2	protein_coding	TRUE	FALSE	FALSE	FALSE
721	chr1_46038	chr1	160222097	160222364	160222244	0.042	46038	-1	8	0	267	-	TRUE	DCAF8	ENSG00000132716.14;ENSG00000258465.2	protein_coding	TRUE	FALSE	FALSE	FALSE
722	chr1_46051	chr1	160230614	160231168	160230807	2.829e-05	46051	21375	17	4	554	-	TRUE	DCAF8	ENSG00000132716.14;ENSG00000258465.2	protein_coding	TRUE	TRUE	TRUE	TRUE
723	chr1_46080	chr1	160259583	160260007	160259872	0.0004861	46080	21400	21	45	424	-	TRUE	COPA	ENSG00000122218.10	protein_coding	TRUE	TRUE	TRUE	FALSE
725	chr1_46149	chr1	160297971	160298274	160298178	0.042	46149	-1	8	0	303	-	TRUE	COPA	ENSG00000122218.10	protein_coding	TRUE	FALSE	FALSE	FALSE
726	chr1_46236	chr1	160721559	160721676	160721597	0.031	46236	21470	9	3	117	+	TRUE	SLAMF7	ENSG00000026751.12	protein_coding	TRUE	TRUE	FALSE	FALSE
727	chr1_46251	chr1	160967460	160967804	160967519	5.01e-05	46251	21489	16	1	344	-	TRUE	F11R	ENSG00000158769.13;ENSG00000270149.1	protein_coding	TRUE	TRUE	TRUE	FALSE
728	chr1_46253	chr1	160968323	160968695	160968530	0.03	46253	21491	10	9	372	-	TRUE	F11R	ENSG00000158769.13;ENSG00000270149.1	protein_coding	TRUE	TRUE	TRUE	FALSE
730	chr1_46361	chr1	161183892	161184233	161184086	0	46361	21640	30	25	341	+	TRUE	NDUFS2	ENSG00000158864.8	protein_coding	TRUE	TRUE	TRUE	TRUE
731	chr1_46412	chr1	161334349	161334523	161334425	0.0001409	46412	21671	17	13	174	+	FALSE	NA	NA	NA	FALSE	FALSE	FALSE	TRUE
734	chr1_46726	chr1	162047686	162048123	162048044	0.042	46726	-1	8	0	437	+	TRUE	NOS1AP	ENSG00000198929.8	protein_coding	TRUE	FALSE	FALSE	FALSE
735	chr1_46764	chr1	162068324	162068714	162068499	0.011	46764	-1	10	0	390	+	TRUE	NOS1AP	ENSG00000198929.8	protein_coding	TRUE	FALSE	FALSE	FALSE
737	chr1_46966	chr1	162204339	162204474	162204395	0.022	46966	-1	9	0	135	+	TRUE	NOS1AP	ENSG00000198929.8	protein_coding	TRUE	FALSE	FALSE	FALSE
739	chr1_47176	chr1	162498843	162499354	162499124	6.733e-06	47176	-1	21	21	511	+	TRUE	UHMK1	ENSG00000152332.11	protein_coding	TRUE	TRUE	TRUE	FALSE
740	chr1_47267	chr1	162636793	162636937	162636858	0.005	47267	-1	11	0	144	+	TRUE	DDR2	ENSG00000162733.12	protein_coding	TRUE	FALSE	FALSE	FALSE
741	chr1_47273	chr1	162638333	162638566	162638434	0.0008929	47273	-1	13	0	233	+	TRUE	DDR2	ENSG00000162733.12	protein_coding	TRUE	FALSE	FALSE	FALSE
742	chr1_47284	chr1	162641631	162642104	162641722	0.0001235	47284	-1	15	0	473	+	TRUE	DDR2	ENSG00000162733.12	protein_coding	TRUE	FALSE	FALSE	FALSE
743	chr1_47449	chr1	162735338	162735553	162735453	0.011	47449	-1	10	0	215	+	TRUE	DDR2	ENSG00000162733.12	protein_coding	TRUE	FALSE	FALSE	FALSE
746	chr1_47604	chr1	163287971	163288462	163288253	0.025	47604	21991	9	1	491	-	TRUE	RGS5;RP11-267N12.3	ENSG00000143248.8;ENSG00000232995.3	protein_coding;antisense	TRUE	FALSE	FALSE	FALSE
747	chr1_47605	chr1	163288521	163288704	163288625	0.0004025	47605	21992	14	1	183	-	TRUE	RGS5;RP11-267N12.3	ENSG00000143248.8;ENSG00000232995.3	protein_coding;antisense	TRUE	TRUE	FALSE	FALSE
748	chr1_47620	chr1	163300176	163300425	163300346	0.022	47620	-1	9	0	249	+	TRUE	NUF2	ENSG00000143228.8	protein_coding	TRUE	FALSE	FALSE	FALSE
749	chr1_47627	chr1	163302407	163302725	163302498	0.047	47627	-1	8	1	318	+	TRUE	NUF2	ENSG00000143228.8	protein_coding	TRUE	FALSE	FALSE	FALSE
750	chr1_47629	chr1	163303146	163303330	163303251	0.022	47629	-1	9	0	184	+	TRUE	NUF2	ENSG00000143228.8	protein_coding	TRUE	FALSE	FALSE	FALSE
751	chr1_47630	chr1	163303345	163303661	163303418	0.042	47630	-1	8	0	316	+	TRUE	NUF2	ENSG00000143228.8	protein_coding	TRUE	FALSE	FALSE	FALSE
752	chr1_47631	chr1	163303689	163304093	163303772	7.124e-08	47631	-1	21	0	404	+	TRUE	NUF2	ENSG00000143228.8	protein_coding	TRUE	FALSE	FALSE	FALSE
753	chr1_47691	chr1	164536063	164536336	164536257	0.005	47691	-1	11	0	273	+	TRUE	PBX1	ENSG00000185630.14	protein_coding	TRUE	FALSE	FALSE	FALSE
755	chr1_47734	chr1	164551037	164551290	164551211	0.042	47734	-1	8	0	253	+	TRUE	PBX1	ENSG00000185630.14	protein_coding	TRUE	FALSE	FALSE	FALSE
757	chr1_47814	chr1	164580126	164580366	164580265	0.002	47814	-1	12	0	240	+	TRUE	PBX1	ENSG00000185630.14	protein_coding	TRUE	FALSE	FALSE	TRUE
758	chr1_47823	chr1	164582518	164582910	164582831	0.012	47823	22030	10	1	392	+	TRUE	PBX1	ENSG00000185630.14	protein_coding	TRUE	FALSE	FALSE	FALSE
760	chr1_47842	chr1	164590528	164590647	164590568	0.042	47842	-1	8	0	119	+	TRUE	PBX1	ENSG00000185630.14	protein_coding	TRUE	FALSE	FALSE	FALSE
761	chr1_47849	chr1	164592785	164593070	164592940	0.042	47849	-1	8	0	285	+	TRUE	PBX1	ENSG00000185630.14	protein_coding	TRUE	FALSE	FALSE	FALSE
762	chr1_47947	chr1	164638844	164639210	164638988	0.005	47947	-1	11	0	366	+	TRUE	PBX1	ENSG00000185630.14	protein_coding	TRUE	FALSE	FALSE	FALSE
764	chr1_48018	chr1	164665754	164665867	164665788	0.042	48018	-1	8	0	113	+	TRUE	PBX1	ENSG00000185630.14	protein_coding	TRUE	FALSE	FALSE	FALSE
765	chr1_48130	chr1	164779430	164779561	164779482	0.022	48130	-1	9	0	131	+	TRUE	PBX1	ENSG00000185630.14	protein_coding	TRUE	FALSE	FALSE	FALSE
766	chr1_48174	chr1	164816281	164816453	164816356	0.013	48174	22062	12	14	172	+	TRUE	PBX1	ENSG00000185630.14	protein_coding	TRUE	TRUE	TRUE	FALSE
767	chr1_48214	chr1	165603735	165604132	165603898	0.002	48214	-1	12	0	397	+	TRUE	MGST3	ENSG00000143198.8	protein_coding	TRUE	FALSE	FALSE	FALSE
768	chr1_48315	chr1	165696680	165697003	165696823	6.733e-06	48315	22119	21	21	323	-	TRUE	TMCO1	ENSG00000143183.12	protein_coding	TRUE	TRUE	TRUE	TRUE
769	chr1_48372	chr1	165800628	165801008	165800751	0.0008929	48372	-1	13	0	380	+	TRUE	UCK2	ENSG00000143179.8	protein_coding	TRUE	FALSE	FALSE	FALSE
770	chr1_48374	chr1	165801324	165801670	165801553	0.011	48374	-1	10	0	346	+	TRUE	UCK2	ENSG00000143179.8	protein_coding	TRUE	FALSE	FALSE	FALSE
772	chr1_48379	chr1	165802431	165803124	165802567	0.042	48379	-1	8	0	693	+	TRUE	UCK2	ENSG00000143179.8	protein_coding	TRUE	FALSE	FALSE	FALSE
774	chr1_48436	chr1	165823886	165824133	165823953	0.022	48436	-1	9	0	247	+	TRUE	UCK2	ENSG00000143179.8	protein_coding	TRUE	FALSE	FALSE	FALSE
775	chr1_48501	chr1	165846016	165846236	165846095	0.0008929	48501	-1	13	0	220	+	TRUE	UCK2	ENSG00000143179.8	protein_coding	TRUE	FALSE	FALSE	FALSE
776	chr1_48517	chr1	165850512	165850786	165850573	0.011	48517	-1	10	0	274	+	TRUE	UCK2	ENSG00000143179.8	protein_coding	TRUE	FALSE	FALSE	FALSE
783	chr1_48818	chr1	167275925	167276063	167275984	0.042	48818	-1	8	0	138	+	TRUE	POU2F1	ENSG00000143190.17	protein_coding	TRUE	FALSE	FALSE	FALSE
785	chr1_48900	chr1	167387154	167387484	167387224	0.003	48900	22264	12	3	330	+	TRUE	POU2F1	ENSG00000143190.17	protein_coding	TRUE	TRUE	TRUE	TRUE
786	chr1_48933	chr1	167395729	167396003	167395924	0.028	48933	22291	9	2	274	+	TRUE	POU2F1	ENSG00000143190.17	protein_coding	TRUE	TRUE	TRUE	FALSE
787	chr1_48988	chr1	167705246	167705628	167705549	0.0003427	48988	-1	14	0	382	+	TRUE	MPZL1	ENSG00000197965.7	protein_coding	TRUE	FALSE	FALSE	TRUE
788	chr1_48989	chr1	167705680	167706490	167706396	0.005	48989	-1	11	0	810	+	TRUE	MPZL1	ENSG00000197965.7	protein_coding	TRUE	FALSE	FALSE	TRUE
789	chr1_49003	chr1	167710091	167710246	167710167	0.022	49003	-1	9	0	155	+	TRUE	MPZL1	ENSG00000197965.7	protein_coding	TRUE	FALSE	FALSE	FALSE
790	chr1_49019	chr1	167719752	167719890	167719811	0.022	49019	-1	9	0	138	+	TRUE	MPZL1	ENSG00000197965.7	protein_coding	TRUE	FALSE	FALSE	FALSE
791	chr1_49047	chr1	167737071	167737736	167737305	1.327e-05	49047	-1	17	0	665	+	TRUE	MPZL1	ENSG00000197965.7	protein_coding	TRUE	FALSE	FALSE	TRUE
792	chr1_49071	chr1	167744016	167744662	167744135	0.042	49071	-1	8	0	646	+	TRUE	MPZL1	ENSG00000197965.7	protein_coding	TRUE	TRUE	FALSE	FALSE
793	chr1_49073	chr1	167745044	167745328	167745219	0.002	49073	-1	12	0	284	+	TRUE	MPZL1	ENSG00000197965.7	protein_coding	TRUE	TRUE	TRUE	FALSE
794	chr1_49077	chr1	167746299	167746426	167746347	0.005	49077	-1	11	0	127	+	TRUE	MPZL1	ENSG00000197965.7	protein_coding	TRUE	FALSE	FALSE	FALSE
795	chr1_49090	chr1	167751179	167751432	167751290	0.0008929	49090	-1	13	0	253	+	TRUE	MPZL1	ENSG00000197965.7	protein_coding	TRUE	FALSE	FALSE	TRUE
797	chr1_49175	chr1	167912897	167913118	167912997	0.011	49175	-1	10	0	221	+	TRUE	DCAF6	ENSG00000143164.11	protein_coding	TRUE	FALSE	FALSE	FALSE
798	chr1_49209	chr1	167929355	167929525	167929410	0.022	49209	-1	9	0	170	+	TRUE	DCAF6	ENSG00000143164.11	protein_coding	TRUE	FALSE	FALSE	FALSE
800	chr1_49287	chr1	167976923	167977205	167977126	0.011	49287	-1	10	0	282	+	TRUE	DCAF6	ENSG00000143164.11	protein_coding	TRUE	FALSE	FALSE	FALSE
801	chr1_49289	chr1	167977436	167977756	167977580	0.022	49289	-1	9	0	320	+	TRUE	DCAF6	ENSG00000143164.11	protein_coding	TRUE	FALSE	FALSE	FALSE
802	chr1_49484	chr1	168201620	168202133	168201810	0.042	49484	-1	8	0	513	+	TRUE	SFT2D2	ENSG00000213064.5	protein_coding	TRUE	FALSE	FALSE	FALSE
803	chr1_49485	chr1	168202170	168202540	168202279	0.001	49485	22469	13	1	370	+	TRUE	SFT2D2	ENSG00000213064.5	protein_coding	TRUE	FALSE	FALSE	FALSE
805	chr1_49505	chr1	168212748	168213445	168213134	0.0001437	49505	22475	16	7	697	+	TRUE	SFT2D2	ENSG00000213064.5	protein_coding	TRUE	TRUE	TRUE	TRUE
808	chr1_49511	chr1	168214942	168215347	168215194	2.297e-05	49511	22481	18	9	405	+	TRUE	SFT2D2	ENSG00000213064.5	protein_coding	TRUE	TRUE	TRUE	TRUE
809	chr1_49512	chr1	168215380	168216685	168216011	0	49512	-1	29	9	1305	+	TRUE	SFT2D2	ENSG00000213064.5	protein_coding	TRUE	TRUE	TRUE	TRUE
810	chr1_49516	chr1	168217386	168217588	168217464	0.011	49516	-1	10	0	202	+	TRUE	SFT2D2	ENSG00000213064.5	protein_coding	TRUE	TRUE	TRUE	FALSE
812	chr1_49520	chr1	168218272	168218386	168218307	0.047	49520	22487	8	1	114	+	TRUE	SFT2D2	ENSG00000213064.5	protein_coding	TRUE	TRUE	TRUE	FALSE
813	chr1_49628	chr1	169100788	169101392	169101191	0.0001301	49628	-1	21	37	604	+	TRUE	ATP1B1	ENSG00000143153.8	protein_coding	TRUE	TRUE	TRUE	FALSE
814	chr1_49629	chr1	169101435	169101740	169101530	0	49629	-1	47	37	305	+	TRUE	ATP1B1	ENSG00000143153.8	protein_coding	TRUE	TRUE	TRUE	FALSE
815	chr1_49630	chr1	169101781	169101978	169101871	0	49630	-1	42	37	197	+	TRUE	ATP1B1	ENSG00000143153.8	protein_coding	TRUE	TRUE	TRUE	TRUE
817	chr1_49844	chr1	169797432	169797706	169797627	0.022	49844	-1	9	0	274	+	TRUE	C1orf112	ENSG00000000460.12	protein_coding	TRUE	FALSE	FALSE	FALSE
822	chr1_50070	chr1	171473201	171473321	171473242	0.022	50070	-1	9	0	120	+	TRUE	PRRC2C	ENSG00000117523.11	protein_coding	TRUE	FALSE	FALSE	FALSE
823	chr1_50157	chr1	171526457	171527272	171526705	0.034	50157	22798	10	10	815	+	TRUE	PRRC2C	ENSG00000117523.11	protein_coding	TRUE	TRUE	FALSE	FALSE
824	chr1_50168	chr1	171534116	171534478	171534373	0.022	50168	-1	9	0	362	+	TRUE	PRRC2C	ENSG00000117523.11	protein_coding	TRUE	FALSE	FALSE	FALSE
827	chr1_50655	chr1	173364022	173364144	173364065	0.011	50655	-1	10	0	122	-	FALSE	NA	NA	NA	FALSE	FALSE	FALSE	FALSE
829	chr1_50769	chr1	173420591	173420934	173420855	0.022	50769	-1	9	0	343	-	TRUE	RP11-296O14.3	ENSG00000203739.3	antisense	FALSE	FALSE	FALSE	FALSE
830	chr1_50793	chr1	173427515	173427845	173427658	1.65e-08	50793	-1	22	0	330	-	TRUE	RP11-296O14.3	ENSG00000203739.3	antisense	FALSE	FALSE	FALSE	TRUE
832	chr1_50834	chr1	173451318	173451687	173451413	0.003	50834	23042	12	2	369	+	TRUE	PRDX6	ENSG00000117592.8	protein_coding	TRUE	FALSE	FALSE	FALSE
842	chr1_51371	chr1	174394254	174394444	174394365	0.005	51371	-1	11	0	190	+	TRUE	RABGAP1L	ENSG00000152061.17	protein_coding	TRUE	FALSE	FALSE	FALSE
843	chr1_51414	chr1	174417835	174417997	174417895	0.011	51414	-1	10	0	162	+	TRUE	RABGAP1L;GPR52	ENSG00000152061.17;ENSG00000203737.2	protein_coding	TRUE	TRUE	FALSE	FALSE
844	chr1_51417	chr1	174418617	174418960	174418693	0.022	51417	-1	9	0	343	+	TRUE	RABGAP1L;GPR52	ENSG00000152061.17;ENSG00000203737.2	protein_coding	TRUE	TRUE	TRUE	FALSE
845	chr1_51505	chr1	174466589	174466730	174466651	0.022	51505	-1	9	0	141	+	TRUE	RABGAP1L	ENSG00000152061.17	protein_coding	TRUE	FALSE	FALSE	FALSE
846	chr1_51550	chr1	174507433	174507677	174507561	0.005	51550	-1	11	0	244	+	TRUE	RABGAP1L	ENSG00000152061.17	protein_coding	TRUE	FALSE	FALSE	FALSE
850	chr1_52007	chr1	175991227	175991446	175991367	0.042	52007	-1	8	0	219	-	TRUE	RFWD2	ENSG00000143207.15	protein_coding	TRUE	FALSE	FALSE	FALSE
851	chr1_52060	chr1	176030117	176030451	176030262	0.011	52060	-1	10	0	334	-	TRUE	RFWD2	ENSG00000143207.15	protein_coding	TRUE	FALSE	FALSE	FALSE
852	chr1_52137	chr1	176100172	176100560	176100260	0.005	52137	-1	11	0	388	-	TRUE	RFWD2	ENSG00000143207.15	protein_coding	TRUE	FALSE	FALSE	FALSE
853	chr1_52297	chr1	178067226	178067449	178067370	0.042	52297	-1	8	0	223	+	TRUE	RASAL2	ENSG00000075391.12	protein_coding	TRUE	FALSE	FALSE	FALSE
854	chr1_52369	chr1	178113104	178113354	178113181	0.005	52369	-1	11	0	250	+	TRUE	RASAL2	ENSG00000075391.12	protein_coding	TRUE	FALSE	FALSE	FALSE
859	chr1_52971	chr1	179127128	179127493	179127204	0.0003427	52971	-1	14	0	365	-	TRUE	ABL2	ENSG00000143322.15	protein_coding	TRUE	FALSE	FALSE	FALSE
860	chr1_53033	chr1	179164417	179164566	179164487	0.002	53033	-1	12	0	149	-	TRUE	ABL2	ENSG00000143322.15	protein_coding	TRUE	FALSE	FALSE	FALSE
862	chr1_53187	chr1	179324444	179324806	179324727	0.023	53187	-1	13	25	362	+	TRUE	SOAT1	ENSG00000057252.8	protein_coding	TRUE	TRUE	TRUE	FALSE
863	chr1_53189	chr1	179325344	179325565	179325440	0.002	53189	23717	13	5	221	+	TRUE	SOAT1	ENSG00000057252.8	protein_coding	TRUE	TRUE	TRUE	FALSE
864	chr1_53265	chr1	179831562	179831770	179831637	0.003	53265	23770	16	27	208	-	TRUE	TOR1AIP2	ENSG00000169905.8	protein_coding	TRUE	TRUE	FALSE	FALSE
865	chr1_53272	chr1	179832794	179832939	179832860	0.007	53272	-1	14	21	145	-	TRUE	TOR1AIP2	ENSG00000169905.8	protein_coding	TRUE	TRUE	FALSE	FALSE
866	chr1_53278	chr1	179834081	179834403	179834298	0.019	53278	-1	13	23	322	-	TRUE	TOR1AIP2;IFRG15	ENSG00000169905.8;ENSG00000258664.1	protein_coding	TRUE	TRUE	FALSE	FALSE
868	chr1_53363	chr1	179954265	179954462	179954327	0.022	53363	-1	9	0	197	+	TRUE	CEP350	ENSG00000135837.11	protein_coding	TRUE	FALSE	FALSE	FALSE
869	chr1_53436	chr1	180025834	180026200	180026121	0.011	53436	-1	10	0	366	+	TRUE	CEP350	ENSG00000135837.11	protein_coding	TRUE	FALSE	FALSE	FALSE
870	chr1_53455	chr1	180054378	180054611	180054532	0.042	53455	-1	8	0	233	+	TRUE	CEP350	ENSG00000135837.11	protein_coding	TRUE	FALSE	FALSE	FALSE
871	chr1_53644	chr1	180315163	180315410	180315331	0.022	53644	-1	9	0	247	-	TRUE	ACBD6	ENSG00000135847.5	protein_coding	TRUE	FALSE	FALSE	FALSE
872	chr1_53660	chr1	180321632	180321867	180321777	0.011	53660	-1	10	0	235	-	TRUE	ACBD6	ENSG00000135847.5	protein_coding	TRUE	FALSE	FALSE	FALSE
873	chr1_53693	chr1	180339201	180339690	180339320	0.022	53693	-1	9	0	489	-	TRUE	ACBD6	ENSG00000135847.5	protein_coding	TRUE	FALSE	FALSE	FALSE
874	chr1_53694	chr1	180339696	180339831	180339752	0.042	53694	-1	8	0	135	-	TRUE	ACBD6	ENSG00000135847.5	protein_coding	TRUE	FALSE	FALSE	FALSE
875	chr1_53733	chr1	180354061	180354244	180354165	0.042	53733	-1	8	0	183	-	TRUE	ACBD6	ENSG00000135847.5	protein_coding	TRUE	FALSE	FALSE	FALSE
876	chr1_53734	chr1	180354275	180354524	180354383	0.042	53734	-1	8	0	249	-	TRUE	ACBD6	ENSG00000135847.5	protein_coding	TRUE	FALSE	FALSE	FALSE
877	chr1_53735	chr1	180354887	180355115	180354966	0.042	53735	-1	8	0	228	-	TRUE	ACBD6	ENSG00000135847.5	protein_coding	TRUE	FALSE	FALSE	FALSE
880	chr1_53797	chr1	180419147	180419280	180419201	0.042	53797	-1	8	0	133	-	TRUE	ACBD6	ENSG00000135847.5	protein_coding	TRUE	FALSE	FALSE	FALSE
881	chr1_53806	chr1	180425530	180425786	180425707	0.011	53806	-1	10	0	256	-	TRUE	ACBD6	ENSG00000135847.5	protein_coding	TRUE	FALSE	FALSE	FALSE
884	chr1_53994	chr1	180678512	180678892	180678682	2.896e-07	53994	-1	20	0	380	+	TRUE	XPR1	ENSG00000143324.9	protein_coding	TRUE	FALSE	FALSE	FALSE
885	chr1_54001	chr1	180683308	180683724	180683387	1.65e-08	54001	-1	22	0	416	+	TRUE	XPR1	ENSG00000143324.9	protein_coding	TRUE	FALSE	FALSE	FALSE
886	chr1_54045	chr1	180708249	180708522	180708350	0.0008929	54045	-1	13	0	273	+	TRUE	XPR1	ENSG00000143324.9	protein_coding	TRUE	FALSE	FALSE	FALSE
889	chr1_54221	chr1	180848032	180848213	180848085	0.011	54221	-1	10	0	181	+	TRUE	XPR1	ENSG00000143324.9	protein_coding	TRUE	FALSE	FALSE	FALSE
890	chr1_54222	chr1	180848268	180848408	180848329	0.047	54222	24007	8	1	140	+	TRUE	XPR1	ENSG00000143324.9	protein_coding	TRUE	FALSE	FALSE	FALSE
891	chr1_54241	chr1	180854896	180855327	180855156	3.682e-06	54241	-1	21	18	431	+	TRUE	XPR1	ENSG00000143324.9	protein_coding	TRUE	TRUE	TRUE	TRUE
897	chr1_54402	chr1	181059116	181059464	181059254	0	54402	24099	26	14	348	+	TRUE	IER5	ENSG00000162783.8	protein_coding	TRUE	TRUE	TRUE	FALSE
899	chr1_54525	chr1	182830885	182831067	182830941	0.002	54525	-1	12	0	182	+	TRUE	DHX9	ENSG00000135829.12	protein_coding	TRUE	FALSE	FALSE	FALSE
900	chr1_54617	chr1	183021185	183021413	183021299	0.022	54617	-1	9	0	228	+	TRUE	LAMC1	ENSG00000135862.5	protein_coding	TRUE	FALSE	FALSE	FALSE
902	chr1_54711	chr1	183449248	183449776	183449666	0.0001235	54711	-1	15	0	528	+	TRUE	SMG7	ENSG00000116698.16	protein_coding	TRUE	FALSE	FALSE	TRUE
903	chr1_54713	chr1	183449902	183450466	183450384	0.042	54713	-1	8	0	564	+	TRUE	SMG7	ENSG00000116698.16	protein_coding	TRUE	FALSE	FALSE	FALSE
904	chr1_54747	chr1	183465401	183465676	183465534	0.002	54747	-1	12	0	275	+	TRUE	SMG7	ENSG00000116698.16	protein_coding	TRUE	FALSE	FALSE	FALSE
905	chr1_54755	chr1	183468789	183468953	183468874	0.002	54755	-1	12	0	164	+	TRUE	SMG7	ENSG00000116698.16	protein_coding	TRUE	FALSE	FALSE	FALSE
906	chr1_54816	chr1	183508489	183508964	183508827	0.011	54816	-1	10	0	475	+	TRUE	SMG7	ENSG00000116698.16	protein_coding	TRUE	FALSE	FALSE	FALSE
907	chr1_54818	chr1	183509194	183509386	183509272	0.022	54818	-1	9	0	192	+	TRUE	SMG7	ENSG00000116698.16	protein_coding	TRUE	FALSE	FALSE	FALSE
908	chr1_54832	chr1	183515930	183516242	183516120	0.025	54832	24301	9	1	312	+	TRUE	SMG7	ENSG00000116698.16	protein_coding	TRUE	TRUE	FALSE	FALSE
910	chr1_54848	chr1	183521896	183522353	183522051	0.005	54848	-1	14	19	457	+	TRUE	SMG7	ENSG00000116698.16	protein_coding	TRUE	TRUE	TRUE	FALSE
911	chr1_54850	chr1	183522814	183523375	183522892	0	54850	24308	28	25	561	+	TRUE	SMG7	ENSG00000116698.16	protein_coding	TRUE	TRUE	TRUE	TRUE
914	chr1_55498	chr1	186319548	186320064	186319867	0.005	55498	-1	11	0	516	-	TRUE	TPR	ENSG00000047410.9	protein_coding	TRUE	FALSE	FALSE	FALSE
915	chr1_55546	chr1	186365018	186365271	186365171	0.022	55546	-1	9	0	253	+	TRUE	C1orf27	ENSG00000157181.10	protein_coding	TRUE	FALSE	FALSE	FALSE
916	chr1_55558	chr1	186372880	186373158	186373039	7.124e-08	55558	-1	21	0	278	+	TRUE	C1orf27	ENSG00000157181.10	protein_coding	TRUE	FALSE	FALSE	FALSE
917	chr1_55614	chr1	186706988	186707089	186707010	0.002	55614	-1	12	0	101	+	FALSE	NA	NA	NA	FALSE	FALSE	FALSE	FALSE
918	chr1_56257	chr1	192968837	192968993	192968914	0.011	56257	-1	10	0	156	-	FALSE	NA	NA	NA	FALSE	FALSE	FALSE	FALSE
919	chr1_56267	chr1	192975216	192975402	192975249	0.042	56267	-1	8	0	186	-	FALSE	NA	NA	NA	FALSE	FALSE	FALSE	FALSE
920	chr1_56281	chr1	192982493	192982679	192982600	0.025	56281	24853	9	1	186	-	TRUE	UCHL5	ENSG00000116750.9	protein_coding	TRUE	TRUE	TRUE	FALSE
921	chr1_56283	chr1	192982932	192983143	192983042	6.93e-08	56283	24854	22	6	211	-	TRUE	UCHL5	ENSG00000116750.9	protein_coding	TRUE	TRUE	TRUE	FALSE
923	chr1_56334	chr1	193009910	193010235	193010137	0.0001235	56334	-1	15	0	325	-	TRUE	UCHL5	ENSG00000116750.9	protein_coding	TRUE	FALSE	FALSE	FALSE
925	chr1_56338	chr1	193011316	193011495	193011404	0	56338	-1	28	0	179	-	TRUE	UCHL5	ENSG00000116750.9	protein_coding	TRUE	FALSE	FALSE	TRUE
926	chr1_56379	chr1	193042613	193042853	193042689	0.0001235	56379	-1	15	0	240	+	TRUE	TROVE2	ENSG00000116747.8	protein_coding	TRUE	FALSE	FALSE	FALSE
927	chr1_56420	chr1	193099509	193099662	193099583	0.042	56420	-1	8	0	153	+	TRUE	CDC73	ENSG00000134371.9	protein_coding	TRUE	FALSE	FALSE	FALSE
928	chr1_56438	chr1	193111836	193111941	193111862	0.005	56438	-1	11	0	105	+	TRUE	CDC73	ENSG00000134371.9	protein_coding	TRUE	FALSE	FALSE	FALSE
932	chr1_56606	chr1	193227530	193227846	193227737	0.007	56606	25001	11	2	316	+	FALSE	NA	NA	NA	FALSE	FALSE	FALSE	FALSE
934	chr1_56628	chr1	193236339	193236542	193236439	0.0004025	56628	25020	14	1	203	+	FALSE	NA	NA	NA	FALSE	FALSE	FALSE	FALSE
938	chr1_56858	chr1	197082241	197082457	197082316	0.022	56858	-1	9	0	216	-	TRUE	ASPM	ENSG00000066279.12	protein_coding	TRUE	FALSE	FALSE	TRUE
939	chr1_56878	chr1	197094453	197094660	197094509	0.003	56878	25151	12	1	207	-	TRUE	ASPM	ENSG00000066279.12	protein_coding	TRUE	FALSE	FALSE	FALSE
941	chr1_56910	chr1	197124172	197124391	197124251	0.0001702	56910	25177	16	8	219	-	TRUE	ZBTB41	ENSG00000177888.7	protein_coding	TRUE	TRUE	TRUE	FALSE
942	chr1_56964	chr1	197411796	197411897	197411818	0.031	56964	25235	9	3	101	+	TRUE	CRB1	ENSG00000134376.10	protein_coding	TRUE	TRUE	TRUE	FALSE
943	chr1_56967	chr1	197413574	197414049	197413914	0.014	56967	25237	10	2	475	+	TRUE	CRB1	ENSG00000134376.10	protein_coding	TRUE	TRUE	TRUE	FALSE
944	chr1_57133	chr1	197618934	197619107	197619028	0.042	57133	-1	8	0	173	-	TRUE	DENND1B	ENSG00000213047.7	protein_coding	TRUE	FALSE	FALSE	FALSE
946	chr1_57400	chr1	198163511	198163819	198163640	0.0001235	57400	-1	15	0	308	+	TRUE	NEK7	ENSG00000151414.10	protein_coding	TRUE	FALSE	FALSE	FALSE
947	chr1_57483	chr1	198222770	198222958	198222848	0.025	57483	25328	9	1	188	+	TRUE	NEK7	ENSG00000151414.10	protein_coding	TRUE	FALSE	FALSE	FALSE
949	chr1_57512	chr1	198235952	198236424	198236152	0.022	57512	-1	9	0	472	+	TRUE	NEK7	ENSG00000151414.10	protein_coding	TRUE	FALSE	FALSE	TRUE
951	chr1_57573	chr1	198258365	198258500	198258421	0.002	57573	-1	12	0	135	+	TRUE	NEK7	ENSG00000151414.10	protein_coding	TRUE	FALSE	FALSE	FALSE
954	chr1_57804	chr1	200588851	200589006	200588927	0.002	57804	-1	12	0	155	-	TRUE	KIF14	ENSG00000118193.7	protein_coding	TRUE	FALSE	FALSE	FALSE
960	chr1_58227	chr1	201594180	201594355	201594259	0.002	58227	-1	12	0	175	-	FALSE	NA	NA	NA	FALSE	FALSE	FALSE	FALSE
962	chr1_58322	chr1	201653306	201653627	201653431	0.0008929	58322	-1	13	0	321	+	TRUE	NAV1	ENSG00000134369.11	protein_coding	TRUE	FALSE	FALSE	FALSE
963	chr1_58339	chr1	201658693	201659152	201659073	0.0003427	58339	-1	14	0	459	+	TRUE	NAV1	ENSG00000134369.11	protein_coding	TRUE	FALSE	FALSE	FALSE
964	chr1_58341	chr1	201659615	201660186	201659766	0.0001235	58341	-1	15	0	571	+	TRUE	NAV1	ENSG00000134369.11	protein_coding	TRUE	FALSE	FALSE	TRUE
966	chr1_58516	chr1	201792475	201792791	201792646	0.0001466	58516	25635	15	1	316	+	TRUE	NAV1	ENSG00000134369.11	protein_coding	TRUE	TRUE	TRUE	TRUE
967	chr1_58529	chr1	201795571	201795925	201795768	1.607e-05	58529	25650	17	1	354	+	TRUE	NAV1	ENSG00000134369.11	protein_coding	TRUE	TRUE	TRUE	TRUE
972	chr1_58680	chr1	201962997	201963452	201963309	4.178e-05	58680	-1	16	0	455	+	TRUE	RNPEP	ENSG00000176393.6	protein_coding	TRUE	FALSE	FALSE	FALSE
973	chr1_59030	chr1	202879251	202879727	202879391	0.0001235	59030	-1	15	0	476	-	TRUE	KLHL12	ENSG00000117153.11	protein_coding	TRUE	FALSE	FALSE	FALSE
975	chr1_59192	chr1	203671756	203671948	203671802	0.042	59192	-1	8	0	192	+	TRUE	ATP2B4	ENSG00000058668.10	protein_coding	TRUE	FALSE	FALSE	FALSE
976	chr1_59279	chr1	203771116	203771642	203771563	2.194e-07	59279	-1	22	11	526	+	TRUE	ZC3H11A	ENSG00000058673.11	protein_coding	TRUE	TRUE	TRUE	FALSE
977	chr1_59292	chr1	203781427	203781573	203781494	0.005	59292	-1	11	0	146	+	TRUE	ZC3H11A	ENSG00000058673.11	protein_coding	TRUE	FALSE	FALSE	TRUE
978	chr1_59295	chr1	203782563	203782840	203782694	0.0008929	59295	-1	13	0	277	+	TRUE	ZC3H11A	ENSG00000058673.11	protein_coding	TRUE	FALSE	FALSE	FALSE
979	chr1_59296	chr1	203782844	203783124	203782937	1.105e-06	59296	-1	19	0	280	+	TRUE	ZC3H11A	ENSG00000058673.11	protein_coding	TRUE	FALSE	FALSE	FALSE
981	chr1_59477	chr1	204086719	204086870	204086791	0.034	59477	26171	10	10	151	+	TRUE	SOX13	ENSG00000143842.10	protein_coding	TRUE	TRUE	FALSE	FALSE
982	chr1_59501	chr1	204095488	204096381	204096006	0	59501	26183	27	20	893	+	TRUE	SOX13	ENSG00000143842.10	protein_coding	TRUE	TRUE	TRUE	TRUE
983	chr1_59502	chr1	204096427	204096776	204096656	5.633e-05	59502	-1	19	20	349	+	TRUE	SOX13	ENSG00000143842.10	protein_coding	TRUE	TRUE	TRUE	TRUE
984	chr1_59574	chr1	204373530	204374027	204373945	0.0002648	59574	-1	19	29	497	-	TRUE	PPP1R15B	ENSG00000158615.8	protein_coding	TRUE	TRUE	TRUE	FALSE
987	chr1_59642	chr1	204406648	204407374	204406885	0	59642	-1	24	0	726	-	TRUE	PIK3C2B	ENSG00000133056.9	protein_coding	TRUE	FALSE	FALSE	TRUE
988	chr1_59694	chr1	204429783	204429954	204429847	0.024	59694	26294	10	7	171	-	TRUE	PIK3C2B	ENSG00000133056.9	protein_coding	TRUE	TRUE	FALSE	FALSE
989	chr1_59747	chr1	204452945	204453077	204452998	0.042	59747	-1	8	0	132	-	TRUE	PIK3C2B	ENSG00000133056.9	protein_coding	TRUE	FALSE	FALSE	FALSE
990	chr1_59754	chr1	204453919	204454112	204454033	0.022	59754	-1	9	0	193	-	TRUE	PIK3C2B	ENSG00000133056.9	protein_coding	TRUE	FALSE	FALSE	FALSE
991	chr1_59804	chr1	204501509	204502021	204501840	0.042	59804	-1	8	0	512	+	TRUE	MDM4	ENSG00000198625.8	protein_coding	TRUE	TRUE	FALSE	FALSE
992	chr1_59817	chr1	204505363	204505533	204505441	1.327e-05	59817	-1	17	0	170	+	TRUE	MDM4	ENSG00000198625.8	protein_coding	TRUE	FALSE	FALSE	FALSE
993	chr1_59870	chr1	204531504	204531609	204531530	0.042	59870	-1	8	0	105	-	TRUE	RNA5SP74	ENSG00000200408.1	rRNA	FALSE	TRUE	FALSE	FALSE
995	chr1_60107	chr1	205572503	205572846	205572767	0.022	60107	-1	9	0	343	-	FALSE	NA	NA	NA	FALSE	FALSE	FALSE	FALSE
996	chr1_60116	chr1	205579822	205580013	205579910	3.073e-06	60116	-1	20	11	191	-	TRUE	ELK4	ENSG00000158711.9	protein_coding	TRUE	TRUE	TRUE	FALSE
998	chr1_60121	chr1	205581095	205581320	205581229	0.022	60121	26511	10	6	225	-	TRUE	ELK4	ENSG00000158711.9	protein_coding	TRUE	TRUE	TRUE	FALSE
1000	chr1_60200	chr1	205682315	205683954	205683306	0	60200	26566	53	39	1639	-	TRUE	NUCKS1	ENSG00000069275.12	protein_coding	TRUE	TRUE	TRUE	TRUE
1001	chr1_60202	chr1	205684295	205685179	205684686	0.0004951	60202	-1	20	39	884	-	TRUE	NUCKS1	ENSG00000069275.12	protein_coding	TRUE	TRUE	TRUE	TRUE
1002	chr1_60208	chr1	205686055	205686334	205686143	0.0003532	60208	-1	21	43	279	-	TRUE	NUCKS1	ENSG00000069275.12	protein_coding	TRUE	TRUE	TRUE	FALSE
1003	chr1_60210	chr1	205687037	205687331	205687133	0	60210	-1	48	43	294	-	TRUE	NUCKS1	ENSG00000069275.12	protein_coding	TRUE	TRUE	TRUE	TRUE
1004	chr1_60371	chr1	206628224	206628699	206628620	0.0007532	60371	26646	14	5	475	+	TRUE	SRGAP2	ENSG00000163486.8	protein_coding	TRUE	TRUE	TRUE	FALSE
1005	chr1_60372	chr1	206628717	206629118	206628867	0.0003951	60372	26648	15	7	401	+	TRUE	SRGAP2	ENSG00000163486.8	protein_coding	TRUE	TRUE	TRUE	FALSE
1007	chr1_60533	chr1	206780553	206780794	206780672	0.047	60533	26734	8	1	241	-	TRUE	EIF2D	ENSG00000143486.11	protein_coding	TRUE	FALSE	FALSE	FALSE
1008	chr1_60583	chr1	206868815	206869009	206868893	0.022	60583	-1	9	0	194	+	TRUE	MAPKAPK2	ENSG00000162889.6	protein_coding	TRUE	FALSE	FALSE	FALSE
1009	chr1_60620	chr1	206881452	206881705	206881606	0.022	60620	-1	9	0	253	+	TRUE	MAPKAPK2	ENSG00000162889.6	protein_coding	TRUE	FALSE	FALSE	FALSE
1010	chr1_60665	chr1	206906299	206906821	206906365	0.0004465	60665	26787	17	20	522	+	TRUE	MAPKAPK2	ENSG00000162889.6	protein_coding	TRUE	TRUE	TRUE	FALSE
1011	chr1_60666	chr1	206906923	206907374	206907266	0.01	60666	-1	13	18	451	+	TRUE	MAPKAPK2	ENSG00000162889.6	protein_coding	TRUE	TRUE	TRUE	FALSE
1012	chr1_60667	chr1	206907377	206907645	206907562	0.006	60667	26788	14	20	268	+	TRUE	MAPKAPK2	ENSG00000162889.6	protein_coding	TRUE	TRUE	TRUE	FALSE
1013	chr1_60689	chr1	207219048	207219190	207219111	0.005	60689	-1	13	12	142	-	TRUE	YOD1	ENSG00000180667.6	protein_coding	TRUE	TRUE	TRUE	FALSE
1014	chr1_60719	chr1	207245723	207246003	207245810	0.03	60719	26833	10	9	280	+	TRUE	PFKFB2	ENSG00000123836.10	protein_coding	TRUE	TRUE	TRUE	FALSE
1015	chr1_60732	chr1	207249172	207249612	207249400	0.003	60732	-1	13	8	440	+	TRUE	PFKFB2	ENSG00000123836.10	protein_coding	TRUE	TRUE	TRUE	TRUE
1016	chr1_60734	chr1	207249807	207250347	207250016	0.041	60734	-1	10	12	540	+	TRUE	PFKFB2	ENSG00000123836.10	protein_coding	TRUE	TRUE	TRUE	FALSE
1018	chr1_60757	chr1	207268207	207268500	207268296	5.997e-05	60757	26882	16	2	293	+	TRUE	C4BPB	ENSG00000123843.8	protein_coding	TRUE	TRUE	FALSE	FALSE
1020	chr1_60778	chr1	207278020	207278301	207278094	0.042	60778	-1	8	0	281	+	TRUE	C4BPA	ENSG00000123838.6	protein_coding	TRUE	FALSE	FALSE	FALSE
1021	chr1_60803	chr1	207285512	207286454	207285613	0.0001466	60803	26903	15	1	942	+	TRUE	C4BPA	ENSG00000123838.6	protein_coding	TRUE	TRUE	TRUE	FALSE
1022	chr1_60809	chr1	207288915	207289890	207289506	0	60809	26909	24	1	975	+	TRUE	C4BPA	ENSG00000123838.6	protein_coding	TRUE	FALSE	FALSE	TRUE
1024	chr1_60813	chr1	207290774	207291016	207290894	0.025	60813	26911	9	1	242	+	TRUE	C4BPA	ENSG00000123838.6	protein_coding	TRUE	FALSE	FALSE	FALSE
1025	chr1_60814	chr1	207291100	207291430	207291325	7.124e-08	60814	-1	21	0	330	+	TRUE	C4BPA	ENSG00000123838.6	protein_coding	TRUE	FALSE	FALSE	TRUE
1026	chr1_60815	chr1	207291431	207291717	207291582	3.396e-09	60815	-1	23	0	286	+	TRUE	C4BPA	ENSG00000123838.6	protein_coding	TRUE	FALSE	FALSE	FALSE
1027	chr1_60816	chr1	207291727	207292048	207291866	0.042	60816	-1	8	0	321	+	TRUE	C4BPA	ENSG00000123838.6	protein_coding	TRUE	FALSE	FALSE	FALSE
1028	chr1_60821	chr1	207293427	207293579	207293500	0.042	60821	-1	8	0	152	+	TRUE	C4BPA	ENSG00000123838.6	protein_coding	TRUE	FALSE	FALSE	FALSE
1029	chr1_60830	chr1	207296129	207296523	207296376	0.042	60830	-1	8	0	394	+	TRUE	C4BPA	ENSG00000123838.6	protein_coding	TRUE	FALSE	FALSE	FALSE
1030	chr1_60860	chr1	207308033	207308344	207308177	2.829e-05	60860	26919	17	4	311	+	TRUE	C4BPA	ENSG00000123838.6	protein_coding	TRUE	FALSE	FALSE	FALSE
1031	chr1_60868	chr1	207310143	207310667	207310474	0.0001466	60868	-1	15	1	524	+	TRUE	C4BPA	ENSG00000123838.6	protein_coding	TRUE	FALSE	FALSE	FALSE
1035	chr1_60951	chr1	207501096	207502601	207502075	0	60951	26973	29	5	1505	+	TRUE	CD55	ENSG00000196352.9	protein_coding	TRUE	FALSE	FALSE	TRUE
1040	chr1_60990	chr1	207513182	207513696	207513442	0	60990	-1	32	0	514	+	TRUE	CD55	ENSG00000196352.9	protein_coding	TRUE	FALSE	FALSE	TRUE
1042	chr1_60994	chr1	207515150	207515337	207515217	0.0003427	60994	-1	14	0	187	+	TRUE	CD55	ENSG00000196352.9	protein_coding	TRUE	FALSE	FALSE	FALSE
1043	chr1_60998	chr1	207516484	207516890	207516722	0.0004025	60998	26994	14	1	406	+	TRUE	CD55	ENSG00000196352.9	protein_coding	TRUE	FALSE	FALSE	FALSE
1044	chr1_61000	chr1	207517100	207517820	207517318	4.178e-05	61000	-1	16	0	720	+	TRUE	CD55	ENSG00000196352.9	protein_coding	TRUE	FALSE	FALSE	FALSE
1045	chr1_61002	chr1	207518341	207518669	207518569	0.002	61002	-1	12	0	328	+	TRUE	CD55	ENSG00000196352.9	protein_coding	TRUE	FALSE	FALSE	FALSE
1046	chr1_61006	chr1	207519461	207520641	207520397	5.914e-06	61006	26995	18	2	1180	+	TRUE	CD55	ENSG00000196352.9	protein_coding	TRUE	TRUE	TRUE	FALSE
1048	chr1_61010	chr1	207521457	207521652	207521560	0.022	61010	-1	9	0	195	+	TRUE	CD55	ENSG00000196352.9	protein_coding	TRUE	FALSE	FALSE	FALSE
1049	chr1_61012	chr1	207521972	207522381	207522248	0.042	61012	-1	8	0	409	+	TRUE	CD55	ENSG00000196352.9	protein_coding	TRUE	FALSE	FALSE	FALSE
1050	chr1_61015	chr1	207522711	207523043	207522906	8.997e-08	61015	26996	21	1	332	+	TRUE	CD55	ENSG00000196352.9	protein_coding	TRUE	FALSE	FALSE	TRUE
1051	chr1_61018	chr1	207523689	207523897	207523818	0.011	61018	-1	10	0	208	+	TRUE	CD55	ENSG00000196352.9	protein_coding	TRUE	FALSE	FALSE	FALSE
1053	chr1_61040	chr1	207528096	207528331	207528216	0	61040	27003	28	1	235	+	TRUE	CD55	ENSG00000196352.9	protein_coding	TRUE	FALSE	FALSE	TRUE
1054	chr1_61045	chr1	207529340	207529587	207529417	2.1e-08	61045	27004	22	1	247	+	TRUE	CD55	ENSG00000196352.9	protein_coding	TRUE	FALSE	FALSE	TRUE
1057	chr1_61066	chr1	207535466	207535601	207535522	0.006	61066	27016	11	1	135	+	FALSE	NA	NA	NA	FALSE	FALSE	FALSE	FALSE
1058	chr1_61100	chr1	207927694	207927961	207927882	0.025	61100	27029	9	1	267	+	TRUE	CD46	ENSG00000117335.14	protein_coding	TRUE	FALSE	FALSE	FALSE
1059	chr1_61127	chr1	207941428	207942173	207941827	0	61127	-1	29	0	745	+	TRUE	CD46	ENSG00000117335.14	protein_coding	TRUE	TRUE	FALSE	TRUE
1061	chr1_61186	chr1	207962335	207962503	207962410	0.011	61186	-1	10	0	168	+	TRUE	CD46	ENSG00000117335.14	protein_coding	TRUE	FALSE	FALSE	FALSE
1062	chr1_61197	chr1	207967454	207967834	207967570	0.005	61197	-1	15	25	380	+	TRUE	CD46	ENSG00000117335.14	protein_coding	TRUE	TRUE	TRUE	FALSE
1063	chr1_61200	chr1	207968640	207968786	207968707	0.009	61200	27047	12	11	146	+	TRUE	CD46	ENSG00000117335.14	protein_coding	TRUE	TRUE	TRUE	FALSE
1065	chr1_61277	chr1	208260266	208260396	208260317	0.002	61277	-1	12	0	130	+	FALSE	NA	NA	NA	FALSE	FALSE	FALSE	FALSE
1066	chr1_61521	chr1	211473789	211474079	211473903	0.042	61521	-1	8	0	290	+	TRUE	RCOR3	ENSG00000117625.9	protein_coding	TRUE	FALSE	FALSE	FALSE
1067	chr1_61523	chr1	211474272	211474426	211474347	0.042	61523	-1	8	0	154	+	TRUE	RCOR3	ENSG00000117625.9	protein_coding	TRUE	FALSE	FALSE	FALSE
1068	chr1_61611	chr1	211744849	211745292	211745020	5.337e-10	61611	27360	26	16	443	-	TRUE	SLC30A1	ENSG00000170385.9	protein_coding	TRUE	TRUE	TRUE	FALSE
1069	chr1_61612	chr1	211745402	211745615	211745472	0.021	61612	27361	12	18	213	-	TRUE	SLC30A1	ENSG00000170385.9	protein_coding	TRUE	TRUE	TRUE	FALSE
1070	chr1_61615	chr1	211746072	211746358	211746151	3.35e-07	61615	27362	23	19	286	-	TRUE	SLC30A1	ENSG00000170385.9	protein_coding	TRUE	TRUE	TRUE	FALSE
1071	chr1_61748	chr1	211984450	211984588	211984509	0.022	61748	-1	9	0	138	-	TRUE	LPGAT1	ENSG00000123684.8	protein_coding	TRUE	FALSE	FALSE	FALSE
1072	chr1_61753	chr1	211985665	211985884	211985740	0.011	61753	-1	10	0	219	-	TRUE	LPGAT1	ENSG00000123684.8	protein_coding	TRUE	FALSE	FALSE	FALSE
1073	chr1_61776	chr1	211993876	211994156	211994046	0.042	61776	-1	8	0	280	-	TRUE	LPGAT1	ENSG00000123684.8	protein_coding	TRUE	FALSE	FALSE	TRUE
1074	chr1_61930	chr1	212210488	212210772	212210613	0.022	61930	-1	9	0	284	+	TRUE	DTL	ENSG00000143476.13	protein_coding	TRUE	FALSE	FALSE	FALSE
1075	chr1_62004	chr1	212243962	212244156	212244038	0.002	62004	-1	12	0	194	+	TRUE	DTL	ENSG00000143476.13	protein_coding	TRUE	FALSE	FALSE	FALSE
1078	chr1_62506	chr1	212949774	212950062	212949983	0.022	62506	-1	9	0	288	-	TRUE	NSL1	ENSG00000117697.10	protein_coding	TRUE	FALSE	FALSE	FALSE
1079	chr1_62519	chr1	212955274	212955455	212955376	0.047	62519	27641	8	1	181	-	TRUE	NSL1	ENSG00000117697.10	protein_coding	TRUE	TRUE	FALSE	FALSE
1080	chr1_62542	chr1	213033715	213034092	213033979	4.178e-05	62542	-1	16	0	377	+	TRUE	FLVCR1	ENSG00000162769.8	protein_coding	TRUE	FALSE	FALSE	TRUE
1081	chr1_62543	chr1	213034247	213034779	213034536	3.952e-06	62543	-1	18	0	532	+	TRUE	FLVCR1	ENSG00000162769.8	protein_coding	TRUE	FALSE	FALSE	FALSE
1085	chr1_63155	chr1	214715600	214715810	214715671	0.022	63155	-1	9	0	210	-	TRUE	PTPN14	ENSG00000152104.7	protein_coding	TRUE	FALSE	FALSE	FALSE
1089	chr1_63286	chr1	214837117	214837504	214837425	0.007	63286	27918	11	2	387	+	TRUE	CENPF	ENSG00000117724.8	protein_coding	TRUE	TRUE	TRUE	FALSE
1090	chr1_63287	chr1	214837521	214838029	214837775	0.0002424	63287	27919	15	4	508	+	TRUE	CENPF	ENSG00000117724.8	protein_coding	TRUE	TRUE	TRUE	FALSE
1091	chr1_63384	chr1	215791335	215791587	215791429	0.005	63384	-1	11	0	252	+	TRUE	KCTD3	ENSG00000136636.8	protein_coding	TRUE	TRUE	TRUE	FALSE
1093	chr1_63510	chr1	217772219	217772557	217772405	0.047	63510	27993	8	1	338	-	TRUE	GPATCH2	ENSG00000092978.6	protein_coding	TRUE	FALSE	FALSE	FALSE
1095	chr1_64024	chr1	220321174	220321301	220321222	0.025	64024	28230	9	1	127	+	TRUE	IARS2	ENSG00000067704.8	protein_coding	TRUE	TRUE	TRUE	FALSE
1098	chr1_64169	chr1	220445270	220445478	220445380	0.031	64169	28298	9	3	208	-	TRUE	RAB3GAP2	ENSG00000118873.11	protein_coding	TRUE	FALSE	FALSE	FALSE
1106	chr1_64758	chr1	223129376	223129583	223129441	0.042	64758	-1	8	0	207	+	TRUE	DISP1	ENSG00000154309.7	protein_coding	TRUE	FALSE	FALSE	FALSE
1108	chr1_65069	chr1	224449773	224449961	224449847	0.025	65069	28818	9	1	188	-	TRUE	NVL	ENSG00000143748.13	protein_coding	TRUE	FALSE	FALSE	FALSE
1109	chr1_65082	chr1	224452730	224452920	224452800	4.178e-05	65082	-1	16	0	190	-	TRUE	NVL	ENSG00000143748.13	protein_coding	TRUE	FALSE	FALSE	FALSE
1110	chr1_65112	chr1	224471718	224472026	224471783	0.042	65112	-1	8	0	308	-	TRUE	NVL	ENSG00000143748.13	protein_coding	TRUE	FALSE	FALSE	FALSE
1111	chr1_65169	chr1	224515437	224515723	224515559	0.042	65169	-1	8	0	286	-	TRUE	NVL	ENSG00000143748.13	protein_coding	TRUE	FALSE	FALSE	FALSE
1112	chr1_65277	chr1	224633332	224633862	224633561	0.0008929	65277	-1	13	0	530	+	TRUE	CNIH3	ENSG00000143786.3	protein_coding	TRUE	FALSE	FALSE	FALSE
1113	chr1_65469	chr1	225682220	225682687	225682543	6.562e-08	65469	-1	24	18	467	-	TRUE	ENAH	ENSG00000154380.12	protein_coding	TRUE	TRUE	TRUE	FALSE
1115	chr1_65508	chr1	225715901	225716146	225715972	0.022	65508	-1	9	0	245	-	TRUE	ENAH	ENSG00000154380.12	protein_coding	TRUE	FALSE	FALSE	FALSE
1116	chr1_65565	chr1	225771932	225772075	225771996	0.042	65565	-1	8	0	143	-	TRUE	ENAH	ENSG00000154380.12	protein_coding	TRUE	FALSE	FALSE	FALSE
1118	chr1_65676	chr1	225830928	225831213	225830997	0.002	65676	-1	12	0	285	-	TRUE	ENAH	ENSG00000154380.12	protein_coding	TRUE	FALSE	FALSE	FALSE
1121	chr1_65713	chr1	225968370	225968816	225968560	0.022	65713	-1	9	0	446	+	TRUE	SRP9	ENSG00000143742.8	protein_coding	TRUE	FALSE	FALSE	FALSE
1122	chr1_65717	chr1	225971251	225971952	225971834	0	65717	29063	30	1	701	+	TRUE	SRP9	ENSG00000143742.8	protein_coding	TRUE	FALSE	FALSE	TRUE
1124	chr1_65723	chr1	225973686	225974090	225973815	4.839e-06	65723	29066	18	1	404	+	TRUE	SRP9	ENSG00000143742.8	protein_coding	TRUE	FALSE	FALSE	FALSE
1126	chr1_65747	chr1	226008421	226008673	226008537	0.025	65747	29082	9	1	252	+	TRUE	EPHX1	ENSG00000143819.8	protein_coding	TRUE	FALSE	FALSE	FALSE
1129	chr1_65814	chr1	226055476	226055697	226055544	0.042	65814	29130	9	6	221	-	TRUE	TMEM63A	ENSG00000196187.7	protein_coding	TRUE	TRUE	FALSE	TRUE
1130	chr1_65954	chr1	226363017	226363342	226363134	0.022	65954	-1	9	0	325	-	TRUE	ACBD3	ENSG00000182827.8	protein_coding	TRUE	FALSE	FALSE	FALSE
1132	chr1_66037	chr1	226548716	226549190	226548815	0	66037	29241	49	28	474	-	TRUE	PARP1	ENSG00000143799.8	protein_coding	TRUE	TRUE	TRUE	TRUE
1134	chr1_66207	chr1	227178758	227178991	227178836	0.03	66207	-1	10	9	233	-	TRUE	CDC42BPA	ENSG00000143776.14	protein_coding	TRUE	TRUE	TRUE	FALSE
1136	chr1_66292	chr1	227237734	227237994	227237801	0.012	66292	29363	10	1	260	-	TRUE	CDC42BPA	ENSG00000143776.14	protein_coding	TRUE	FALSE	FALSE	TRUE
1137	chr1_66307	chr1	227246852	227247503	227247058	3.396e-09	66307	-1	23	0	651	-	TRUE	CDC42BPA	ENSG00000143776.14	protein_coding	TRUE	TRUE	FALSE	TRUE
1138	chr1_66308	chr1	227248083	227248326	227248161	3.952e-06	66308	-1	18	0	243	-	TRUE	CDC42BPA	ENSG00000143776.14	protein_coding	TRUE	FALSE	FALSE	FALSE
1139	chr1_66468	chr1	227430695	227430960	227430848	0.022	66468	-1	9	0	265	-	TRUE	CDC42BPA	ENSG00000143776.14	protein_coding	TRUE	FALSE	FALSE	FALSE
1141	chr1_66636	chr1	227801387	227801573	227801464	0.022	66636	-1	9	0	186	+	TRUE	ZNF678	ENSG00000181450.13	protein_coding	TRUE	FALSE	FALSE	FALSE
1142	chr1_66677	chr1	227918848	227918981	227918902	0.042	66677	-1	8	0	133	-	TRUE	JMJD4	ENSG00000081692.8	protein_coding	TRUE	TRUE	TRUE	FALSE
1143	chr1_66720	chr1	227955285	227955453	227955319	0.042	66720	-1	8	0	168	+	TRUE	SNAP47	ENSG00000143740.10	protein_coding	TRUE	FALSE	FALSE	FALSE
1145	chr1_66864	chr1	228286243	228286914	228286651	0.004	66864	29522	24	77	671	+	TRUE	ARF1	ENSG00000143761.9	protein_coding	TRUE	TRUE	TRUE	TRUE
1146	chr1_66947	chr1	228403757	228404006	228403883	0.005	66947	-1	11	0	249	+	TRUE	OBSCN	ENSG00000154358.15	protein_coding	TRUE	FALSE	FALSE	TRUE
1147	chr1_66948	chr1	228404007	228404155	228404076	0.022	66948	-1	9	0	148	+	TRUE	OBSCN	ENSG00000154358.15	protein_coding	TRUE	TRUE	TRUE	FALSE
1148	chr1_67088	chr1	228478723	228480268	228479222	7.124e-08	67088	-1	21	0	1545	+	TRUE	OBSCN	ENSG00000154358.15	protein_coding	TRUE	TRUE	FALSE	TRUE
1149	chr1_67089	chr1	228480301	228482056	228480590	0	67089	-1	24	0	1755	+	TRUE	OBSCN	ENSG00000154358.15	protein_coding	TRUE	TRUE	FALSE	TRUE
1150	chr1_67090	chr1	228482066	228482541	228482167	8.997e-08	67090	29667	21	1	475	+	TRUE	OBSCN	ENSG00000154358.15	protein_coding	TRUE	TRUE	FALSE	TRUE
1151	chr1_67091	chr1	228482592	228483054	228482854	0.012	67091	29668	10	1	462	+	TRUE	OBSCN	ENSG00000154358.15	protein_coding	TRUE	TRUE	FALSE	FALSE
1152	chr1_67093	chr1	228483466	228483987	228483538	0.002	67093	-1	12	0	521	+	TRUE	OBSCN	ENSG00000154358.15	protein_coding	TRUE	FALSE	FALSE	FALSE
1153	chr1_67096	chr1	228484278	228484524	228484445	0.042	67096	-1	8	0	246	+	TRUE	OBSCN	ENSG00000154358.15	protein_coding	TRUE	FALSE	FALSE	FALSE
1155	chr1_67100	chr1	228485465	228485615	228485536	0.042	67100	-1	8	0	150	+	TRUE	OBSCN	ENSG00000154358.15	protein_coding	TRUE	FALSE	FALSE	FALSE
1156	chr1_67101	chr1	228485637	228486084	228486005	0.0003427	67101	-1	14	0	447	+	TRUE	OBSCN	ENSG00000154358.15	protein_coding	TRUE	FALSE	FALSE	FALSE
1157	chr1_67104	chr1	228486366	228488219	228486850	0	67104	29671	29	1	1853	+	TRUE	OBSCN	ENSG00000154358.15	protein_coding	TRUE	TRUE	TRUE	TRUE
1158	chr1_67105	chr1	228488256	228488852	228488504	0	67105	29674	24	2	596	+	TRUE	OBSCN	ENSG00000154358.15	protein_coding	TRUE	TRUE	FALSE	TRUE
1159	chr1_67110	chr1	228489777	228490343	228490190	0.0001235	67110	-1	15	0	566	+	TRUE	OBSCN	ENSG00000154358.15	protein_coding	TRUE	TRUE	FALSE	FALSE
1160	chr1_67111	chr1	228490359	228490485	228490406	0.042	67111	-1	8	0	126	+	TRUE	OBSCN	ENSG00000154358.15	protein_coding	TRUE	FALSE	FALSE	FALSE
1161	chr1_67113	chr1	228490828	228491140	228490958	0.042	67113	-1	8	0	312	+	TRUE	OBSCN	ENSG00000154358.15	protein_coding	TRUE	FALSE	FALSE	TRUE
1162	chr1_67114	chr1	228491147	228493398	228492536	0	67114	29677	31	1	2251	+	TRUE	OBSCN	ENSG00000154358.15	protein_coding	TRUE	TRUE	TRUE	TRUE
1164	chr1_67149	chr1	228507818	228508741	228508653	0.006	67149	29690	11	1	923	+	TRUE	OBSCN	ENSG00000154358.15	protein_coding	TRUE	FALSE	FALSE	FALSE
1166	chr1_67336	chr1	228682243	228682811	228682461	2.662e-06	67336	29808	26	47	568	+	TRUE	RNF187	ENSG00000168159.9	protein_coding	TRUE	TRUE	TRUE	TRUE
1167	chr1_67342	chr1	228684768	228684963	228684884	0.047	67342	29817	8	1	195	+	FALSE	NA	NA	NA	FALSE	FALSE	FALSE	FALSE
1168	chr1_67414	chr1	229414270	229414377	229414298	0.042	67414	-1	8	0	107	+	TRUE	RAB4A	ENSG00000168118.7	protein_coding	TRUE	FALSE	FALSE	FALSE
1169	chr1_67425	chr1	229420602	229420789	229420639	0.022	67425	-1	9	0	187	+	TRUE	RAB4A	ENSG00000168118.7	protein_coding	TRUE	FALSE	FALSE	FALSE
1170	chr1_67481	chr1	229465735	229466019	229465902	0.042	67481	-1	8	0	284	-	TRUE	CCSAP	ENSG00000154429.6	protein_coding	TRUE	FALSE	FALSE	FALSE
1172	chr1_67768	chr1	230223899	230224158	230224079	0.022	67768	-1	9	0	259	+	TRUE	GALNT2	ENSG00000143641.8	protein_coding	TRUE	FALSE	FALSE	FALSE
1173	chr1_67778	chr1	230226693	230226920	230226767	0.0003427	67778	-1	14	0	227	+	TRUE	GALNT2	ENSG00000143641.8	protein_coding	TRUE	FALSE	FALSE	FALSE
1174	chr1_67796	chr1	230231837	230232512	230232070	0.011	67796	-1	10	0	675	+	TRUE	GALNT2	ENSG00000143641.8	protein_coding	TRUE	FALSE	FALSE	TRUE
1175	chr1_67800	chr1	230233053	230233472	230233239	0.022	67800	-1	9	0	419	+	TRUE	GALNT2	ENSG00000143641.8	protein_coding	TRUE	FALSE	FALSE	FALSE
1181	chr1_68178	chr1	230356772	230356917	230356838	0.042	68178	-1	8	0	145	+	TRUE	GALNT2	ENSG00000143641.8	protein_coding	TRUE	FALSE	FALSE	FALSE
1182	chr1_68243	chr1	230380601	230380912	230380675	0.042	68243	-1	8	0	311	+	TRUE	GALNT2	ENSG00000143641.8	protein_coding	TRUE	FALSE	FALSE	FALSE
1183	chr1_68248	chr1	230382332	230382674	230382511	0.005	68248	-1	11	0	342	+	TRUE	GALNT2	ENSG00000143641.8	protein_coding	TRUE	FALSE	FALSE	FALSE
1184	chr1_68328	chr1	230408835	230409144	230409065	0.0008929	68328	-1	13	0	309	+	TRUE	GALNT2	ENSG00000143641.8	protein_coding	TRUE	FALSE	FALSE	FALSE
1185	chr1_68329	chr1	230409241	230409599	230409432	3.952e-06	68329	-1	18	0	358	+	TRUE	GALNT2	ENSG00000143641.8	protein_coding	TRUE	FALSE	FALSE	FALSE
1186	chr1_68357	chr1	230417448	230417873	230417685	0.048	68357	30109	15	44	425	+	TRUE	GALNT2	ENSG00000143641.8	protein_coding	TRUE	TRUE	TRUE	FALSE
1187	chr1_68556	chr1	231116545	231116718	231116614	0.0008929	68556	-1	13	0	173	+	TRUE	ARV1	ENSG00000173409.9	protein_coding	TRUE	FALSE	FALSE	FALSE
1188	chr1_68560	chr1	231117186	231117448	231117307	0.022	68560	-1	9	0	262	+	TRUE	ARV1	ENSG00000173409.9	protein_coding	TRUE	FALSE	FALSE	FALSE
1192	chr1_69112	chr1	232738812	232739223	232738881	0.011	69112	-1	10	0	411	-	FALSE	NA	NA	NA	FALSE	FALSE	FALSE	FALSE
1193	chr1_69333	chr1	233495277	233495468	233495389	0.042	69333	-1	8	0	191	+	TRUE	MLK4	ENSG00000143674.6	protein_coding	TRUE	FALSE	FALSE	FALSE
1194	chr1_69389	chr1	233751390	233751542	233751463	0.022	69389	-1	9	0	152	+	TRUE	KCNK1	ENSG00000135750.10	protein_coding	TRUE	FALSE	FALSE	FALSE
1195	chr1_69403	chr1	233763660	233763918	233763834	0.022	69403	-1	9	0	258	+	TRUE	KCNK1	ENSG00000135750.10	protein_coding	TRUE	FALSE	FALSE	TRUE
1198	chr1_70015	chr1	234530163	234530523	234530249	0.0008929	70015	-1	13	0	360	-	TRUE	TARBP1	ENSG00000059588.5	protein_coding	TRUE	FALSE	FALSE	FALSE
1199	chr1_70052	chr1	234549211	234549373	234549288	0.022	70052	-1	9	0	162	-	TRUE	TARBP1	ENSG00000059588.5	protein_coding	TRUE	FALSE	FALSE	FALSE
1200	chr1_70112	chr1	234592778	234593252	234592895	0.0003427	70112	-1	14	0	474	-	TRUE	TARBP1	ENSG00000059588.5	protein_coding	TRUE	FALSE	FALSE	FALSE
1201	chr1_70123	chr1	234600700	234600948	234600847	0	70123	-1	27	0	248	-	TRUE	TARBP1	ENSG00000059588.5	protein_coding	TRUE	FALSE	FALSE	TRUE
1203	chr1_70164	chr1	234742435	234742699	234742592	0.0002648	70164	30659	19	29	264	-	TRUE	IRF2BP2	ENSG00000168264.6	protein_coding	TRUE	TRUE	TRUE	FALSE
1204	chr1_70210	chr1	235274126	235274957	235274657	0	70210	30688	51	35	831	-	TRUE	TOMM20	ENSG00000173726.6	protein_coding	TRUE	TRUE	TRUE	TRUE
1205	chr1_70233	chr1	235289303	235289567	235289416	1.105e-06	70233	-1	19	0	264	-	TRUE	TOMM20	ENSG00000173726.6	protein_coding	TRUE	FALSE	FALSE	FALSE
1206	chr1_70274	chr1	235313819	235314131	235313898	0.025	70274	30715	9	1	312	-	TRUE	RBM34;ARID4B	ENSG00000188739.10;ENSG00000054267.16	protein_coding	TRUE	FALSE	FALSE	FALSE
1208	chr1_70287	chr1	235320638	235321369	235320866	1.327e-05	70287	-1	17	0	731	-	TRUE	RBM34;ARID4B	ENSG00000188739.10;ENSG00000054267.16	protein_coding	TRUE	FALSE	FALSE	FALSE
1211	chr1_70371	chr1	235409239	235409569	235409315	0.0001235	70371	-1	15	0	330	-	TRUE	ARID4B	ENSG00000054267.16	protein_coding	TRUE	FALSE	FALSE	FALSE
1212	chr1_70451	chr1	235486050	235486294	235486172	0.0003427	70451	-1	14	0	244	-	TRUE	ARID4B	ENSG00000054267.16	protein_coding	TRUE	FALSE	FALSE	FALSE
1214	chr1_70509	chr1	235589499	235589658	235589577	0.022	70509	-1	9	0	159	+	TRUE	TBCE	ENSG00000116957.8	protein_coding	TRUE	FALSE	FALSE	FALSE
1218	chr1_70711	chr1	236724049	236724249	236724139	0.042	70711	-1	8	0	200	-	TRUE	HEATR1	ENSG00000119285.6	protein_coding	TRUE	FALSE	FALSE	FALSE
1219	chr1_70817	chr1	236991101	236991258	236991179	0.005	70817	-1	11	0	157	+	TRUE	MTR	ENSG00000116984.8	protein_coding	TRUE	FALSE	FALSE	FALSE
1220	chr1_70826	chr1	236995132	236995273	236995194	0.011	70826	-1	10	0	141	+	TRUE	MTR	ENSG00000116984.8	protein_coding	TRUE	TRUE	FALSE	FALSE
1221	chr1_70942	chr1	237766323	237766658	237766402	0	70942	31101	41	9	335	+	TRUE	RYR2	ENSG00000198626.11	protein_coding	TRUE	FALSE	FALSE	TRUE
1223	chr1_71062	chr1	241756851	241757575	241756962	0	71062	31227	44	38	724	-	TRUE	OPN3	ENSG00000054277.8	protein_coding	TRUE	TRUE	TRUE	TRUE
1224	chr1_71145	chr1	241802799	241803059	241802980	0.042	71145	-1	8	0	260	-	TRUE	OPN3	ENSG00000054277.8	protein_coding	TRUE	FALSE	FALSE	TRUE
1225	chr1_71167	chr1	242016385	242016514	242016435	0.009	71167	31282	14	23	129	+	TRUE	EXO1	ENSG00000174371.12	protein_coding	TRUE	FALSE	FALSE	FALSE
1226	chr1_71179	chr1	242025541	242026173	242025762	0.011	71179	-1	10	0	632	+	TRUE	EXO1	ENSG00000174371.12	protein_coding	TRUE	FALSE	FALSE	FALSE
1227	chr1_71191	chr1	242029088	242029209	242029130	0.022	71191	-1	9	0	121	+	TRUE	EXO1	ENSG00000174371.12	protein_coding	TRUE	FALSE	FALSE	TRUE
1229	chr1_71319	chr1	243369853	243369947	243369868	0.042	71319	-1	8	0	94	-	TRUE	CEP170	ENSG00000143702.11	protein_coding	TRUE	FALSE	FALSE	FALSE
1230	chr1_71320	chr1	243369999	243370172	243370075	0.042	71320	-1	8	0	173	-	TRUE	CEP170	ENSG00000143702.11	protein_coding	TRUE	FALSE	FALSE	FALSE
1231	chr1_71358	chr1	243394005	243394179	243394043	0.022	71358	-1	9	0	174	-	TRUE	CEP170	ENSG00000143702.11	protein_coding	TRUE	FALSE	FALSE	FALSE
1232	chr1_71436	chr1	243459663	243459854	243459738	0.042	71436	-1	8	0	191	+	TRUE	SDCCAG8	ENSG00000054282.11	protein_coding	TRUE	FALSE	FALSE	FALSE
1233	chr1_71438	chr1	243460674	243460828	243460749	0.042	71438	-1	8	0	154	+	TRUE	SDCCAG8	ENSG00000054282.11	protein_coding	TRUE	FALSE	FALSE	FALSE
1235	chr1_71646	chr1	244591193	244591487	244591336	0	71646	-1	25	0	294	-	TRUE	ADSS	ENSG00000035687.9	protein_coding	TRUE	FALSE	FALSE	TRUE
1236	chr1_71663	chr1	244597834	244598195	244597891	1.105e-06	71663	-1	19	0	361	-	TRUE	ADSS	ENSG00000035687.9	protein_coding	TRUE	FALSE	FALSE	FALSE
1237	chr1_71780	chr1	244869347	244869937	244869620	4.51e-06	71780	-1	21	19	590	+	TRUE	DESI2	ENSG00000121644.14	protein_coding	TRUE	TRUE	TRUE	FALSE
1238	chr1_71781	chr1	244869970	244870488	244870218	1.504e-05	71781	-1	20	19	518	+	TRUE	DESI2	ENSG00000121644.14	protein_coding	TRUE	TRUE	TRUE	FALSE
1239	chr1_71820	chr1	245008309	245008594	245008470	8.755e-08	71820	31485	22	7	285	-	TRUE	HNRNPU-AS1	ENSG00000188206.5	antisense	FALSE	TRUE	FALSE	TRUE
1240	chr1_71828	chr1	245012052	245012206	245012127	0.011	71828	-1	10	0	154	-	TRUE	HNRNPU-AS1	ENSG00000188206.5	antisense	FALSE	TRUE	FALSE	FALSE
1241	chr1_71836	chr1	245013505	245013682	245013578	0.0001466	71836	31500	15	1	177	-	TRUE	HNRNPU-AS1	ENSG00000188206.5	antisense	FALSE	FALSE	FALSE	FALSE
1243	chr1_71854	chr1	245016687	245016984	245016905	0.0006116	71854	-1	17	22	297	-	TRUE	HNRNPU-AS1;HNRNPU	ENSG00000188206.5;ENSG00000153187.12	antisense;protein_coding	TRUE	TRUE	TRUE	FALSE
1246	chr1_72175	chr1	246156916	246157047	246156968	0.042	72175	-1	8	0	131	-	TRUE	SMYD3	ENSG00000185420.14	protein_coding	TRUE	FALSE	FALSE	FALSE
1249	chr1_72493	chr1	246362888	246363995	246363116	0	72493	-1	28	0	1107	-	TRUE	SMYD3	ENSG00000185420.14	protein_coding	TRUE	FALSE	FALSE	TRUE
1250	chr1_72512	chr1	246370775	246370912	246370833	0.002	72512	-1	12	0	137	-	TRUE	SMYD3	ENSG00000185420.14	protein_coding	TRUE	FALSE	FALSE	FALSE
1251	chr1_72585	chr1	246398760	246398916	246398837	0.0008929	72585	-1	13	0	156	-	TRUE	SMYD3	ENSG00000185420.14	protein_coding	TRUE	FALSE	FALSE	FALSE
1252	chr1_72625	chr1	246419119	246419471	246419296	3.952e-06	72625	-1	18	0	352	-	TRUE	SMYD3	ENSG00000185420.14	protein_coding	TRUE	FALSE	FALSE	TRUE
1253	chr1_72669	chr1	246438459	246438665	246438538	0.022	72669	-1	9	0	206	-	TRUE	SMYD3	ENSG00000185420.14	protein_coding	TRUE	FALSE	FALSE	FALSE
1254	chr1_72703	chr1	246456052	246456201	246456122	0.0008929	72703	-1	13	0	149	-	TRUE	SMYD3	ENSG00000185420.14	protein_coding	TRUE	FALSE	FALSE	FALSE
1255	chr1_72713	chr1	246460290	246460665	246460366	0.002	72713	-1	12	0	375	-	TRUE	SMYD3	ENSG00000185420.14	protein_coding	TRUE	FALSE	FALSE	FALSE
1256	chr1_72747	chr1	246475173	246475396	246475275	0.011	72747	-1	10	0	223	-	TRUE	SMYD3	ENSG00000185420.14	protein_coding	TRUE	FALSE	FALSE	FALSE
1257	chr1_72749	chr1	246475533	246475750	246475671	0.022	72749	-1	9	0	217	-	TRUE	SMYD3	ENSG00000185420.14	protein_coding	TRUE	FALSE	FALSE	FALSE
1258	chr1_72751	chr1	246475842	246476250	246475937	0.0001235	72751	-1	15	0	408	-	TRUE	SMYD3	ENSG00000185420.14	protein_coding	TRUE	FALSE	FALSE	FALSE
1260	chr1_72916	chr1	246630517	246630644	246630565	0.042	72916	-1	8	0	127	-	TRUE	SMYD3	ENSG00000185420.14	protein_coding	TRUE	FALSE	FALSE	FALSE
1262	chr1_73174	chr1	247043266	247043418	247043339	0.011	73174	-1	10	0	152	-	TRUE	AHCTF1	ENSG00000153207.10	protein_coding	TRUE	FALSE	FALSE	FALSE
1263	chr1_73225	chr1	247073554	247073904	247073790	0.005	73225	-1	11	0	350	-	TRUE	AHCTF1	ENSG00000153207.10	protein_coding	TRUE	FALSE	FALSE	FALSE
1264	chr1_73241	chr1	247084417	247084680	247084540	0.042	73241	-1	8	0	263	-	TRUE	AHCTF1	ENSG00000153207.10	protein_coding	TRUE	FALSE	FALSE	FALSE
1265	chr1_73247	chr1	247086705	247086983	247086805	0.0001235	73247	-1	15	0	278	-	TRUE	AHCTF1	ENSG00000153207.10	protein_coding	TRUE	FALSE	FALSE	TRUE
1266	chr1_73364	chr1	247314853	247314984	247314905	0.042	73364	-1	8	0	131	-	TRUE	ZNF124	ENSG00000196418.8	protein_coding	TRUE	FALSE	FALSE	FALSE
1267	chr1_73422	chr1	247357279	247357429	247357350	0.005	73422	-1	11	0	150	-	TRUE	MIR3916	ENSG00000227671.3	pseudogene	FALSE	FALSE	FALSE	FALSE
1268	chr1_73445	chr1	247364961	247365332	247365191	0	73445	31869	24	1	371	-	TRUE	MIR3916	ENSG00000227671.3;ENSG00000263568.1	pseudogene;miRNA	FALSE	TRUE	FALSE	TRUE
1270	chr1_73497	chr1	247473244	247473557	247473311	0.042	73497	-1	8	0	313	-	TRUE	ZNF496	ENSG00000162714.8	protein_coding	TRUE	TRUE	FALSE	FALSE
1272	chr1_73564	chr1	247502822	247503695	247503342	4.839e-06	73564	31933	18	1	873	+	FALSE	NA	NA	NA	FALSE	FALSE	FALSE	TRUE
1415	chr10_127	chr10	854777	854946	854844	0.039	127	-1	7	0	169	-	FALSE	NA	NA	NA	FALSE	FALSE	FALSE	FALSE
1464	chr10_143	chr10	860444	860594	860515	0.018	143	-1	8	0	150	-	TRUE	LARP4B	ENSG00000107929.10	protein_coding	TRUE	TRUE	TRUE	FALSE
1650	chr10_175	chr10	873406	873614	873483	0.039	175	-1	7	0	208	-	TRUE	LARP4B	ENSG00000107929.10	protein_coding	TRUE	FALSE	FALSE	FALSE
1740	chr10_186	chr10	878826	879048	878969	0.018	186	-1	8	0	222	-	TRUE	LARP4B	ENSG00000107929.10	protein_coding	TRUE	FALSE	FALSE	FALSE
1824	chr10_196	chr10	881432	881662	881546	0.003	196	-1	10	0	230	-	TRUE	LARP4B	ENSG00000107929.10	protein_coding	TRUE	FALSE	FALSE	FALSE
1926	chr10_241	chr10	902366	902537	902443	0.018	241	-1	8	0	171	-	TRUE	LARP4B	ENSG00000107929.10	protein_coding	TRUE	FALSE	FALSE	FALSE
2016	chr10_289	chr10	930114	930256	930177	0.012	289	59	9	4	142	-	TRUE	LARP4B	ENSG00000107929.10	protein_coding	TRUE	FALSE	FALSE	FALSE
2123	chr10_366	chr10	972292	972548	972447	0.001	366	-1	11	0	256	-	TRUE	LARP4B	ENSG00000107929.10	protein_coding	TRUE	FALSE	FALSE	FALSE
2124	chr10_368	chr10	973075	973317	973206	0.008	368	-1	9	0	242	-	TRUE	LARP4B	ENSG00000107929.10	protein_coding	TRUE	FALSE	FALSE	FALSE
2131	chr10_419	chr10	1053546	1054009	1053707	5.396e-07	419	85	17	2	463	+	TRUE	GTPBP4	ENSG00000107937.14	protein_coding	TRUE	FALSE	FALSE	TRUE
2149	chr10_515	chr10	1135661	1135800	1135721	0.039	515	-1	7	0	139	+	TRUE	WDR37	ENSG00000047056.10	protein_coding	TRUE	FALSE	FALSE	FALSE
2153	chr10_545	chr10	1147664	1148340	1147788	0.001	545	152	11	1	676	+	TRUE	WDR37	ENSG00000047056.10	protein_coding	TRUE	FALSE	FALSE	TRUE
2194	chr10_667	chr10	1257271	1257521	1257338	0.043	667	222	7	1	250	-	TRUE	ADARB2	ENSG00000185736.11	protein_coding	TRUE	FALSE	FALSE	FALSE
2195	chr10_672	chr10	1258718	1259495	1259049	0	672	229	21	1	777	-	TRUE	ADARB2	ENSG00000185736.11	protein_coding	TRUE	FALSE	FALSE	TRUE
2196	chr10_675	chr10	1259910	1260131	1259989	0.009	675	-1	9	1	221	-	TRUE	ADARB2	ENSG00000185736.11	protein_coding	TRUE	FALSE	FALSE	FALSE
2199	chr10_705	chr10	1278202	1278364	1278261	0.039	705	-1	7	0	162	-	TRUE	ADARB2	ENSG00000185736.11	protein_coding	TRUE	FALSE	FALSE	FALSE
2200	chr10_707	chr10	1278572	1278940	1278672	0.039	707	-1	7	0	368	-	TRUE	ADARB2	ENSG00000185736.11	protein_coding	TRUE	FALSE	FALSE	FALSE
2205	chr10_733	chr10	1291778	1291936	1291857	0.008	733	-1	9	0	158	-	TRUE	ADARB2	ENSG00000185736.11	protein_coding	TRUE	FALSE	FALSE	FALSE
2206	chr10_734	chr10	1291941	1292194	1292003	0.018	734	-1	8	0	253	-	TRUE	ADARB2	ENSG00000185736.11	protein_coding	TRUE	FALSE	FALSE	FALSE
2231	chr10_869	chr10	1361259	1361568	1361320	0.018	869	-1	8	0	309	-	TRUE	ADARB2	ENSG00000185736.11	protein_coding	TRUE	FALSE	FALSE	FALSE
2237	chr10_883	chr10	1366149	1366436	1366296	7.236e-06	883	-1	15	0	287	-	TRUE	ADARB2	ENSG00000185736.11	protein_coding	TRUE	FALSE	FALSE	FALSE
2249	chr10_938	chr10	1385159	1385362	1385283	0.018	938	-1	8	0	203	-	TRUE	ADARB2	ENSG00000185736.11	protein_coding	TRUE	FALSE	FALSE	FALSE
2252	chr10_956	chr10	1389851	1390554	1390132	0	956	-1	28	0	703	-	TRUE	ADARB2	ENSG00000185736.11	protein_coding	TRUE	FALSE	FALSE	TRUE
2253	chr10_958	chr10	1390762	1391213	1390920	0.039	958	-1	7	0	451	-	TRUE	ADARB2	ENSG00000185736.11	protein_coding	TRUE	FALSE	FALSE	FALSE
1328	chr10_1021	chr10	1414377	1414618	1414469	7.236e-06	1021	-1	15	0	241	-	TRUE	ADARB2	ENSG00000185736.11	protein_coding	TRUE	FALSE	FALSE	FALSE
1329	chr10_1024	chr10	1415057	1415227	1415136	0.018	1024	-1	8	0	170	-	TRUE	ADARB2	ENSG00000185736.11	protein_coding	TRUE	FALSE	FALSE	FALSE
1330	chr10_1026	chr10	1415620	1415810	1415731	0.039	1026	-1	7	0	190	-	TRUE	ADARB2	ENSG00000185736.11	protein_coding	TRUE	FALSE	FALSE	FALSE
1355	chr10_1123	chr10	1457012	1457693	1457614	0.008	1123	-1	9	0	681	-	TRUE	ADARB2	ENSG00000185736.11	protein_coding	TRUE	FALSE	FALSE	FALSE
1357	chr10_1126	chr10	1458305	1458470	1458374	2.863e-05	1126	-1	14	0	165	-	TRUE	ADARB2	ENSG00000185736.11	protein_coding	TRUE	FALSE	FALSE	FALSE
1359	chr10_1129	chr10	1459173	1459623	1459423	0.018	1129	-1	8	0	450	-	TRUE	ADARB2	ENSG00000185736.11	protein_coding	TRUE	FALSE	FALSE	FALSE
1362	chr10_1138	chr10	1462415	1462597	1462489	0	1138	-1	35	0	182	-	TRUE	ADARB2	ENSG00000185736.11	protein_coding	TRUE	FALSE	FALSE	TRUE
1374	chr10_1177	chr10	1470754	1471384	1471270	0	1177	-1	20	0	630	-	TRUE	ADARB2	ENSG00000185736.11	protein_coding	TRUE	FALSE	FALSE	FALSE
1378	chr10_1181	chr10	1472113	1472401	1472322	0.008	1181	-1	9	0	288	-	TRUE	ADARB2	ENSG00000185736.11	protein_coding	TRUE	FALSE	FALSE	FALSE
1379	chr10_1182	chr10	1472428	1472631	1472552	0.0001039	1182	-1	13	0	203	-	TRUE	ADARB2	ENSG00000185736.11	protein_coding	TRUE	FALSE	FALSE	FALSE
1382	chr10_1195	chr10	1476090	1476441	1476161	0.001	1195	265	11	1	351	-	TRUE	ADARB2	ENSG00000185736.11	protein_coding	TRUE	FALSE	FALSE	FALSE
1391	chr10_1204	chr10	1478029	1478455	1478311	0.008	1204	-1	9	0	426	-	TRUE	ADARB2	ENSG00000185736.11	protein_coding	TRUE	FALSE	FALSE	TRUE
1393	chr10_1208	chr10	1479434	1479995	1479496	0	1208	-1	20	0	561	-	TRUE	ADARB2	ENSG00000185736.11	protein_coding	TRUE	FALSE	FALSE	TRUE
1397	chr10_1224	chr10	1484820	1485522	1485295	0	1224	-1	33	0	702	-	TRUE	ADARB2	ENSG00000185736.11	protein_coding	TRUE	FALSE	FALSE	TRUE
1402	chr10_1230	chr10	1487837	1488105	1488013	0.0003456	1230	-1	12	0	268	-	TRUE	ADARB2	ENSG00000185736.11	protein_coding	TRUE	FALSE	FALSE	TRUE
1404	chr10_1239	chr10	1489738	1490055	1489976	0.018	1239	-1	8	0	317	-	TRUE	ADARB2	ENSG00000185736.11	protein_coding	TRUE	FALSE	FALSE	FALSE
1406	chr10_1241	chr10	1490204	1490570	1490399	0.003	1241	-1	10	0	366	-	TRUE	ADARB2	ENSG00000185736.11	protein_coding	TRUE	FALSE	FALSE	FALSE
1412	chr10_1266	chr10	1495770	1496186	1495820	0.001	1266	-1	11	0	416	-	TRUE	ADARB2	ENSG00000185736.11	protein_coding	TRUE	FALSE	FALSE	FALSE
1414	chr10_1269	chr10	1496705	1497020	1496777	0.001	1269	-1	11	0	315	-	TRUE	ADARB2	ENSG00000185736.11	protein_coding	TRUE	FALSE	FALSE	TRUE
1416	chr10_1271	chr10	1497262	1497427	1497348	0.039	1271	-1	7	0	165	-	TRUE	ADARB2	ENSG00000185736.11	protein_coding	TRUE	FALSE	FALSE	FALSE
1420	chr10_1284	chr10	1500758	1501121	1501022	0.003	1284	-1	10	0	363	-	TRUE	ADARB2	ENSG00000185736.11	protein_coding	TRUE	FALSE	FALSE	TRUE
1421	chr10_1287	chr10	1501347	1501650	1501487	0	1287	-1	26	0	303	-	TRUE	ADARB2	ENSG00000185736.11	protein_coding	TRUE	FALSE	FALSE	TRUE
1422	chr10_1288	chr10	1501787	1502156	1502013	0	1288	-1	23	0	369	-	TRUE	ADARB2	ENSG00000185736.11	protein_coding	TRUE	FALSE	FALSE	TRUE
1427	chr10_1298	chr10	1504539	1505110	1505025	2.863e-05	1298	-1	14	0	571	-	TRUE	ADARB2	ENSG00000185736.11	protein_coding	TRUE	FALSE	FALSE	TRUE
1428	chr10_1299	chr10	1505168	1505522	1505347	0.018	1299	-1	8	0	354	-	TRUE	ADARB2	ENSG00000185736.11	protein_coding	TRUE	FALSE	FALSE	TRUE
1430	chr10_1302	chr10	1505768	1506322	1506086	6.942e-08	1302	-1	18	0	554	-	TRUE	ADARB2	ENSG00000185736.11	protein_coding	TRUE	FALSE	FALSE	TRUE
1433	chr10_1307	chr10	1507325	1507481	1507402	0.039	1307	-1	7	0	156	-	TRUE	ADARB2	ENSG00000185736.11	protein_coding	TRUE	FALSE	FALSE	FALSE
1440	chr10_1346	chr10	1517667	1518528	1517760	0	1346	-1	25	0	861	-	TRUE	ADARB2	ENSG00000185736.11	protein_coding	TRUE	FALSE	FALSE	TRUE
1442	chr10_1353	chr10	1520423	1520835	1520502	0.039	1353	-1	7	0	412	-	TRUE	ADARB2	ENSG00000185736.11	protein_coding	TRUE	FALSE	FALSE	FALSE
1443	chr10_1364	chr10	1522921	1523084	1522986	0.008	1364	-1	9	0	163	-	TRUE	ADARB2	ENSG00000185736.11	protein_coding	TRUE	FALSE	FALSE	FALSE
1447	chr10_1375	chr10	1526089	1526325	1526246	0.039	1375	-1	7	0	236	-	TRUE	ADARB2	ENSG00000185736.11	protein_coding	TRUE	FALSE	FALSE	FALSE
1448	chr10_1378	chr10	1526716	1528049	1526893	0.0003456	1378	-1	12	0	1333	-	TRUE	ADARB2	ENSG00000185736.11	protein_coding	TRUE	FALSE	FALSE	TRUE
1449	chr10_1379	chr10	1528121	1528500	1528421	0.003	1379	-1	10	0	379	-	TRUE	ADARB2	ENSG00000185736.11	protein_coding	TRUE	FALSE	FALSE	FALSE
1450	chr10_1380	chr10	1528546	1529249	1529077	1.233e-08	1380	-1	19	0	703	-	TRUE	ADARB2	ENSG00000185736.11	protein_coding	TRUE	FALSE	FALSE	TRUE
1451	chr10_1381	chr10	1529287	1530302	1530069	0	1381	-1	48	0	1015	-	TRUE	ADARB2	ENSG00000185736.11	protein_coding	TRUE	FALSE	FALSE	TRUE
1453	chr10_1385	chr10	1530786	1531190	1530904	0.008	1385	-1	9	0	404	-	TRUE	ADARB2	ENSG00000185736.11	protein_coding	TRUE	FALSE	FALSE	FALSE
1455	chr10_1390	chr10	1531992	1532557	1532177	0	1390	-1	24	0	565	-	TRUE	ADARB2	ENSG00000185736.11	protein_coding	TRUE	FALSE	FALSE	TRUE
1457	chr10_1397	chr10	1534158	1534796	1534328	0	1397	-1	23	0	638	-	TRUE	ADARB2	ENSG00000185736.11	protein_coding	TRUE	FALSE	FALSE	TRUE
1458	chr10_1398	chr10	1534898	1535053	1534974	0.039	1398	-1	7	0	155	-	TRUE	ADARB2	ENSG00000185736.11	protein_coding	TRUE	FALSE	FALSE	FALSE
1460	chr10_1417	chr10	1539890	1540311	1540091	0.0001039	1417	-1	13	0	421	-	TRUE	ADARB2	ENSG00000185736.11	protein_coding	TRUE	FALSE	FALSE	TRUE
1461	chr10_1420	chr10	1540807	1540968	1540869	1.564e-08	1420	271	19	1	161	-	TRUE	ADARB2	ENSG00000185736.11	protein_coding	TRUE	FALSE	FALSE	TRUE
1463	chr10_1424	chr10	1542055	1542606	1542457	0.008	1424	-1	9	0	551	-	TRUE	ADARB2	ENSG00000185736.11	protein_coding	TRUE	FALSE	FALSE	FALSE
1469	chr10_1439	chr10	1545320	1545459	1545380	0.003	1439	-1	10	0	139	-	TRUE	ADARB2	ENSG00000185736.11	protein_coding	TRUE	FALSE	FALSE	FALSE
1471	chr10_1442	chr10	1545645	1546491	1545892	6.942e-08	1442	-1	18	0	846	-	TRUE	ADARB2	ENSG00000185736.11	protein_coding	TRUE	FALSE	FALSE	TRUE
1472	chr10_1443	chr10	1546558	1546924	1546799	7.236e-06	1443	-1	15	0	366	-	TRUE	ADARB2	ENSG00000185736.11	protein_coding	TRUE	FALSE	FALSE	TRUE
1473	chr10_1444	chr10	1546945	1548791	1547502	0	1444	-1	47	0	1846	-	TRUE	ADARB2	ENSG00000185736.11	protein_coding	TRUE	FALSE	FALSE	TRUE
1474	chr10_1445	chr10	1548816	1549611	1549006	0.009	1445	275	9	1	795	-	TRUE	ADARB2	ENSG00000185736.11	protein_coding	TRUE	FALSE	FALSE	TRUE
1475	chr10_1446	chr10	1549707	1549953	1549816	0.0003456	1446	-1	12	0	246	-	TRUE	ADARB2	ENSG00000185736.11	protein_coding	TRUE	FALSE	FALSE	FALSE
1478	chr10_1452	chr10	1550989	1551415	1551121	0.039	1452	-1	7	0	426	-	TRUE	ADARB2	ENSG00000185736.11	protein_coding	TRUE	FALSE	FALSE	FALSE
1483	chr10_1461	chr10	1553325	1554318	1553613	0.0001039	1461	-1	13	0	993	-	TRUE	ADARB2	ENSG00000185736.11	protein_coding	TRUE	FALSE	FALSE	TRUE
1485	chr10_1466	chr10	1555058	1555343	1555130	0.018	1466	-1	8	0	285	-	TRUE	ADARB2	ENSG00000185736.11	protein_coding	TRUE	FALSE	FALSE	FALSE
1489	chr10_1475	chr10	1556795	1557350	1557159	0.0003456	1475	-1	12	0	555	-	TRUE	ADARB2	ENSG00000185736.11	protein_coding	TRUE	FALSE	FALSE	TRUE
1491	chr10_1480	chr10	1558413	1558842	1558719	0.018	1480	-1	8	0	429	-	TRUE	ADARB2	ENSG00000185736.11	protein_coding	TRUE	FALSE	FALSE	TRUE
1492	chr10_1481	chr10	1558888	1559374	1558997	0.0003456	1481	-1	12	0	486	-	TRUE	ADARB2	ENSG00000185736.11	protein_coding	TRUE	FALSE	FALSE	TRUE
1493	chr10_1485	chr10	1560180	1560497	1560253	0.018	1485	-1	8	0	317	-	TRUE	ADARB2	ENSG00000185736.11	protein_coding	TRUE	FALSE	FALSE	FALSE
1494	chr10_1487	chr10	1560619	1561015	1560749	0.039	1487	-1	7	0	396	-	TRUE	ADARB2	ENSG00000185736.11	protein_coding	TRUE	FALSE	FALSE	FALSE
1495	chr10_1488	chr10	1561088	1561343	1561241	0.043	1488	277	7	1	255	-	TRUE	ADARB2	ENSG00000185736.11	protein_coding	TRUE	FALSE	FALSE	FALSE
1502	chr10_1505	chr10	1565410	1565626	1565547	0.018	1505	-1	8	0	216	-	TRUE	ADARB2	ENSG00000185736.11	protein_coding	TRUE	FALSE	FALSE	FALSE
1503	chr10_1508	chr10	1566193	1566511	1566287	0.001	1508	-1	11	0	318	-	TRUE	ADARB2	ENSG00000185736.11	protein_coding	TRUE	FALSE	FALSE	FALSE
1504	chr10_1511	chr10	1566850	1567199	1566980	0.039	1511	-1	7	0	349	-	TRUE	ADARB2	ENSG00000185736.11	protein_coding	TRUE	FALSE	FALSE	FALSE
1507	chr10_1514	chr10	1567735	1568449	1568132	0	1514	-1	21	0	714	-	TRUE	ADARB2	ENSG00000185736.11	protein_coding	TRUE	FALSE	FALSE	TRUE
1509	chr10_1515	chr10	1568495	1568746	1568667	0.0001039	1515	-1	13	0	251	-	TRUE	ADARB2	ENSG00000185736.11	protein_coding	TRUE	FALSE	FALSE	FALSE
1513	chr10_1519	chr10	1569620	1570104	1569857	0.039	1519	-1	7	0	484	-	TRUE	ADARB2	ENSG00000185736.11	protein_coding	TRUE	FALSE	FALSE	FALSE
1515	chr10_1522	chr10	1570719	1571234	1570979	0.018	1522	-1	8	0	515	-	TRUE	ADARB2	ENSG00000185736.11	protein_coding	TRUE	FALSE	FALSE	FALSE
1521	chr10_1541	chr10	1576182	1576335	1576256	3.564e-07	1541	-1	17	0	153	-	TRUE	ADARB2	ENSG00000185736.11	protein_coding	TRUE	FALSE	FALSE	TRUE
1523	chr10_1559	chr10	1580210	1580451	1580253	0.0003456	1559	-1	12	0	241	-	TRUE	ADARB2	ENSG00000185736.11	protein_coding	TRUE	FALSE	FALSE	TRUE
1529	chr10_1581	chr10	1586572	1587414	1586960	0.0003456	1581	-1	12	0	842	-	TRUE	ADARB2	ENSG00000185736.11	protein_coding	TRUE	FALSE	FALSE	TRUE
1531	chr10_1582	chr10	1587501	1587729	1587650	0	1582	-1	20	0	228	-	TRUE	ADARB2	ENSG00000185736.11	protein_coding	TRUE	FALSE	FALSE	TRUE
1538	chr10_1590	chr10	1589067	1589429	1589183	0.018	1590	-1	8	0	362	-	TRUE	ADARB2	ENSG00000185736.11	protein_coding	TRUE	FALSE	FALSE	TRUE
1539	chr10_1591	chr10	1589457	1589605	1589526	0.003	1591	-1	10	0	148	-	TRUE	ADARB2	ENSG00000185736.11	protein_coding	TRUE	FALSE	FALSE	TRUE
1542	chr10_1597	chr10	1590525	1591190	1590899	0.001	1597	-1	11	0	665	-	TRUE	ADARB2	ENSG00000185736.11	protein_coding	TRUE	FALSE	FALSE	FALSE
1545	chr10_1598	chr10	1591233	1591822	1591660	0.001	1598	-1	11	0	589	-	TRUE	ADARB2	ENSG00000185736.11	protein_coding	TRUE	FALSE	FALSE	FALSE
1551	chr10_1602	chr10	1592653	1593017	1592931	0.018	1602	-1	8	0	364	-	TRUE	ADARB2	ENSG00000185736.11	protein_coding	TRUE	FALSE	FALSE	FALSE
1552	chr10_1603	chr10	1593037	1593783	1593344	0	1603	-1	32	0	746	-	TRUE	ADARB2	ENSG00000185736.11	protein_coding	TRUE	FALSE	FALSE	TRUE
1553	chr10_1604	chr10	1593916	1594110	1594031	0.039	1604	-1	7	0	194	-	TRUE	ADARB2	ENSG00000185736.11	protein_coding	TRUE	FALSE	FALSE	FALSE
1554	chr10_1607	chr10	1594439	1595026	1594881	0.018	1607	-1	8	0	587	-	TRUE	ADARB2	ENSG00000185736.11	protein_coding	TRUE	FALSE	FALSE	FALSE
1559	chr10_1619	chr10	1597603	1597856	1597669	0.039	1619	-1	7	0	253	-	TRUE	ADARB2	ENSG00000185736.11	protein_coding	TRUE	FALSE	FALSE	FALSE
1562	chr10_1629	chr10	1601220	1601708	1601478	0.001	1629	-1	11	0	488	-	TRUE	ADARB2	ENSG00000185736.11	protein_coding	TRUE	FALSE	FALSE	FALSE
1563	chr10_1630	chr10	1601748	1602158	1601833	0.003	1630	-1	10	0	410	-	TRUE	ADARB2	ENSG00000185736.11	protein_coding	TRUE	FALSE	FALSE	FALSE
1565	chr10_1633	chr10	1602707	1603091	1602775	0.02	1633	282	8	1	384	-	TRUE	ADARB2	ENSG00000185736.11	protein_coding	TRUE	FALSE	FALSE	TRUE
1567	chr10_1636	chr10	1603351	1603779	1603663	0.008	1636	-1	9	0	428	-	TRUE	ADARB2	ENSG00000185736.11	protein_coding	TRUE	FALSE	FALSE	FALSE
1569	chr10_1639	chr10	1604366	1604901	1604822	0.018	1639	-1	8	0	535	-	TRUE	ADARB2	ENSG00000185736.11	protein_coding	TRUE	FALSE	FALSE	FALSE
1571	chr10_1641	chr10	1605087	1605676	1605463	0.008	1641	-1	9	0	589	-	TRUE	ADARB2	ENSG00000185736.11	protein_coding	TRUE	FALSE	FALSE	FALSE
1573	chr10_1648	chr10	1607734	1607995	1607916	0.039	1648	-1	7	0	261	-	TRUE	ADARB2	ENSG00000185736.11	protein_coding	TRUE	FALSE	FALSE	FALSE
1575	chr10_1649	chr10	1607999	1608250	1608078	0.003	1649	-1	10	0	251	-	TRUE	ADARB2	ENSG00000185736.11	protein_coding	TRUE	FALSE	FALSE	FALSE
1577	chr10_1650	chr10	1608257	1608542	1608396	0.008	1650	-1	9	0	285	-	TRUE	ADARB2	ENSG00000185736.11	protein_coding	TRUE	FALSE	FALSE	FALSE
1579	chr10_1653	chr10	1608969	1609470	1609288	0	1653	-1	25	0	501	-	TRUE	ADARB2	ENSG00000185736.11	protein_coding	TRUE	FALSE	FALSE	TRUE
1580	chr10_1654	chr10	1609480	1610694	1610429	0.0001039	1654	-1	13	0	1214	-	TRUE	ADARB2	ENSG00000185736.11	protein_coding	TRUE	FALSE	FALSE	TRUE
1581	chr10_1655	chr10	1610700	1611955	1611212	0	1655	-1	50	0	1255	-	TRUE	ADARB2	ENSG00000185736.11	protein_coding	TRUE	FALSE	FALSE	TRUE
1582	chr10_1657	chr10	1612090	1613234	1612977	0.02	1657	285	8	1	1144	-	TRUE	ADARB2	ENSG00000185736.11	protein_coding	TRUE	FALSE	FALSE	FALSE
1583	chr10_1659	chr10	1613503	1615263	1614148	1.564e-08	1659	288	19	1	1760	-	TRUE	ADARB2	ENSG00000185736.11	protein_coding	TRUE	FALSE	FALSE	TRUE
1585	chr10_1662	chr10	1616269	1617400	1616571	8.647e-08	1662	290	18	1	1131	-	TRUE	ADARB2	ENSG00000185736.11	protein_coding	TRUE	FALSE	FALSE	TRUE
1587	chr10_1663	chr10	1617494	1618612	1618456	0	1663	291	23	1	1118	-	TRUE	ADARB2	ENSG00000185736.11	protein_coding	TRUE	FALSE	FALSE	TRUE
1589	chr10_1666	chr10	1619092	1619683	1619430	0.018	1666	-1	8	0	591	-	TRUE	ADARB2	ENSG00000185736.11	protein_coding	TRUE	FALSE	FALSE	FALSE
1592	chr10_1669	chr10	1619964	1620497	1620405	7.236e-06	1669	-1	15	0	533	-	TRUE	ADARB2	ENSG00000185736.11	protein_coding	TRUE	FALSE	FALSE	TRUE
1594	chr10_1670	chr10	1620596	1620931	1620674	0.0001039	1670	-1	13	0	335	-	TRUE	ADARB2	ENSG00000185736.11	protein_coding	TRUE	FALSE	FALSE	FALSE
1595	chr10_1671	chr10	1621018	1621557	1621257	0.039	1671	-1	7	0	539	-	TRUE	ADARB2	ENSG00000185736.11	protein_coding	TRUE	FALSE	FALSE	FALSE
1597	chr10_1672	chr10	1621565	1621797	1621635	0.039	1672	-1	7	0	232	-	TRUE	ADARB2	ENSG00000185736.11	protein_coding	TRUE	FALSE	FALSE	FALSE
1598	chr10_1673	chr10	1621862	1622060	1621981	0.039	1673	-1	7	0	198	-	TRUE	ADARB2	ENSG00000185736.11	protein_coding	TRUE	FALSE	FALSE	FALSE
1599	chr10_1674	chr10	1622063	1622687	1622357	0.001	1674	-1	11	0	624	-	TRUE	ADARB2	ENSG00000185736.11	protein_coding	TRUE	FALSE	FALSE	FALSE
1600	chr10_1675	chr10	1622688	1625066	1623935	0	1675	-1	87	0	2378	-	TRUE	ADARB2	ENSG00000185736.11	protein_coding	TRUE	FALSE	FALSE	TRUE
1601	chr10_1676	chr10	1625101	1625385	1625264	0.0004021	1676	292	12	1	284	-	TRUE	ADARB2	ENSG00000185736.11	protein_coding	TRUE	FALSE	FALSE	TRUE
1602	chr10_1677	chr10	1625399	1627538	1626064	0	1677	-1	95	0	2139	-	TRUE	ADARB2	ENSG00000185736.11	protein_coding	TRUE	FALSE	FALSE	TRUE
1603	chr10_1678	chr10	1627597	1627964	1627818	0.003	1678	-1	10	0	367	-	TRUE	ADARB2	ENSG00000185736.11	protein_coding	TRUE	FALSE	FALSE	TRUE
1604	chr10_1681	chr10	1628452	1629044	1628965	0.001	1681	-1	11	0	592	-	TRUE	ADARB2	ENSG00000185736.11	protein_coding	TRUE	FALSE	FALSE	TRUE
1605	chr10_1683	chr10	1629621	1629846	1629642	0.0003456	1683	-1	12	0	225	-	TRUE	ADARB2	ENSG00000185736.11	protein_coding	TRUE	FALSE	FALSE	TRUE
1606	chr10_1684	chr10	1629849	1630337	1630143	0.02	1684	294	8	1	488	-	TRUE	ADARB2	ENSG00000185736.11	protein_coding	TRUE	FALSE	FALSE	FALSE
1608	chr10_1686	chr10	1630826	1630978	1630899	0.018	1686	-1	8	0	152	-	TRUE	ADARB2	ENSG00000185736.11	protein_coding	TRUE	FALSE	FALSE	FALSE
1618	chr10_1711	chr10	1638103	1638403	1638322	0.018	1711	-1	8	0	300	-	TRUE	ADARB2	ENSG00000185736.11	protein_coding	TRUE	FALSE	FALSE	FALSE
1620	chr10_1715	chr10	1639395	1639600	1639485	0.018	1715	-1	8	0	205	-	TRUE	ADARB2	ENSG00000185736.11	protein_coding	TRUE	FALSE	FALSE	TRUE
1621	chr10_1718	chr10	1640003	1640179	1640059	0.018	1718	-1	8	0	176	-	TRUE	ADARB2	ENSG00000185736.11	protein_coding	TRUE	FALSE	FALSE	TRUE
1623	chr10_1720	chr10	1640525	1640958	1640879	0.008	1720	-1	9	0	433	-	TRUE	ADARB2	ENSG00000185736.11	protein_coding	TRUE	FALSE	FALSE	FALSE
1624	chr10_1721	chr10	1640980	1642031	1641413	7.236e-06	1721	-1	15	0	1051	-	TRUE	ADARB2	ENSG00000185736.11	protein_coding	TRUE	FALSE	FALSE	FALSE
1625	chr10_1722	chr10	1642095	1642210	1642131	0.039	1722	-1	7	0	115	-	TRUE	ADARB2	ENSG00000185736.11	protein_coding	TRUE	FALSE	FALSE	FALSE
1626	chr10_1723	chr10	1642253	1642564	1642390	0.039	1723	-1	7	0	311	-	TRUE	ADARB2	ENSG00000185736.11	protein_coding	TRUE	FALSE	FALSE	FALSE
1628	chr10_1726	chr10	1642906	1645316	1644792	0	1726	-1	24	0	2410	-	TRUE	ADARB2	ENSG00000185736.11	protein_coding	TRUE	FALSE	FALSE	TRUE
1630	chr10_1727	chr10	1645329	1645864	1645383	0	1727	-1	21	0	535	-	TRUE	ADARB2	ENSG00000185736.11	protein_coding	TRUE	FALSE	FALSE	TRUE
1631	chr10_1729	chr10	1646234	1647119	1646572	2.863e-05	1729	-1	14	0	885	-	TRUE	ADARB2	ENSG00000185736.11	protein_coding	TRUE	FALSE	FALSE	FALSE
1633	chr10_1732	chr10	1647397	1647777	1647598	0.009	1732	298	9	1	380	-	TRUE	ADARB2	ENSG00000185736.11	protein_coding	TRUE	FALSE	FALSE	FALSE
1634	chr10_1733	chr10	1647879	1648061	1647982	0.018	1733	-1	8	0	182	-	TRUE	ADARB2	ENSG00000185736.11	protein_coding	TRUE	FALSE	FALSE	FALSE
1636	chr10_1735	chr10	1648530	1649177	1648898	3.564e-07	1735	-1	17	0	647	-	TRUE	ADARB2	ENSG00000185736.11	protein_coding	TRUE	FALSE	FALSE	TRUE
1638	chr10_1737	chr10	1649347	1649784	1649636	0.039	1737	-1	7	0	437	-	TRUE	ADARB2	ENSG00000185736.11	protein_coding	TRUE	FALSE	FALSE	TRUE
1640	chr10_1739	chr10	1649942	1650889	1650399	0.003	1739	299	10	1	947	-	TRUE	ADARB2	ENSG00000185736.11	protein_coding	TRUE	FALSE	FALSE	TRUE
1644	chr10_1740	chr10	1650989	1653746	1653117	0	1740	-1	29	0	2757	-	TRUE	ADARB2	ENSG00000185736.11	protein_coding	TRUE	FALSE	FALSE	TRUE
1645	chr10_1741	chr10	1653747	1654100	1653878	0.008	1741	-1	9	0	353	-	TRUE	ADARB2	ENSG00000185736.11	protein_coding	TRUE	FALSE	FALSE	FALSE
1647	chr10_1744	chr10	1654717	1655589	1655402	2.863e-05	1744	-1	14	0	872	-	TRUE	ADARB2	ENSG00000185736.11	protein_coding	TRUE	FALSE	FALSE	TRUE
1648	chr10_1746	chr10	1655747	1656500	1655815	0.018	1746	-1	8	0	753	-	TRUE	ADARB2	ENSG00000185736.11	protein_coding	TRUE	FALSE	FALSE	TRUE
1651	chr10_1751	chr10	1657106	1657293	1657185	0.008	1751	-1	9	0	187	-	TRUE	ADARB2	ENSG00000185736.11	protein_coding	TRUE	FALSE	FALSE	TRUE
1652	chr10_1752	chr10	1657303	1657914	1657786	0.001	1752	-1	11	0	611	-	TRUE	ADARB2	ENSG00000185736.11	protein_coding	TRUE	FALSE	FALSE	FALSE
1653	chr10_1754	chr10	1658080	1658699	1658147	0.018	1754	-1	8	0	619	-	TRUE	ADARB2	ENSG00000185736.11	protein_coding	TRUE	FALSE	FALSE	FALSE
1654	chr10_1759	chr10	1659546	1659659	1659580	0.039	1759	-1	7	0	113	-	TRUE	ADARB2	ENSG00000185736.11	protein_coding	TRUE	FALSE	FALSE	TRUE
1657	chr10_1762	chr10	1660151	1660412	1660333	0.039	1762	-1	7	0	261	-	TRUE	ADARB2	ENSG00000185736.11	protein_coding	TRUE	FALSE	FALSE	FALSE
1658	chr10_1764	chr10	1660822	1661024	1660945	0.018	1764	-1	8	0	202	-	TRUE	ADARB2	ENSG00000185736.11	protein_coding	TRUE	FALSE	FALSE	FALSE
1659	chr10_1765	chr10	1661090	1661643	1661405	0.0003456	1765	-1	12	0	553	-	TRUE	ADARB2	ENSG00000185736.11	protein_coding	TRUE	FALSE	FALSE	TRUE
1660	chr10_1766	chr10	1661812	1661983	1661904	0.018	1766	-1	8	0	171	-	TRUE	ADARB2	ENSG00000185736.11	protein_coding	TRUE	FALSE	FALSE	FALSE
1663	chr10_1768	chr10	1662196	1662605	1662432	0	1768	-1	46	0	409	-	TRUE	ADARB2	ENSG00000185736.11	protein_coding	TRUE	FALSE	FALSE	TRUE
1665	chr10_1769	chr10	1662634	1663540	1663461	1.233e-08	1769	-1	19	0	906	-	TRUE	ADARB2	ENSG00000185736.11	protein_coding	TRUE	FALSE	FALSE	TRUE
1666	chr10_1770	chr10	1663720	1663914	1663785	0.003	1770	-1	10	0	194	-	TRUE	ADARB2	ENSG00000185736.11	protein_coding	TRUE	FALSE	FALSE	FALSE
1668	chr10_1773	chr10	1664618	1666244	1664953	1.233e-08	1773	-1	19	0	1626	-	TRUE	ADARB2	ENSG00000185736.11	protein_coding	TRUE	FALSE	FALSE	TRUE
1669	chr10_1775	chr10	1666502	1666848	1666710	0.001	1775	-1	11	0	346	-	TRUE	ADARB2	ENSG00000185736.11	protein_coding	TRUE	FALSE	FALSE	FALSE
1670	chr10_1776	chr10	1666976	1667148	1667051	0.039	1776	-1	7	0	172	-	TRUE	ADARB2	ENSG00000185736.11	protein_coding	TRUE	FALSE	FALSE	FALSE
1671	chr10_1777	chr10	1667163	1667840	1667761	0.003	1777	-1	10	0	677	-	TRUE	ADARB2	ENSG00000185736.11	protein_coding	TRUE	FALSE	FALSE	FALSE
1673	chr10_1778	chr10	1667866	1668462	1667987	0.008	1778	-1	9	0	596	-	TRUE	ADARB2	ENSG00000185736.11	protein_coding	TRUE	FALSE	FALSE	FALSE
1674	chr10_1779	chr10	1668574	1668996	1668917	0.001	1779	-1	11	0	422	-	TRUE	ADARB2	ENSG00000185736.11	protein_coding	TRUE	FALSE	FALSE	FALSE
1678	chr10_1785	chr10	1670110	1670989	1670627	0.003	1785	-1	10	0	879	-	TRUE	ADARB2	ENSG00000185736.11	protein_coding	TRUE	FALSE	FALSE	FALSE
1679	chr10_1786	chr10	1670994	1671337	1671184	0.0001039	1786	-1	13	0	343	-	TRUE	ADARB2	ENSG00000185736.11	protein_coding	TRUE	FALSE	FALSE	TRUE
1680	chr10_1787	chr10	1671351	1671719	1671544	6.942e-08	1787	-1	18	0	368	-	TRUE	ADARB2	ENSG00000185736.11	protein_coding	TRUE	FALSE	FALSE	TRUE
1681	chr10_1788	chr10	1671738	1673079	1672048	0	1788	-1	35	0	1341	-	TRUE	ADARB2	ENSG00000185736.11	protein_coding	TRUE	FALSE	FALSE	TRUE
1682	chr10_1789	chr10	1673083	1675755	1674714	0	1789	303	28	1	2672	-	TRUE	ADARB2	ENSG00000185736.11	protein_coding	TRUE	FALSE	FALSE	TRUE
1683	chr10_1790	chr10	1675758	1676133	1675987	0.039	1790	-1	7	0	375	-	TRUE	ADARB2	ENSG00000185736.11	protein_coding	TRUE	FALSE	FALSE	FALSE
1684	chr10_1791	chr10	1676141	1676864	1676518	0.0001039	1791	-1	13	0	723	-	TRUE	ADARB2	ENSG00000185736.11	protein_coding	TRUE	FALSE	FALSE	TRUE
1685	chr10_1793	chr10	1677326	1678509	1678251	3.564e-07	1793	-1	17	0	1183	-	TRUE	ADARB2	ENSG00000185736.11	protein_coding	TRUE	FALSE	FALSE	TRUE
1686	chr10_1794	chr10	1678524	1678847	1678600	0.039	1794	-1	7	0	323	-	TRUE	ADARB2	ENSG00000185736.11	protein_coding	TRUE	FALSE	FALSE	FALSE
1687	chr10_1795	chr10	1679167	1679361	1679243	0.039	1795	-1	7	0	194	-	TRUE	ADARB2	ENSG00000185736.11	protein_coding	TRUE	FALSE	FALSE	FALSE
1688	chr10_1798	chr10	1679905	1680561	1680237	7.236e-06	1798	-1	15	0	656	-	TRUE	ADARB2	ENSG00000185736.11	protein_coding	TRUE	FALSE	FALSE	TRUE
1689	chr10_1799	chr10	1680810	1681386	1680950	0.009	1799	305	9	1	576	-	TRUE	ADARB2	ENSG00000185736.11	protein_coding	TRUE	FALSE	FALSE	TRUE
1692	chr10_1803	chr10	1682159	1683187	1682811	0	1803	-1	42	0	1028	-	TRUE	ADARB2	ENSG00000185736.11	protein_coding	TRUE	FALSE	FALSE	TRUE
1693	chr10_1808	chr10	1684313	1684884	1684624	0.003	1808	-1	10	0	571	-	TRUE	ADARB2	ENSG00000185736.11	protein_coding	TRUE	FALSE	FALSE	FALSE
1694	chr10_1809	chr10	1684966	1685320	1685241	0.009	1809	309	9	1	354	-	TRUE	ADARB2	ENSG00000185736.11	protein_coding	TRUE	FALSE	FALSE	TRUE
1696	chr10_1810	chr10	1685324	1685505	1685403	0.003	1810	-1	10	0	181	-	TRUE	ADARB2	ENSG00000185736.11	protein_coding	TRUE	FALSE	FALSE	TRUE
1697	chr10_1811	chr10	1685528	1685929	1685617	0.003	1811	310	10	1	401	-	TRUE	ADARB2	ENSG00000185736.11	protein_coding	TRUE	FALSE	FALSE	TRUE
1698	chr10_1812	chr10	1685948	1686188	1686022	0.02	1812	313	8	1	240	-	TRUE	ADARB2	ENSG00000185736.11	protein_coding	TRUE	FALSE	FALSE	TRUE
1699	chr10_1814	chr10	1686377	1687915	1687317	5.396e-07	1814	317	17	2	1538	-	TRUE	ADARB2	ENSG00000185736.11	protein_coding	TRUE	FALSE	FALSE	TRUE
1701	chr10_1816	chr10	1688072	1689335	1688150	0	1816	319	23	1	1263	-	TRUE	ADARB2	ENSG00000185736.11	protein_coding	TRUE	FALSE	FALSE	TRUE
1702	chr10_1817	chr10	1689337	1691108	1690247	0	1817	-1	37	0	1771	-	TRUE	ADARB2	ENSG00000185736.11	protein_coding	TRUE	FALSE	FALSE	TRUE
1703	chr10_1818	chr10	1691120	1691606	1691296	0.008	1818	-1	9	0	486	-	TRUE	ADARB2	ENSG00000185736.11	protein_coding	TRUE	FALSE	FALSE	FALSE
1704	chr10_1819	chr10	1691697	1692024	1691916	0.039	1819	-1	7	0	327	-	TRUE	ADARB2	ENSG00000185736.11	protein_coding	TRUE	FALSE	FALSE	FALSE
1705	chr10_1820	chr10	1692078	1693533	1692316	0.008	1820	-1	9	0	1455	-	TRUE	ADARB2	ENSG00000185736.11	protein_coding	TRUE	FALSE	FALSE	FALSE
1706	chr10_1821	chr10	1693670	1694117	1693943	0.008	1821	-1	9	0	447	-	TRUE	ADARB2	ENSG00000185736.11	protein_coding	TRUE	FALSE	FALSE	FALSE
1709	chr10_1825	chr10	1694477	1694954	1694709	0.018	1825	-1	8	0	477	-	TRUE	ADARB2	ENSG00000185736.11	protein_coding	TRUE	FALSE	FALSE	FALSE
1712	chr10_1827	chr10	1695259	1695877	1695363	0.0001039	1827	-1	13	0	618	-	TRUE	ADARB2	ENSG00000185736.11	protein_coding	TRUE	FALSE	FALSE	FALSE
1713	chr10_1830	chr10	1696167	1696676	1696412	0.003	1830	-1	10	0	509	-	TRUE	ADARB2	ENSG00000185736.11	protein_coding	TRUE	FALSE	FALSE	FALSE
1715	chr10_1831	chr10	1696724	1697473	1696900	0.0003456	1831	-1	12	0	749	-	TRUE	ADARB2	ENSG00000185736.11	protein_coding	TRUE	FALSE	FALSE	TRUE
1716	chr10_1833	chr10	1697882	1698111	1697957	0.008	1833	-1	9	0	229	-	TRUE	ADARB2	ENSG00000185736.11	protein_coding	TRUE	FALSE	FALSE	FALSE
1717	chr10_1835	chr10	1698410	1698932	1698678	7.236e-06	1835	-1	15	0	522	-	TRUE	ADARB2	ENSG00000185736.11	protein_coding	TRUE	FALSE	FALSE	TRUE
1718	chr10_1836	chr10	1698955	1699578	1699181	0.0003456	1836	-1	12	0	623	-	TRUE	ADARB2	ENSG00000185736.11	protein_coding	TRUE	FALSE	FALSE	TRUE
1719	chr10_1838	chr10	1699768	1701236	1700438	1.233e-08	1838	-1	19	0	1468	-	TRUE	ADARB2	ENSG00000185736.11	protein_coding	TRUE	FALSE	FALSE	TRUE
1720	chr10_1839	chr10	1701324	1701965	1701532	0.008	1839	-1	9	0	641	-	TRUE	ADARB2	ENSG00000185736.11	protein_coding	TRUE	FALSE	FALSE	FALSE
1722	chr10_1842	chr10	1702223	1703074	1702611	0	1842	-1	20	0	851	-	TRUE	ADARB2	ENSG00000185736.11	protein_coding	TRUE	FALSE	FALSE	TRUE
1723	chr10_1844	chr10	1703373	1705806	1704049	0	1844	-1	27	0	2433	-	TRUE	ADARB2	ENSG00000185736.11	protein_coding	TRUE	FALSE	FALSE	TRUE
1724	chr10_1846	chr10	1705928	1709286	1706317	0	1846	-1	39	0	3358	-	TRUE	ADARB2	ENSG00000185736.11	protein_coding	TRUE	FALSE	FALSE	TRUE
1725	chr10_1847	chr10	1709289	1716365	1711135	0	1847	-1	63	0	7076	-	TRUE	ADARB2	ENSG00000185736.11	protein_coding	TRUE	FALSE	FALSE	TRUE
1726	chr10_1848	chr10	1716375	1717436	1717149	0	1848	326	28	2	1061	-	TRUE	ADARB2	ENSG00000185736.11	protein_coding	TRUE	FALSE	FALSE	TRUE
1727	chr10_1849	chr10	1717449	1718405	1717708	0	1849	328	29	1	956	-	TRUE	ADARB2	ENSG00000185736.11	protein_coding	TRUE	FALSE	FALSE	TRUE
1729	chr10_1850	chr10	1718445	1718721	1718518	0.003	1850	-1	10	0	276	-	TRUE	ADARB2	ENSG00000185736.11	protein_coding	TRUE	FALSE	FALSE	FALSE
1731	chr10_1852	chr10	1718994	1719418	1719339	0.003	1852	329	10	1	424	-	TRUE	ADARB2	ENSG00000185736.11	protein_coding	TRUE	FALSE	FALSE	TRUE
1732	chr10_1853	chr10	1719438	1722292	1720455	3.407e-05	1853	332	14	1	2854	-	TRUE	ADARB2	ENSG00000185736.11	protein_coding	TRUE	FALSE	FALSE	TRUE
1733	chr10_1854	chr10	1722380	1723092	1722937	0	1854	-1	21	0	712	-	TRUE	ADARB2	ENSG00000185736.11	protein_coding	TRUE	FALSE	FALSE	TRUE
1734	chr10_1855	chr10	1723110	1723376	1723287	0.009	1855	333	9	1	266	-	TRUE	ADARB2	ENSG00000185736.11	protein_coding	TRUE	FALSE	FALSE	FALSE
1736	chr10_1857	chr10	1723687	1724198	1723763	0.0001039	1857	-1	13	0	511	-	TRUE	ADARB2	ENSG00000185736.11	protein_coding	TRUE	FALSE	FALSE	TRUE
1737	chr10_1858	chr10	1724217	1725102	1724380	0.0001039	1858	-1	13	0	885	-	TRUE	ADARB2	ENSG00000185736.11	protein_coding	TRUE	FALSE	FALSE	TRUE
1739	chr10_1859	chr10	1725108	1726317	1725337	0	1859	-1	28	0	1209	-	TRUE	ADARB2	ENSG00000185736.11	protein_coding	TRUE	FALSE	FALSE	TRUE
1742	chr10_1861	chr10	1726496	1727679	1726633	0	1861	334	40	1	1183	-	TRUE	ADARB2	ENSG00000185736.11	protein_coding	TRUE	FALSE	FALSE	TRUE
1743	chr10_1862	chr10	1727710	1728300	1727844	2.863e-05	1862	-1	14	0	590	-	TRUE	ADARB2	ENSG00000185736.11	protein_coding	TRUE	FALSE	FALSE	TRUE
1744	chr10_1863	chr10	1728342	1728582	1728473	0.001	1863	-1	11	0	240	-	TRUE	ADARB2	ENSG00000185736.11	protein_coding	TRUE	FALSE	FALSE	TRUE
1747	chr10_1864	chr10	1728585	1728982	1728661	0.003	1864	-1	10	0	397	-	TRUE	ADARB2	ENSG00000185736.11	protein_coding	TRUE	FALSE	FALSE	TRUE
1750	chr10_1870	chr10	1729879	1730419	1730092	0.039	1870	-1	7	0	540	-	TRUE	ADARB2	ENSG00000185736.11	protein_coding	TRUE	FALSE	FALSE	TRUE
1751	chr10_1873	chr10	1730806	1731725	1731331	0.0001039	1873	-1	13	0	919	-	TRUE	ADARB2	ENSG00000185736.11	protein_coding	TRUE	FALSE	FALSE	FALSE
1753	chr10_1875	chr10	1731843	1732137	1732015	0.001	1875	-1	11	0	294	-	TRUE	ADARB2	ENSG00000185736.11	protein_coding	TRUE	FALSE	FALSE	FALSE
1755	chr10_1877	chr10	1732504	1733764	1732625	2.863e-05	1877	-1	14	0	1260	-	TRUE	ADARB2	ENSG00000185736.11	protein_coding	TRUE	FALSE	FALSE	TRUE
1756	chr10_1878	chr10	1733813	1735166	1734065	1.677e-06	1878	-1	16	0	1353	-	TRUE	ADARB2	ENSG00000185736.11	protein_coding	TRUE	FALSE	FALSE	TRUE
1758	chr10_1881	chr10	1736023	1736465	1736119	0.02	1881	336	8	1	442	-	TRUE	ADARB2	ENSG00000185736.11	protein_coding	TRUE	FALSE	FALSE	FALSE
1759	chr10_1882	chr10	1736473	1738234	1738155	0	1882	-1	43	0	1761	-	TRUE	ADARB2	ENSG00000185736.11	protein_coding	TRUE	FALSE	FALSE	TRUE
1760	chr10_1883	chr10	1738355	1739168	1738492	0	1883	-1	29	0	813	-	TRUE	ADARB2	ENSG00000185736.11	protein_coding	TRUE	FALSE	FALSE	TRUE
1761	chr10_1884	chr10	1739174	1740947	1739601	0	1884	-1	47	0	1773	-	TRUE	ADARB2	ENSG00000185736.11	protein_coding	TRUE	FALSE	FALSE	TRUE
1762	chr10_1887	chr10	1741291	1741429	1741350	0.018	1887	-1	8	0	138	-	TRUE	ADARB2	ENSG00000185736.11	protein_coding	TRUE	FALSE	FALSE	FALSE
1767	chr10_1892	chr10	1744083	1744628	1744176	0	1892	-1	21	0	545	-	TRUE	ADARB2	ENSG00000185736.11	protein_coding	TRUE	FALSE	FALSE	TRUE
1770	chr10_1894	chr10	1744766	1745824	1745239	0	1894	-1	48	0	1058	-	TRUE	ADARB2	ENSG00000185736.11	protein_coding	TRUE	FALSE	FALSE	TRUE
1771	chr10_1895	chr10	1745858	1746001	1745922	0.008	1895	-1	9	0	143	-	TRUE	ADARB2	ENSG00000185736.11	protein_coding	TRUE	FALSE	FALSE	FALSE
1774	chr10_1896	chr10	1746047	1746423	1746156	1.677e-06	1896	-1	16	0	376	-	TRUE	ADARB2	ENSG00000185736.11	protein_coding	TRUE	FALSE	FALSE	FALSE
1775	chr10_1898	chr10	1746554	1747207	1746861	0	1898	337	67	1	653	-	TRUE	ADARB2	ENSG00000185736.11	protein_coding	TRUE	FALSE	FALSE	TRUE
1776	chr10_1899	chr10	1747337	1747905	1747697	0	1899	339	30	1	568	-	TRUE	ADARB2	ENSG00000185736.11	protein_coding	TRUE	FALSE	FALSE	TRUE
1779	chr10_1902	chr10	1748167	1749255	1748543	0.001	1902	-1	11	0	1088	-	TRUE	ADARB2	ENSG00000185736.11	protein_coding	TRUE	FALSE	FALSE	FALSE
1782	chr10_1905	chr10	1749663	1749870	1749773	0.003	1905	-1	10	0	207	-	TRUE	ADARB2	ENSG00000185736.11	protein_coding	TRUE	FALSE	FALSE	FALSE
1783	chr10_1906	chr10	1749886	1750337	1750234	0.02	1906	340	8	1	451	-	TRUE	ADARB2	ENSG00000185736.11	protein_coding	TRUE	FALSE	FALSE	FALSE
1784	chr10_1909	chr10	1750788	1751433	1751256	0.043	1909	-1	7	1	645	-	TRUE	ADARB2	ENSG00000185736.11	protein_coding	TRUE	FALSE	FALSE	FALSE
1785	chr10_1910	chr10	1751465	1751956	1751763	0.048	1910	342	7	2	491	-	TRUE	ADARB2	ENSG00000185736.11	protein_coding	TRUE	FALSE	FALSE	FALSE
1786	chr10_1911	chr10	1751964	1752350	1752159	0.039	1911	-1	7	0	386	-	TRUE	ADARB2	ENSG00000185736.11	protein_coding	TRUE	FALSE	FALSE	FALSE
1787	chr10_1913	chr10	1752555	1752888	1752757	0.039	1913	-1	7	0	333	-	TRUE	ADARB2	ENSG00000185736.11	protein_coding	TRUE	FALSE	FALSE	FALSE
1790	chr10_1916	chr10	1753271	1753931	1753530	0.001	1916	-1	11	0	660	-	TRUE	ADARB2	ENSG00000185736.11	protein_coding	TRUE	FALSE	FALSE	FALSE
1795	chr10_1920	chr10	1754615	1754788	1754676	0.039	1920	-1	7	0	173	-	TRUE	ADARB2	ENSG00000185736.11	protein_coding	TRUE	FALSE	FALSE	TRUE
1796	chr10_1922	chr10	1755218	1755632	1755365	0.0003456	1922	-1	12	0	414	-	TRUE	ADARB2	ENSG00000185736.11	protein_coding	TRUE	FALSE	FALSE	TRUE
1797	chr10_1923	chr10	1755779	1756294	1756009	1.677e-06	1923	-1	16	0	515	-	TRUE	ADARB2	ENSG00000185736.11	protein_coding	TRUE	FALSE	FALSE	TRUE
1798	chr10_1924	chr10	1756341	1756671	1756401	3.407e-05	1924	344	14	1	330	-	TRUE	ADARB2	ENSG00000185736.11	protein_coding	TRUE	FALSE	FALSE	FALSE
1803	chr10_1929	chr10	1757881	1758260	1758181	0.008	1929	-1	9	0	379	-	TRUE	ADARB2	ENSG00000185736.11	protein_coding	TRUE	FALSE	FALSE	FALSE
1804	chr10_1931	chr10	1758377	1758837	1758573	0	1931	345	21	2	460	-	TRUE	ADARB2	ENSG00000185736.11	protein_coding	TRUE	FALSE	FALSE	TRUE
1805	chr10_1932	chr10	1758872	1759484	1758959	0.008	1932	-1	9	0	612	-	TRUE	ADARB2	ENSG00000185736.11	protein_coding	TRUE	FALSE	FALSE	FALSE
1806	chr10_1934	chr10	1759755	1760630	1760322	0	1934	-1	26	0	875	-	TRUE	ADARB2	ENSG00000185736.11	protein_coding	TRUE	FALSE	FALSE	TRUE
1807	chr10_1935	chr10	1760644	1760839	1760702	0.008	1935	-1	9	0	195	-	TRUE	ADARB2	ENSG00000185736.11	protein_coding	TRUE	FALSE	FALSE	TRUE
1809	chr10_1939	chr10	1761372	1761581	1761451	0.039	1939	-1	7	0	209	-	TRUE	ADARB2	ENSG00000185736.11	protein_coding	TRUE	FALSE	FALSE	FALSE
1811	chr10_1941	chr10	1761735	1762221	1761937	0.0001039	1941	-1	13	0	486	-	TRUE	ADARB2	ENSG00000185736.11	protein_coding	TRUE	FALSE	FALSE	TRUE
1812	chr10_1942	chr10	1762229	1762353	1762274	2.863e-05	1942	-1	14	0	124	-	TRUE	ADARB2	ENSG00000185736.11	protein_coding	TRUE	FALSE	FALSE	TRUE
1813	chr10_1943	chr10	1762355	1762986	1762534	0	1943	-1	35	0	631	-	TRUE	ADARB2	ENSG00000185736.11	protein_coding	TRUE	FALSE	FALSE	TRUE
1814	chr10_1944	chr10	1762987	1764730	1763493	0	1944	-1	55	0	1743	-	TRUE	ADARB2	ENSG00000185736.11	protein_coding	TRUE	FALSE	FALSE	TRUE
1816	chr10_1947	chr10	1764900	1767684	1765250	0	1947	347	31	1	2784	-	TRUE	ADARB2	ENSG00000185736.11	protein_coding	TRUE	FALSE	FALSE	TRUE
1817	chr10_1949	chr10	1767794	1771178	1768459	0	1949	-1	51	0	3384	-	TRUE	ADARB2	ENSG00000185736.11	protein_coding	TRUE	FALSE	FALSE	TRUE
1818	chr10_1950	chr10	1771201	1771431	1771307	0.018	1950	-1	8	0	230	-	TRUE	ADARB2	ENSG00000185736.11	protein_coding	TRUE	FALSE	FALSE	FALSE
1819	chr10_1951	chr10	1771465	1771729	1771536	0.039	1951	-1	7	0	264	-	TRUE	ADARB2	ENSG00000185736.11	protein_coding	TRUE	FALSE	FALSE	FALSE
1820	chr10_1952	chr10	1771809	1772144	1771880	0.039	1952	-1	7	0	335	-	TRUE	ADARB2	ENSG00000185736.11	protein_coding	TRUE	FALSE	FALSE	FALSE
1821	chr10_1953	chr10	1772169	1772743	1772566	0.018	1953	-1	8	0	574	-	TRUE	ADARB2	ENSG00000185736.11	protein_coding	TRUE	FALSE	FALSE	FALSE
1822	chr10_1955	chr10	1773148	1773432	1773277	0.039	1955	-1	7	0	284	-	TRUE	ADARB2	ENSG00000185736.11	protein_coding	TRUE	FALSE	FALSE	FALSE
1823	chr10_1956	chr10	1773504	1774171	1774003	0.003	1956	348	10	1	667	-	TRUE	ADARB2	ENSG00000185736.11	protein_coding	TRUE	FALSE	FALSE	FALSE
1825	chr10_1963	chr10	1775840	1776150	1775994	0.018	1963	-1	8	0	310	-	TRUE	ADARB2	ENSG00000185736.11	protein_coding	TRUE	FALSE	FALSE	FALSE
1826	chr10_1964	chr10	1776264	1776540	1776396	0.001	1964	-1	11	0	276	-	TRUE	ADARB2	ENSG00000185736.11	protein_coding	TRUE	FALSE	FALSE	FALSE
1827	chr10_1965	chr10	1776544	1777072	1776714	0.001	1965	-1	11	0	528	-	TRUE	ADARB2	ENSG00000185736.11	protein_coding	TRUE	FALSE	FALSE	FALSE
1828	chr10_1967	chr10	1777506	1777661	1777582	0.039	1967	-1	7	0	155	-	TRUE	ADARB2	ENSG00000185736.11	protein_coding	TRUE	FALSE	FALSE	FALSE
1829	chr10_1969	chr10	1777790	1778196	1778068	0.001	1969	-1	11	0	406	-	TRUE	ADARB2	ENSG00000185736.11	protein_coding	TRUE	FALSE	FALSE	FALSE
1830	chr10_1972	chr10	1778628	1778907	1778671	0.039	1972	-1	7	0	279	-	TRUE	ADARB2	ENSG00000185736.11	protein_coding	TRUE	FALSE	FALSE	FALSE
1831	chr10_1973	chr10	1779002	1779211	1779132	0.039	1973	-1	7	0	209	-	TRUE	ADARB2	ENSG00000185736.11	protein_coding	TRUE	FALSE	FALSE	FALSE
1833	chr10_1987	chr10	2001360	2001498	2001419	0.003	1987	-1	10	0	138	+	FALSE	NA	NA	NA	FALSE	FALSE	FALSE	FALSE
1834	chr10_1993	chr10	2002692	2003405	2003260	0.001	1993	-1	11	0	713	+	FALSE	NA	NA	NA	FALSE	FALSE	FALSE	FALSE
1835	chr10_1994	chr10	2003456	2003710	2003531	0.0004021	1994	363	12	1	254	+	FALSE	NA	NA	NA	FALSE	FALSE	FALSE	FALSE
1840	chr10_2016	chr10	2011671	2011984	2011799	0.001	2016	-1	11	0	313	+	FALSE	NA	NA	NA	FALSE	FALSE	FALSE	FALSE
1882	chr10_2200	chr10	3166887	3167088	3166986	0.022	2200	467	8	2	201	+	TRUE	PFKP	ENSG00000067057.12	protein_coding	TRUE	FALSE	FALSE	FALSE
1906	chr10_2381	chr10	5731117	5731335	5731183	0.018	2381	-1	8	0	218	+	TRUE	FAM208B	ENSG00000108021.15	protein_coding	TRUE	FALSE	FALSE	FALSE
1915	chr10_2399	chr10	5742087	5742238	5742159	0.039	2399	-1	7	0	151	+	TRUE	FAM208B	ENSG00000108021.15	protein_coding	TRUE	FALSE	FALSE	FALSE
1963	chr10_2597	chr10	5933937	5934049	5933970	0.018	2597	-1	8	0	112	+	TRUE	FBXO18	ENSG00000134452.15	protein_coding	TRUE	FALSE	FALSE	FALSE
1967	chr10_2604	chr10	5935289	5935697	5935598	2.042e-06	2604	716	16	1	408	+	TRUE	FBXO18	ENSG00000134452.15	protein_coding	TRUE	FALSE	FALSE	TRUE
1972	chr10_2632	chr10	5947531	5947844	5947702	0.008	2632	-1	9	0	313	+	TRUE	FBXO18	ENSG00000134452.15	protein_coding	TRUE	FALSE	FALSE	FALSE
1989	chr10_2739	chr10	6197941	6198120	6198041	0.018	2739	-1	8	0	179	+	TRUE	PFKFB3	ENSG00000170525.14	protein_coding	TRUE	FALSE	FALSE	FALSE
1992	chr10_2743	chr10	6204022	6204214	6204078	0.039	2743	-1	7	0	192	+	TRUE	PFKFB3	ENSG00000170525.14	protein_coding	TRUE	FALSE	FALSE	FALSE
1999	chr10_2771	chr10	6214911	6215164	6215085	0.039	2771	-1	7	0	253	+	TRUE	PFKFB3	ENSG00000170525.14	protein_coding	TRUE	FALSE	FALSE	FALSE
2004	chr10_2795	chr10	6229874	6229973	6229894	0.039	2795	-1	7	0	99	+	TRUE	PFKFB3	ENSG00000170525.14	protein_coding	TRUE	FALSE	FALSE	FALSE
2046	chr10_3063	chr10	7205002	7205315	7205122	0.005	3063	891	10	4	313	-	TRUE	SFMBT2	ENSG00000198879.7	protein_coding	TRUE	TRUE	TRUE	FALSE
2065	chr10_3165	chr10	7262338	7262643	7262564	0.039	3165	-1	7	0	305	-	TRUE	SFMBT2	ENSG00000198879.7	protein_coding	TRUE	TRUE	FALSE	FALSE
2069	chr10_3178	chr10	7273778	7274065	7273928	0.018	3178	-1	8	0	287	-	TRUE	SFMBT2	ENSG00000198879.7	protein_coding	TRUE	FALSE	FALSE	FALSE
2072	chr10_3191	chr10	7277112	7277438	7277214	0.039	3191	-1	7	0	326	-	TRUE	SFMBT2	ENSG00000198879.7	protein_coding	TRUE	FALSE	FALSE	FALSE
2075	chr10_3200	chr10	7279651	7279796	7279717	0.001	3200	-1	11	0	145	-	TRUE	SFMBT2	ENSG00000198879.7	protein_coding	TRUE	FALSE	FALSE	TRUE
2088	chr10_3272	chr10	7325326	7325525	7325399	0.008	3272	-1	9	0	199	-	TRUE	SFMBT2	ENSG00000198879.7	protein_coding	TRUE	FALSE	FALSE	FALSE
2099	chr10_3327	chr10	7349294	7349544	7349465	0.018	3327	-1	8	0	250	-	TRUE	SFMBT2	ENSG00000198879.7	protein_coding	TRUE	FALSE	FALSE	FALSE
2104	chr10_3358	chr10	7361788	7362098	7362019	0.018	3358	-1	8	0	310	-	TRUE	SFMBT2	ENSG00000198879.7	protein_coding	TRUE	FALSE	FALSE	TRUE
2105	chr10_3366	chr10	7364507	7364813	7364616	0.039	3366	-1	7	0	306	-	TRUE	SFMBT2	ENSG00000198879.7	protein_coding	TRUE	FALSE	FALSE	FALSE
2107	chr10_3371	chr10	7365776	7365923	7365844	0.0001039	3371	-1	13	0	147	-	TRUE	SFMBT2	ENSG00000198879.7	protein_coding	TRUE	FALSE	FALSE	FALSE
2121	chr10_3455	chr10	7408391	7408668	7408589	0.018	3455	-1	8	0	277	-	TRUE	SFMBT2	ENSG00000198879.7	protein_coding	TRUE	FALSE	FALSE	FALSE
2126	chr10_3814	chr10	11598000	11598159	11598029	0.039	3814	-1	7	0	159	-	TRUE	USP6NL	ENSG00000148429.10	protein_coding	TRUE	FALSE	FALSE	FALSE
2128	chr10_3858	chr10	11637030	11637197	11637104	0.008	3858	-1	9	0	167	-	TRUE	USP6NL	ENSG00000148429.10	protein_coding	TRUE	FALSE	FALSE	FALSE
2129	chr10_4075	chr10	12164983	12165165	12165086	0.002	4075	1188	12	12	182	+	TRUE	DHTKD1	ENSG00000181192.7	protein_coding	TRUE	TRUE	TRUE	FALSE
2134	chr10_4298	chr10	12479094	12479273	12479194	0.003	4298	-1	10	0	179	+	TRUE	CAMK1D	ENSG00000183049.8	protein_coding	TRUE	FALSE	FALSE	FALSE
2135	chr10_4333	chr10	12514155	12514302	12514223	0.039	4333	-1	7	0	147	+	TRUE	CAMK1D	ENSG00000183049.8	protein_coding	TRUE	FALSE	FALSE	FALSE
2138	chr10_4581	chr10	13360741	13360902	13360823	0.01	4581	1391	9	2	161	-	TRUE	SEPHS1	ENSG00000086475.10	protein_coding	TRUE	TRUE	TRUE	FALSE
2139	chr10_4593	chr10	13373667	13373947	13373760	0.008	4593	-1	9	0	280	-	TRUE	SEPHS1	ENSG00000086475.10	protein_coding	TRUE	FALSE	FALSE	FALSE
2140	chr10_4662	chr10	13676181	13676395	13676252	0.009	4662	1434	9	1	214	+	TRUE	RP11-295P9.3	ENSG00000239665.4	protein_coding	TRUE	FALSE	FALSE	FALSE
2141	chr10_4664	chr10	13677005	13677298	13677089	0.008	4664	-1	9	0	293	+	TRUE	RP11-295P9.3	ENSG00000239665.4	protein_coding	TRUE	FALSE	FALSE	TRUE
2143	chr10_4846	chr10	14617841	14618205	14617909	0.008	4846	-1	9	0	364	-	TRUE	FAM107B	ENSG00000065809.9	protein_coding	TRUE	FALSE	FALSE	FALSE
2144	chr10_4936	chr10	14886424	14886736	14886597	0.004	4936	-1	13	25	312	+	TRUE	HSPA14	ENSG00000187522.9	protein_coding	TRUE	TRUE	TRUE	FALSE
2145	chr10_4944	chr10	14888879	14889189	14889110	0.0007664	4944	-1	13	13	310	+	TRUE	HSPA14	ENSG00000187522.9	protein_coding	TRUE	FALSE	FALSE	FALSE
2146	chr10_4996	chr10	14948057	14948423	14948170	0.014	4996	1573	9	5	366	+	FALSE	NA	NA	NA	FALSE	FALSE	FALSE	FALSE
2148	chr10_5128	chr10	15882356	15882543	15882464	0.018	5128	-1	8	0	187	-	TRUE	FAM188A	ENSG00000148481.9	protein_coding	TRUE	FALSE	FALSE	FALSE
2150	chr10_5239	chr10	16550705	16550829	16550750	0.008	5239	-1	9	0	124	+	TRUE	PTER	ENSG00000165983.10	protein_coding	TRUE	FALSE	FALSE	FALSE
2161	chr10_5664	chr10	18696594	18696771	18696662	0.018	5664	-1	8	0	177	+	TRUE	CACNB2	ENSG00000165995.14	protein_coding	TRUE	FALSE	FALSE	FALSE
2163	chr10_5690	chr10	18704949	18705341	18705035	2.863e-05	5690	-1	14	0	392	+	TRUE	CACNB2	ENSG00000165995.14	protein_coding	TRUE	FALSE	FALSE	TRUE
2164	chr10_5715	chr10	18713734	18713933	18713808	0.039	5715	-1	7	0	199	+	TRUE	CACNB2	ENSG00000165995.14	protein_coding	TRUE	FALSE	FALSE	FALSE
2165	chr10_5734	chr10	18721318	18721478	18721397	0.039	5734	-1	7	0	160	+	TRUE	CACNB2	ENSG00000165995.14	protein_coding	TRUE	FALSE	FALSE	FALSE
2166	chr10_5739	chr10	18722703	18722906	18722781	0.008	5739	-1	9	0	203	+	TRUE	CACNB2	ENSG00000165995.14	protein_coding	TRUE	FALSE	FALSE	FALSE
2169	chr10_5794	chr10	18752016	18752174	18752095	0.0003456	5794	-1	12	0	158	+	TRUE	CACNB2	ENSG00000165995.14	protein_coding	TRUE	FALSE	FALSE	FALSE
2170	chr10_5874	chr10	18806879	18807111	18806981	0.02	5874	1928	8	1	232	+	TRUE	CACNB2	ENSG00000165995.14	protein_coding	TRUE	FALSE	FALSE	FALSE
2171	chr10_5884	chr10	18809699	18809974	18809776	0.003	5884	1930	10	1	275	+	TRUE	CACNB2	ENSG00000165995.14	protein_coding	TRUE	FALSE	FALSE	FALSE
2172	chr10_6003	chr10	18964328	18964708	18964414	0.028	6003	1989	9	12	380	+	TRUE	ARL5B	ENSG00000165997.4	protein_coding	TRUE	TRUE	TRUE	FALSE
2173	chr10_6111	chr10	21837191	21837307	21837228	0.039	6111	-1	7	0	116	+	TRUE	MLLT10	ENSG00000078403.12	protein_coding	TRUE	FALSE	FALSE	FALSE
2174	chr10_6139	chr10	21848556	21848740	21848645	0.039	6139	-1	7	0	184	+	TRUE	MLLT10	ENSG00000078403.12	protein_coding	TRUE	FALSE	FALSE	FALSE
2176	chr10_6231	chr10	21897603	21897902	21897783	0.039	6231	-1	7	0	299	+	TRUE	MLLT10	ENSG00000078403.12	protein_coding	TRUE	FALSE	FALSE	FALSE
2177	chr10_6232	chr10	21897918	21898320	21897988	0.018	6232	-1	8	0	402	+	TRUE	MLLT10	ENSG00000078403.12	protein_coding	TRUE	FALSE	FALSE	FALSE
2178	chr10_6233	chr10	21898408	21898711	21898632	0.003	6233	-1	10	0	303	+	TRUE	MLLT10	ENSG00000078403.12	protein_coding	TRUE	FALSE	FALSE	FALSE
2180	chr10_6311	chr10	21951230	21951387	21951308	0.039	6311	-1	7	0	157	+	TRUE	MLLT10	ENSG00000078403.12	protein_coding	TRUE	FALSE	FALSE	FALSE
2184	chr10_6368	chr10	21979537	21979897	21979604	0.001	6368	-1	11	0	360	+	TRUE	MLLT10	ENSG00000078403.12	protein_coding	TRUE	FALSE	FALSE	FALSE
2185	chr10_6378	chr10	21982328	21982529	21982402	0.018	6378	-1	8	0	201	+	TRUE	MLLT10	ENSG00000078403.12	protein_coding	TRUE	FALSE	FALSE	FALSE
2186	chr10_6396	chr10	21986809	21987436	21987161	3.564e-07	6396	-1	17	0	627	+	TRUE	MLLT10	ENSG00000078403.12	protein_coding	TRUE	FALSE	FALSE	TRUE
2190	chr10_6458	chr10	22012510	22012686	22012571	0.039	6458	-1	7	0	176	+	TRUE	MLLT10	ENSG00000078403.12	protein_coding	TRUE	FALSE	FALSE	FALSE
2191	chr10_6462	chr10	22013212	22013447	22013337	0.003	6462	-1	10	0	235	+	TRUE	MLLT10	ENSG00000078403.12	protein_coding	TRUE	FALSE	FALSE	FALSE
2192	chr10_6559	chr10	22148453	22148601	22148522	0.008	6559	-1	9	0	148	-	TRUE	DNAJC1	ENSG00000136770.6	protein_coding	TRUE	FALSE	FALSE	FALSE
2197	chr10_7047	chr10	24924727	24925022	24924832	2.863e-05	7047	-1	14	0	295	-	TRUE	ARHGAP21	ENSG00000107863.12	protein_coding	TRUE	FALSE	FALSE	TRUE
2198	chr10_7049	chr10	24925109	24925388	24925175	0.039	7049	-1	7	0	279	-	TRUE	ARHGAP21	ENSG00000107863.12	protein_coding	TRUE	FALSE	FALSE	TRUE
2201	chr10_7137	chr10	24965376	24965514	24965435	0.008	7137	-1	9	0	138	-	TRUE	ARHGAP21	ENSG00000107863.12	protein_coding	TRUE	FALSE	FALSE	FALSE
2202	chr10_7222	chr10	25005022	25005360	25005217	0.039	7222	-1	7	0	338	-	TRUE	ARHGAP21	ENSG00000107863.12	protein_coding	TRUE	FALSE	FALSE	FALSE
2203	chr10_7223	chr10	25005390	25005591	25005455	0.039	7223	-1	7	0	201	-	TRUE	ARHGAP21	ENSG00000107863.12	protein_coding	TRUE	FALSE	FALSE	FALSE
2204	chr10_7224	chr10	25005858	25006211	25005946	6.942e-08	7224	-1	18	0	353	-	TRUE	ARHGAP21	ENSG00000107863.12	protein_coding	TRUE	FALSE	FALSE	TRUE
2208	chr10_7411	chr10	26996559	26996701	26996622	0.008	7411	-1	9	0	142	+	TRUE	PDSS1	ENSG00000148459.11	protein_coding	TRUE	FALSE	FALSE	FALSE
2209	chr10_7412	chr10	26996731	26997012	26996851	0.039	7412	-1	7	0	281	+	TRUE	PDSS1	ENSG00000148459.11	protein_coding	TRUE	FALSE	FALSE	FALSE
2210	chr10_7465	chr10	27044570	27044795	27044716	0.048	7465	2492	7	2	225	-	TRUE	ABI1	ENSG00000136754.12	protein_coding	TRUE	TRUE	FALSE	FALSE
2211	chr10_7638	chr10	27349492	27349750	27349629	0.039	7638	-1	7	0	258	-	TRUE	ANKRD26	ENSG00000107890.12	protein_coding	TRUE	FALSE	FALSE	FALSE
2212	chr10_7663	chr10	27399524	27399648	27399569	0.012	7663	2563	11	19	124	-	TRUE	YME1L1	ENSG00000136758.14	protein_coding	TRUE	TRUE	TRUE	FALSE
2213	chr10_7686	chr10	27424745	27425058	27424921	6.942e-08	7686	-1	18	0	313	-	TRUE	YME1L1	ENSG00000136758.14	protein_coding	TRUE	FALSE	FALSE	FALSE
2214	chr10_7731	chr10	27464559	27464746	27464633	0.003	7731	-1	10	0	187	+	TRUE	MASTL	ENSG00000120539.10	protein_coding	TRUE	FALSE	FALSE	FALSE
2215	chr10_7769	chr10	27798898	27799247	27798967	0.022	7769	2642	8	2	349	+	TRUE	RAB18	ENSG00000099246.12	protein_coding	TRUE	TRUE	FALSE	FALSE
2216	chr10_7795	chr10	27816312	27816524	27816426	0	7795	-1	22	0	212	+	TRUE	RAB18	ENSG00000099246.12	protein_coding	TRUE	FALSE	FALSE	TRUE
2218	chr10_8170	chr10	28830699	28831509	28831090	0	8170	-1	21	0	810	+	TRUE	WAC	ENSG00000095787.17	protein_coding	TRUE	FALSE	FALSE	TRUE
2219	chr10_8199	chr10	28839145	28839328	28839249	0.018	8199	-1	8	0	183	+	TRUE	WAC	ENSG00000095787.17	protein_coding	TRUE	FALSE	FALSE	FALSE
2220	chr10_8232	chr10	28850178	28850275	28850196	0.039	8232	-1	7	0	97	+	TRUE	WAC	ENSG00000095787.17	protein_coding	TRUE	FALSE	FALSE	FALSE
2221	chr10_8251	chr10	28855931	28856311	28856227	0.018	8251	-1	8	0	380	+	TRUE	WAC	ENSG00000095787.17	protein_coding	TRUE	FALSE	FALSE	FALSE
2222	chr10_8275	chr10	28864644	28864923	28864698	0.003	8275	-1	10	0	279	+	TRUE	WAC	ENSG00000095787.17	protein_coding	TRUE	FALSE	FALSE	FALSE
2223	chr10_8316	chr10	28886360	28886942	28886623	0	8316	-1	23	0	582	+	TRUE	WAC	ENSG00000095787.17	protein_coding	TRUE	FALSE	FALSE	TRUE
2225	chr10_8343	chr10	28900711	28900890	28900790	0.034	8343	2797	11	29	179	+	TRUE	WAC	ENSG00000095787.17	protein_coding	TRUE	TRUE	TRUE	FALSE
2227	chr10_8663	chr10	30616803	30616940	30616861	0.039	8663	-1	7	0	137	-	TRUE	MTPAP	ENSG00000107951.8	protein_coding	TRUE	FALSE	FALSE	FALSE
2228	chr10_8676	chr10	30622899	30623188	30623020	0.018	8676	-1	8	0	289	-	TRUE	MTPAP	ENSG00000107951.8	protein_coding	TRUE	FALSE	FALSE	FALSE
2229	chr10_8682	chr10	30624454	30624659	30624527	0.018	8682	-1	8	0	205	-	TRUE	MTPAP	ENSG00000107951.8	protein_coding	TRUE	FALSE	FALSE	FALSE
2230	chr10_8685	chr10	30624960	30625275	30625124	0.0003456	8685	-1	12	0	315	-	TRUE	MTPAP	ENSG00000107951.8	protein_coding	TRUE	FALSE	FALSE	FALSE
2232	chr10_8692	chr10	30626866	30627327	30627085	2.863e-05	8692	-1	14	0	461	-	TRUE	MTPAP	ENSG00000107951.8	protein_coding	TRUE	FALSE	FALSE	FALSE
2233	chr10_8697	chr10	30627957	30628237	30628127	0.018	8697	-1	8	0	280	-	TRUE	MTPAP	ENSG00000107951.8	protein_coding	TRUE	FALSE	FALSE	FALSE
2234	chr10_8698	chr10	30628251	30628407	30628328	0.008	8698	-1	9	0	156	-	TRUE	MTPAP	ENSG00000107951.8	protein_coding	TRUE	FALSE	FALSE	FALSE
2235	chr10_8704	chr10	30634424	30634564	30634485	0.039	8704	-1	7	0	140	-	TRUE	MTPAP	ENSG00000107951.8	protein_coding	TRUE	FALSE	FALSE	FALSE
2236	chr10_8786	chr10	31229156	31229347	31229268	0.008	8786	-1	9	0	191	-	TRUE	ZNF438	ENSG00000183621.11	protein_coding	TRUE	FALSE	FALSE	FALSE
2239	chr10_8875	chr10	31615807	31616033	31615885	0.003	8875	-1	10	0	226	+	TRUE	ZEB1	ENSG00000148516.17	protein_coding	TRUE	FALSE	FALSE	FALSE
2240	chr10_8928	chr10	31638530	31638712	31638608	0.018	8928	-1	8	0	182	+	TRUE	ZEB1	ENSG00000148516.17	protein_coding	TRUE	FALSE	FALSE	FALSE
2242	chr10_9144	chr10	31817465	31817564	31817485	0.019	9144	3048	9	8	99	+	TRUE	ZEB1	ENSG00000148516.17	protein_coding	TRUE	TRUE	TRUE	TRUE
2243	chr10_9168	chr10	32111010	32111473	32111132	0.0003456	9168	-1	12	0	463	-	TRUE	ARHGAP12	ENSG00000165322.13	protein_coding	TRUE	FALSE	FALSE	TRUE
2244	chr10_9169	chr10	32111480	32111792	32111604	0.018	9169	-1	8	0	312	-	TRUE	ARHGAP12	ENSG00000165322.13	protein_coding	TRUE	FALSE	FALSE	FALSE
2245	chr10_9228	chr10	32149992	32150179	32150100	0.014	9228	3079	9	5	187	-	TRUE	ARHGAP12	ENSG00000165322.13	protein_coding	TRUE	FALSE	FALSE	FALSE
2247	chr10_9325	chr10	32299892	32300444	32300129	0	9325	3096	25	38	552	-	TRUE	KIF5B	ENSG00000170759.10	protein_coding	TRUE	TRUE	TRUE	TRUE
2254	chr10_9703	chr10	33195478	33196035	33195956	0.001	9703	-1	11	0	557	-	TRUE	ITGB1	ENSG00000150093.14	protein_coding	TRUE	TRUE	TRUE	FALSE
2255	chr10_9706	chr10	33196791	33197073	33196963	0.0004021	9706	3212	12	1	282	-	TRUE	ITGB1	ENSG00000150093.14	protein_coding	TRUE	FALSE	FALSE	FALSE
2256	chr10_9773	chr10	33228573	33229058	33228652	0	9773	-1	21	0	485	-	TRUE	ITGB1	ENSG00000150093.14	protein_coding	TRUE	FALSE	FALSE	TRUE
2257	chr10_9777	chr10	33229748	33230166	33230028	0.003	9777	-1	10	0	418	-	TRUE	ITGB1	ENSG00000150093.14	protein_coding	TRUE	FALSE	FALSE	FALSE
2258	chr10_9778	chr10	33230252	33231052	33230588	0	9778	-1	24	0	800	-	TRUE	ITGB1	ENSG00000150093.14	protein_coding	TRUE	FALSE	FALSE	TRUE
2259	chr10_9784	chr10	33232289	33232562	33232483	2.863e-05	9784	-1	14	0	273	-	TRUE	ITGB1	ENSG00000150093.14	protein_coding	TRUE	FALSE	FALSE	TRUE
2260	chr10_9786	chr10	33232774	33233228	33232978	0.039	9786	-1	7	0	454	-	TRUE	ITGB1	ENSG00000150093.14	protein_coding	TRUE	FALSE	FALSE	FALSE
2263	chr10_9892	chr10	33468193	33468378	33468299	0.027	9892	3278	8	4	185	-	TRUE	NRP1	ENSG00000099250.13	protein_coding	TRUE	TRUE	TRUE	FALSE
1324	chr10_10065	chr10	34514013	34514257	34514086	0.018	10065	-1	8	0	244	-	TRUE	PARD3	ENSG00000148498.11	protein_coding	TRUE	FALSE	FALSE	FALSE
1325	chr10_10090	chr10	34534209	34535017	34534863	0.018	10090	-1	8	0	808	-	TRUE	PARD3	ENSG00000148498.11	protein_coding	TRUE	FALSE	FALSE	FALSE
1333	chr10_10445	chr10	34891492	34891653	34891506	0.039	10445	-1	7	0	161	-	TRUE	PARD3	ENSG00000148498.11	protein_coding	TRUE	FALSE	FALSE	FALSE
1338	chr10_10589	chr10	34951910	34952069	34951977	0.039	10589	-1	7	0	159	-	TRUE	PARD3	ENSG00000148498.11	protein_coding	TRUE	FALSE	FALSE	FALSE
1341	chr10_10621	chr10	34962436	34962697	34962618	0.003	10621	-1	10	0	261	-	TRUE	PARD3	ENSG00000148498.11	protein_coding	TRUE	FALSE	FALSE	FALSE
1342	chr10_10639	chr10	34968744	34969000	34968804	0.039	10639	-1	7	0	256	-	TRUE	PARD3	ENSG00000148498.11	protein_coding	TRUE	FALSE	FALSE	TRUE
1343	chr10_10669	chr10	34977186	34977495	34977324	0.0003456	10669	-1	12	0	309	-	TRUE	PARD3	ENSG00000148498.11	protein_coding	TRUE	FALSE	FALSE	FALSE
1344	chr10_10692	chr10	34984486	34984715	34984636	0.039	10692	-1	7	0	229	-	TRUE	PARD3	ENSG00000148498.11	protein_coding	TRUE	FALSE	FALSE	FALSE
1347	chr10_10806	chr10	35074912	35075057	35074978	0.008	10806	-1	9	0	145	-	TRUE	PARD3	ENSG00000148498.11	protein_coding	TRUE	FALSE	FALSE	FALSE
1348	chr10_10979	chr10	35611446	35611585	35611506	0.008	10979	-1	9	0	139	-	TRUE	RP11-324I22.4	ENSG00000271335.1	antisense	FALSE	FALSE	FALSE	FALSE
1352	chr10_11000	chr10	35618507	35618722	35618621	0.003	11000	-1	10	0	215	-	TRUE	RP11-324I22.4	ENSG00000271335.1	antisense	FALSE	FALSE	FALSE	FALSE
1354	chr10_11111	chr10	35666747	35666897	35666818	0.018	11111	-1	8	0	150	+	TRUE	CCNY	ENSG00000108100.13	protein_coding	TRUE	FALSE	FALSE	FALSE
1360	chr10_11344	chr10	35851436	35851548	35851469	0.039	11344	-1	7	0	112	+	TRUE	CCNY	ENSG00000108100.13	protein_coding	TRUE	FALSE	FALSE	FALSE
1361	chr10_11354	chr10	35858670	35859165	35859043	0.048	11354	3455	10	25	495	+	TRUE	CCNY	ENSG00000108100.13	protein_coding	TRUE	TRUE	TRUE	FALSE
1364	chr10_11466	chr10	38139452	38139612	38139528	0.039	11466	-1	7	0	160	-	TRUE	ZNF248	ENSG00000198105.7	protein_coding	TRUE	FALSE	FALSE	FALSE
1365	chr10_11519	chr10	38304544	38304942	38304729	0.008	11519	-1	9	0	398	+	TRUE	ZNF33A	ENSG00000189180.11	protein_coding	TRUE	FALSE	FALSE	TRUE
1366	chr10_11533	chr10	38314784	38314943	38314852	0.008	11533	-1	9	0	159	+	TRUE	ZNF33A	ENSG00000189180.11	protein_coding	TRUE	FALSE	FALSE	FALSE
1367	chr10_11536	chr10	38315572	38315935	38315826	0.039	11536	-1	7	0	363	+	TRUE	ZNF33A	ENSG00000189180.11	protein_coding	TRUE	FALSE	FALSE	FALSE
1370	chr10_11562	chr10	38330112	38330297	38330218	0.039	11562	-1	7	0	185	+	TRUE	ZNF33A	ENSG00000189180.11	protein_coding	TRUE	FALSE	FALSE	FALSE
1371	chr10_11577	chr10	38334160	38334327	38334235	0.018	11577	-1	8	0	167	+	TRUE	ZNF33A	ENSG00000189180.11	protein_coding	TRUE	FALSE	FALSE	FALSE
1372	chr10_11626	chr10	38390545	38390742	38390663	0.0003456	11626	-1	12	0	197	+	TRUE	ZNF37A	ENSG00000075407.13	protein_coding	TRUE	FALSE	FALSE	FALSE
1375	chr10_11783	chr10	43036044	43036333	43036101	0.018	11783	-1	8	0	289	-	TRUE	ZNF37BP	ENSG00000234420.3	pseudogene	FALSE	FALSE	FALSE	FALSE
1376	chr10_11793	chr10	43041143	43041280	43041201	0.001	11793	-1	11	0	137	-	TRUE	ZNF37BP	ENSG00000234420.3	pseudogene	FALSE	FALSE	FALSE	FALSE
1381	chr10_11908	chr10	43302346	43302776	43302486	0.008	11908	-1	9	0	430	+	TRUE	BMS1	ENSG00000165733.7	protein_coding	TRUE	FALSE	FALSE	FALSE
1384	chr10_11988	chr10	43881590	43881980	43881766	2.356e-05	11988	-1	19	37	390	-	TRUE	HNRNPF	ENSG00000169813.12	protein_coding	TRUE	TRUE	TRUE	FALSE
1388	chr10_12024	chr10	43894806	43895658	43895362	0	12024	-1	44	0	852	-	TRUE	HNRNPF	ENSG00000169813.12	protein_coding	TRUE	FALSE	FALSE	TRUE
1389	chr10_12030	chr10	43897162	43897524	43897445	2.863e-05	12030	-1	14	0	362	-	TRUE	HNRNPF	ENSG00000169813.12	protein_coding	TRUE	FALSE	FALSE	FALSE
1390	chr10_12031	chr10	43897594	43897863	43897671	0.018	12031	-1	8	0	269	-	TRUE	HNRNPF	ENSG00000169813.12	protein_coding	TRUE	FALSE	FALSE	FALSE
1392	chr10_12042	chr10	43900341	43900468	43900389	3.407e-05	12042	3758	14	1	127	-	TRUE	HNRNPF	ENSG00000169813.12	protein_coding	TRUE	FALSE	FALSE	FALSE
1395	chr10_12110	chr10	44105588	44105772	44105693	0.039	12110	-1	7	0	184	+	TRUE	ZNF485	ENSG00000198298.8	protein_coding	TRUE	FALSE	FALSE	FALSE
1396	chr10_12170	chr10	45904928	45905060	45904981	0.018	12170	-1	8	0	132	-	FALSE	NA	NA	NA	FALSE	FALSE	FALSE	TRUE
1398	chr10_12281	chr10	47079072	47079884	47079305	0	12281	3942	29	1	812	+	FALSE	NA	NA	NA	FALSE	FALSE	FALSE	TRUE
1399	chr10_12283	chr10	47079985	47080289	47080181	0.048	12283	-1	7	2	304	+	FALSE	NA	NA	NA	FALSE	FALSE	FALSE	FALSE
1400	chr10_12285	chr10	47080396	47080801	47080443	0.015	12285	3945	9	6	405	+	FALSE	NA	NA	NA	FALSE	FALSE	FALSE	FALSE
1401	chr10_12290	chr10	47081516	47081975	47081787	0.001	12290	-1	12	8	459	+	FALSE	NA	NA	NA	FALSE	FALSE	FALSE	FALSE
1403	chr10_12306	chr10	47086768	47087106	47086814	0.043	12306	3958	7	1	338	+	TRUE	NPY4R	ENSG00000204174.2	protein_coding	TRUE	TRUE	TRUE	FALSE
1407	chr10_12419	chr10	47143922	47144175	47144023	0.008	12419	-1	9	0	253	-	TRUE	LINC00842	ENSG00000223477.3	lincRNA	FALSE	FALSE	FALSE	FALSE
1409	chr10_12557	chr10	49632902	49633126	49632978	0.0003456	12557	-1	12	0	224	+	TRUE	MAPK8	ENSG00000107643.11	protein_coding	TRUE	FALSE	FALSE	FALSE
1410	chr10_12601	chr10	50645445	50645650	50645523	0.02	12601	4087	8	1	205	-	FALSE	NA	NA	NA	FALSE	FALSE	FALSE	FALSE
1423	chr10_12889	chr10	51570757	51570943	51570864	0.0001039	12889	-1	13	0	186	+	TRUE	NCOA4	ENSG00000138293.15	protein_coding	TRUE	FALSE	FALSE	FALSE
1424	chr10_12905	chr10	51577747	51577907	51577819	0.018	12905	-1	8	0	160	+	TRUE	NCOA4	ENSG00000138293.15	protein_coding	TRUE	FALSE	FALSE	FALSE
1426	chr10_12945	chr10	51755234	51755363	51755284	0.018	12945	-1	8	0	129	+	TRUE	AGAP6	ENSG00000204149.5	protein_coding	TRUE	FALSE	FALSE	FALSE
1429	chr10_13012	chr10	52094303	52094758	52094501	0.043	13012	4297	7	1	455	-	TRUE	SGMS1	ENSG00000198964.9	protein_coding	TRUE	FALSE	FALSE	FALSE
1432	chr10_13069	chr10	52147193	52147337	52147258	0.039	13069	-1	7	0	144	-	TRUE	SGMS1	ENSG00000198964.9	protein_coding	TRUE	FALSE	FALSE	FALSE
1436	chr10_13094	chr10	52157117	52157388	52157196	0.008	13094	-1	9	0	271	-	TRUE	SGMS1	ENSG00000198964.9	protein_coding	TRUE	FALSE	FALSE	FALSE
1439	chr10_13454	chr10	54813402	54813596	54813517	7.236e-06	13454	-1	15	0	194	+	FALSE	NA	NA	NA	FALSE	FALSE	FALSE	FALSE
1445	chr10_13728	chr10	58116518	58116714	58116635	0.009	13728	4463	9	1	196	-	FALSE	NA	NA	NA	FALSE	FALSE	FALSE	FALSE
1456	chr10_13918	chr10	60157387	60157705	60157510	0.0001525	13918	4558	14	10	318	+	TRUE	TFAM	ENSG00000108064.6	protein_coding	TRUE	TRUE	TRUE	FALSE
1459	chr10_14168	chr10	61552373	61552844	61552492	0.044	14168	4642	10	24	471	-	TRUE	CCDC6	ENSG00000108091.10	protein_coding	TRUE	TRUE	TRUE	FALSE
1465	chr10_14312	chr10	61659152	61659256	61659177	0.039	14312	-1	7	0	104	-	TRUE	CCDC6	ENSG00000108091.10	protein_coding	TRUE	FALSE	FALSE	FALSE
1467	chr10_14358	chr10	62546547	62546707	62546625	0.018	14358	-1	8	0	160	+	TRUE	CDK1	ENSG00000170312.11	protein_coding	TRUE	TRUE	FALSE	FALSE
1468	chr10_14381	chr10	62553641	62554026	62553830	0	14381	-1	48	27	385	+	TRUE	CDK1	ENSG00000170312.11	protein_coding	TRUE	TRUE	TRUE	TRUE
1477	chr10_14505	chr10	63668857	63669028	63668949	0.008	14505	-1	9	0	171	+	TRUE	ARID5B	ENSG00000150347.10	protein_coding	TRUE	FALSE	FALSE	FALSE
1481	chr10_14571	chr10	63701484	63701831	63701752	0.0006275	14571	4767	12	4	347	+	TRUE	ARID5B	ENSG00000150347.10	protein_coding	TRUE	FALSE	FALSE	FALSE
1482	chr10_14574	chr10	63702902	63703286	63703063	7.236e-06	14574	-1	15	0	384	+	TRUE	ARID5B	ENSG00000150347.10	protein_coding	TRUE	FALSE	FALSE	TRUE
1484	chr10_14624	chr10	63731170	63731411	63731244	0.039	14624	-1	7	0	241	+	TRUE	ARID5B	ENSG00000150347.10	protein_coding	TRUE	FALSE	FALSE	FALSE
1486	chr10_14679	chr10	63767667	63767868	63767759	0.018	14679	-1	8	0	201	+	TRUE	ARID5B	ENSG00000150347.10	protein_coding	TRUE	FALSE	FALSE	FALSE
1487	chr10_14706	chr10	63782698	63782848	63782769	0.018	14706	-1	8	0	150	+	TRUE	ARID5B	ENSG00000150347.10	protein_coding	TRUE	FALSE	FALSE	FALSE
1497	chr10_14931	chr10	64998616	64998862	64998690	0.039	14931	-1	7	0	246	-	TRUE	JMJD1C	ENSG00000171988.13	protein_coding	TRUE	FALSE	FALSE	FALSE
1498	chr10_14960	chr10	65008989	65009279	65009136	0.018	14960	-1	8	0	290	-	TRUE	JMJD1C	ENSG00000171988.13	protein_coding	TRUE	FALSE	FALSE	FALSE
1499	chr10_14969	chr10	65012934	65013072	65012993	0.018	14969	-1	8	0	138	-	TRUE	JMJD1C	ENSG00000171988.13	protein_coding	TRUE	FALSE	FALSE	FALSE
1500	chr10_15008	chr10	65047022	65047155	65047076	0.008	15008	-1	9	0	133	-	TRUE	JMJD1C	ENSG00000171988.13	protein_coding	TRUE	FALSE	FALSE	FALSE
1505	chr10_15114	chr10	65111763	65112031	65111892	1.233e-08	15114	-1	19	0	268	-	TRUE	JMJD1C	ENSG00000171988.13	protein_coding	TRUE	FALSE	FALSE	TRUE
1506	chr10_15116	chr10	65112436	65112696	65112511	0.018	15116	-1	8	0	260	-	TRUE	JMJD1C	ENSG00000171988.13	protein_coding	TRUE	FALSE	FALSE	FALSE
1508	chr10_15147	chr10	65127454	65127611	65127532	0.003	15147	-1	10	0	157	-	TRUE	JMJD1C	ENSG00000171988.13	protein_coding	TRUE	FALSE	FALSE	FALSE
1511	chr10_15160	chr10	65132401	65132715	65132536	3.564e-07	15160	-1	17	0	314	-	TRUE	JMJD1C	ENSG00000171988.13	protein_coding	TRUE	FALSE	FALSE	TRUE
1512	chr10_15163	chr10	65133072	65133519	65133285	0.008	15163	-1	9	0	447	-	TRUE	JMJD1C	ENSG00000171988.13	protein_coding	TRUE	FALSE	FALSE	FALSE
1516	chr10_15286	chr10	65216882	65217015	65216936	0.018	15286	-1	8	0	133	-	TRUE	JMJD1C	ENSG00000171988.13	protein_coding	TRUE	FALSE	FALSE	FALSE
1519	chr10_15365	chr10	65265378	65265579	65265449	0.018	15365	-1	8	0	201	-	FALSE	NA	NA	NA	FALSE	FALSE	FALSE	FALSE
1524	chr10_15632	chr10	69556686	69556926	69556764	1.001e-05	15632	5002	17	17	240	-	TRUE	DNAJC12	ENSG00000108176.10	protein_coding	TRUE	TRUE	TRUE	FALSE
1525	chr10_15651	chr10	69579592	69580145	69579985	0.039	15651	-1	7	0	553	-	TRUE	DNAJC12	ENSG00000108176.10	protein_coding	TRUE	FALSE	FALSE	FALSE
1527	chr10_15766	chr10	69722312	69722618	69722513	0.008	15766	-1	9	0	306	-	TRUE	HERC4	ENSG00000148634.11	protein_coding	TRUE	FALSE	FALSE	FALSE
1528	chr10_15789	chr10	69732725	69733155	69732788	0.001	15789	-1	11	0	430	-	TRUE	HERC4	ENSG00000148634.11	protein_coding	TRUE	FALSE	FALSE	FALSE
1530	chr10_15810	chr10	69741011	69741332	69741110	0.018	15810	-1	8	0	321	-	TRUE	HERC4	ENSG00000148634.11	protein_coding	TRUE	FALSE	FALSE	FALSE
1532	chr10_15867	chr10	69778288	69778400	69778321	0.039	15867	-1	7	0	112	-	TRUE	HERC4	ENSG00000148634.11	protein_coding	TRUE	FALSE	FALSE	FALSE
1533	chr10_15869	chr10	69779114	69779451	69779207	0.039	15869	-1	7	0	337	-	TRUE	HERC4	ENSG00000148634.11	protein_coding	TRUE	FALSE	FALSE	FALSE
1534	chr10_15873	chr10	69779951	69780169	69780023	0.018	15873	-1	8	0	218	-	TRUE	HERC4	ENSG00000148634.11	protein_coding	TRUE	FALSE	FALSE	FALSE
1536	chr10_15877	chr10	69781791	69781931	69781852	0.003	15877	-1	10	0	140	-	TRUE	HERC4	ENSG00000148634.11	protein_coding	TRUE	FALSE	FALSE	FALSE
1537	chr10_15882	chr10	69782963	69783353	69783141	8.647e-08	15882	5092	18	1	390	-	TRUE	HERC4	ENSG00000148634.11	protein_coding	TRUE	FALSE	FALSE	TRUE
1540	chr10_15915	chr10	69806223	69806524	69806339	0.008	15915	-1	9	0	301	-	TRUE	HERC4	ENSG00000148634.11	protein_coding	TRUE	FALSE	FALSE	FALSE
1541	chr10_15947	chr10	69816503	69816800	69816714	0.008	15947	-1	9	0	297	-	TRUE	HERC4	ENSG00000148634.11	protein_coding	TRUE	FALSE	FALSE	FALSE
1544	chr10_15979	chr10	69829075	69829600	69829153	0	15979	5119	44	3	525	-	TRUE	HERC4	ENSG00000148634.11	protein_coding	TRUE	TRUE	TRUE	TRUE
1546	chr10_15983	chr10	69830681	69831357	69831173	0.015	15983	5126	9	6	676	-	TRUE	HERC4	ENSG00000148634.11	protein_coding	TRUE	FALSE	FALSE	FALSE
1547	chr10_15984	chr10	69831532	69831732	69831608	0.011	15984	5128	9	3	200	-	TRUE	HERC4	ENSG00000148634.11	protein_coding	TRUE	FALSE	FALSE	TRUE
1556	chr10_16154	chr10	69926941	69927131	69927052	0.003	16154	-1	10	0	190	+	TRUE	MYPN	ENSG00000138347.11	protein_coding	TRUE	FALSE	FALSE	FALSE
1557	chr10_16172	chr10	69936631	69936854	69936697	0.01	16172	5244	10	10	223	+	TRUE	MYPN	ENSG00000138347.11	protein_coding	TRUE	FALSE	FALSE	FALSE
1558	chr10_16179	chr10	69938556	69938758	69938679	0.043	16179	5248	7	1	202	+	TRUE	MYPN	ENSG00000138347.11	protein_coding	TRUE	FALSE	FALSE	FALSE
1560	chr10_16202	chr10	69949187	69949458	69949263	0.006	16202	5264	10	5	271	+	TRUE	MYPN	ENSG00000138347.11	protein_coding	TRUE	FALSE	FALSE	FALSE
1561	chr10_16234	chr10	69963858	69964080	69964001	0.039	16234	-1	7	0	222	+	TRUE	MYPN	ENSG00000138347.11	protein_coding	TRUE	FALSE	FALSE	FALSE
1570	chr10_16401	chr10	70220977	70221122	70221043	0.039	16401	-1	7	0	145	-	TRUE	DNA2	ENSG00000138346.10	protein_coding	TRUE	FALSE	FALSE	FALSE
1572	chr10_16448	chr10	70486326	70486456	70486377	0.039	16448	-1	7	0	130	+	TRUE	CCAR1	ENSG00000060339.9	protein_coding	TRUE	FALSE	FALSE	FALSE
1574	chr10_16480	chr10	70516761	70517008	70516841	0.039	16480	-1	7	0	247	+	TRUE	CCAR1	ENSG00000060339.9	protein_coding	TRUE	FALSE	FALSE	FALSE
1576	chr10_16495	chr10	70526661	70526802	70526723	0.018	16495	-1	8	0	141	+	TRUE	CCAR1	ENSG00000060339.9	protein_coding	TRUE	FALSE	FALSE	FALSE
1586	chr10_16629	chr10	70742834	70743441	70742909	7.09e-06	16629	5574	20	38	607	+	TRUE	DDX21	ENSG00000165732.8	protein_coding	TRUE	TRUE	TRUE	FALSE
1588	chr10_16631	chr10	70743649	70744207	70743735	0.008	16631	-1	14	38	558	+	TRUE	DDX21	ENSG00000165732.8	protein_coding	TRUE	TRUE	TRUE	TRUE
1590	chr10_16665	chr10	70864310	70864584	70864440	0.001	16665	5598	18	53	274	+	TRUE	SRGN	ENSG00000122862.4	protein_coding	TRUE	TRUE	TRUE	FALSE
1591	chr10_16686	chr10	70898788	70898946	70898867	0.039	16686	-1	7	0	158	+	TRUE	VPS26A	ENSG00000122958.10	protein_coding	TRUE	FALSE	FALSE	FALSE
1593	chr10_16694	chr10	70904371	70904486	70904407	0.008	16694	-1	9	0	115	+	TRUE	VPS26A	ENSG00000122958.10	protein_coding	TRUE	FALSE	FALSE	FALSE
1596	chr10_16715	chr10	70931078	70931275	70931163	0.002	16715	5619	14	28	197	+	TRUE	VPS26A	ENSG00000122958.10	protein_coding	TRUE	TRUE	TRUE	FALSE
1615	chr10_17072	chr10	73047523	73048305	73048083	0.001	17072	5895	11	1	782	+	TRUE	UNC5B	ENSG00000107731.8	protein_coding	TRUE	FALSE	FALSE	TRUE
1619	chr10_17115	chr10	73576050	73577253	73576375	0	17115	5949	42	45	1203	-	TRUE	PSAP	ENSG00000197746.9	protein_coding	TRUE	TRUE	TRUE	TRUE
1627	chr10_17239	chr10	73856106	73856295	73856216	0.0002308	17239	6017	13	5	189	-	TRUE	ASCC1	ENSG00000138303.13	protein_coding	TRUE	TRUE	TRUE	FALSE
1629	chr10_17266	chr10	73875149	73875278	73875199	0.039	17266	-1	7	0	129	-	TRUE	ASCC1	ENSG00000138303.13	protein_coding	TRUE	FALSE	FALSE	FALSE
1632	chr10_17308	chr10	73906280	73906397	73906318	0.039	17308	-1	7	0	117	-	TRUE	ASCC1	ENSG00000138303.13	protein_coding	TRUE	FALSE	FALSE	FALSE
1637	chr10_17367	chr10	73976684	73976887	73976781	0.043	17367	6041	7	1	203	+	TRUE	ANAPC16	ENSG00000166295.4	protein_coding	TRUE	FALSE	FALSE	FALSE
1639	chr10_17384	chr10	73990679	73990866	73990787	0.001	17384	-1	11	0	187	+	TRUE	ANAPC16	ENSG00000166295.4	protein_coding	TRUE	FALSE	FALSE	TRUE
1641	chr10_17397	chr10	74033686	74034202	74034009	1.998e-06	17397	6060	21	39	516	+	TRUE	DDIT4	ENSG00000168209.4	protein_coding	TRUE	TRUE	TRUE	FALSE
1642	chr10_17398	chr10	74034391	74034566	74034487	0.043	17398	6061	7	1	175	+	TRUE	DDIT4	ENSG00000168209.4	protein_coding	TRUE	TRUE	FALSE	FALSE
1643	chr10_17399	chr10	74034567	74035784	74035431	0	17399	6062	58	44	1217	+	TRUE	DDIT4	ENSG00000168209.4	protein_coding	TRUE	TRUE	TRUE	TRUE
1656	chr10_17616	chr10	74480012	74480377	74480134	0.039	17616	-1	7	0	365	+	TRUE	MCU	ENSG00000156026.10	protein_coding	TRUE	FALSE	FALSE	FALSE
1661	chr10_17664	chr10	74506795	74507079	74506948	0.008	17664	-1	9	0	284	+	TRUE	MCU	ENSG00000156026.10	protein_coding	TRUE	FALSE	FALSE	FALSE
1664	chr10_17688	chr10	74530386	74530571	74530492	0.02	17688	6137	8	1	185	+	TRUE	MCU	ENSG00000156026.10	protein_coding	TRUE	FALSE	FALSE	FALSE
1667	chr10_17704	chr10	74541968	74542201	74542055	7.236e-06	17704	-1	15	0	233	+	TRUE	MCU	ENSG00000156026.10	protein_coding	TRUE	FALSE	FALSE	FALSE
1675	chr10_17808	chr10	74771487	74771622	74771543	0.039	17808	-1	7	0	135	-	TRUE	P4HA1	ENSG00000122884.8	protein_coding	TRUE	FALSE	FALSE	FALSE
1676	chr10_17810	chr10	74772157	74772498	74772319	0.008	17810	-1	9	0	341	-	TRUE	P4HA1	ENSG00000122884.8	protein_coding	TRUE	FALSE	FALSE	FALSE
1695	chr10_18096	chr10	75203618	75204067	75203810	5.276e-08	18096	6349	20	14	449	-	TRUE	PPP3CB	ENSG00000107758.11	protein_coding	TRUE	TRUE	TRUE	TRUE
1700	chr10_18141	chr10	75260444	75260662	75260517	0.025	18141	6373	8	3	218	-	TRUE	USP54	ENSG00000166348.13	protein_coding	TRUE	TRUE	TRUE	FALSE
1707	chr10_18241	chr10	75476167	75476358	75476279	0.039	18241	-1	7	0	191	-	TRUE	RP11-464F9.1;RP11-574K11.28;BMS1P4	ENSG00000242288.6;ENSG00000271816.1;ENSG00000242338.2	processed_transcript;pseudogene	FALSE	FALSE	FALSE	FALSE
1708	chr10_18243	chr10	75477285	75477588	75477415	0.001	18243	-1	11	0	303	-	TRUE	RP11-464F9.1;RP11-574K11.28;BMS1P4	ENSG00000242288.6;ENSG00000271816.1;ENSG00000242338.2	processed_transcript;pseudogene	FALSE	FALSE	FALSE	FALSE
1710	chr10_18259	chr10	75494900	75495045	75494966	0.039	18259	-1	7	0	145	+	TRUE	GLUD1P3	ENSG00000250959.2	pseudogene	FALSE	FALSE	FALSE	FALSE
1728	chr10_18490	chr10	75780750	75780963	75780884	0.039	18490	-1	7	0	213	+	TRUE	VCL;RP11-417O11.5	ENSG00000035403.12;ENSG00000225761.1	protein_coding;sense_intronic	TRUE	FALSE	FALSE	FALSE
1741	chr10_18608	chr10	75870055	75870383	75870272	1.677e-06	18608	-1	16	0	328	+	TRUE	VCL	ENSG00000035403.12	protein_coding	TRUE	FALSE	FALSE	FALSE
1746	chr10_18635	chr10	75879346	75879510	75879431	9.979e-05	18635	6639	15	15	164	+	TRUE	VCL	ENSG00000035403.12	protein_coding	TRUE	TRUE	TRUE	FALSE
1749	chr10_18643	chr10	75882176	75882720	75882468	9.463e-07	18643	-1	19	20	544	-	TRUE	AP3M1	ENSG00000185009.8	protein_coding	TRUE	TRUE	TRUE	FALSE
1763	chr10_18897	chr10	76096027	76096211	76096132	0.008	18897	-1	9	0	184	+	TRUE	ADK	ENSG00000156110.9	protein_coding	TRUE	FALSE	FALSE	FALSE
1765	chr10_18909	chr10	76101313	76101568	76101438	0.018	18909	-1	8	0	255	+	TRUE	ADK	ENSG00000156110.9	protein_coding	TRUE	FALSE	FALSE	FALSE
1768	chr10_18929	chr10	76115533	76115773	76115676	0.003	18929	-1	10	0	240	+	TRUE	ADK	ENSG00000156110.9	protein_coding	TRUE	FALSE	FALSE	FALSE
1773	chr10_18958	chr10	76134329	76134813	76134694	0.018	18958	-1	8	0	484	+	TRUE	ADK	ENSG00000156110.9	protein_coding	TRUE	FALSE	FALSE	FALSE
1777	chr10_18990	chr10	76151578	76151729	76151650	0.018	18990	-1	8	0	151	+	TRUE	ADK	ENSG00000156110.9	protein_coding	TRUE	FALSE	FALSE	FALSE
1778	chr10_18995	chr10	76159156	76159307	76159228	0.008	18995	-1	9	0	151	+	TRUE	ADK	ENSG00000156110.9	protein_coding	TRUE	FALSE	FALSE	FALSE
1780	chr10_19024	chr10	76167032	76167576	76167160	0.008	19024	-1	9	0	544	+	TRUE	ADK	ENSG00000156110.9	protein_coding	TRUE	FALSE	FALSE	FALSE
1781	chr10_19043	chr10	76176357	76176569	76176461	0.003	19043	-1	10	0	212	+	TRUE	ADK	ENSG00000156110.9	protein_coding	TRUE	FALSE	FALSE	TRUE
1788	chr10_19131	chr10	76223383	76223593	76223514	0.018	19131	-1	8	0	210	+	TRUE	ADK	ENSG00000156110.9	protein_coding	TRUE	FALSE	FALSE	FALSE
1792	chr10_19180	chr10	76239720	76240004	76239812	0.003	19180	-1	10	0	284	+	TRUE	ADK	ENSG00000156110.9	protein_coding	TRUE	FALSE	FALSE	FALSE
1793	chr10_19184	chr10	76240662	76240803	76240724	0.008	19184	-1	9	0	141	+	TRUE	ADK	ENSG00000156110.9	protein_coding	TRUE	FALSE	FALSE	FALSE
1799	chr10_19250	chr10	76280454	76280667	76280588	0.039	19250	-1	7	0	213	+	TRUE	ADK	ENSG00000156110.9	protein_coding	TRUE	FALSE	FALSE	FALSE
1800	chr10_19260	chr10	76283759	76283902	76283823	0.003	19260	-1	10	0	143	+	TRUE	ADK	ENSG00000156110.9	protein_coding	TRUE	FALSE	FALSE	TRUE
1815	chr10_19462	chr10	76450262	76450477	76450326	0.018	19462	-1	8	0	215	+	TRUE	ADK	ENSG00000156110.9	protein_coding	TRUE	FALSE	FALSE	FALSE
1832	chr10_19730	chr10	76980082	76980406	76980271	0.003	19730	-1	10	0	324	+	TRUE	VDAC2	ENSG00000165637.9	protein_coding	TRUE	FALSE	FALSE	FALSE
1836	chr10_20016	chr10	79786668	79786890	79786783	0.018	20016	-1	8	0	222	-	TRUE	POLR3A	ENSG00000148606.8	protein_coding	TRUE	FALSE	FALSE	FALSE
1844	chr10_20296	chr10	81142162	81142468	81142255	0.003	20296	7051	11	8	306	-	TRUE	ZCCHC24	ENSG00000165424.6	protein_coding	TRUE	TRUE	TRUE	TRUE
1845	chr10_20330	chr10	81174014	81174202	81174087	0.039	20330	-1	7	0	188	-	TRUE	ZCCHC24	ENSG00000165424.6	protein_coding	TRUE	FALSE	FALSE	FALSE
1848	chr10_20811	chr10	86227088	86227291	86227140	0.018	20811	-1	8	0	203	+	TRUE	CCSER2	ENSG00000107771.11	protein_coding	TRUE	FALSE	FALSE	FALSE
1849	chr10_20919	chr10	88209543	88209760	88209681	0.018	20919	-1	8	0	217	-	TRUE	WAPAL	ENSG00000062650.13	protein_coding	TRUE	FALSE	FALSE	FALSE
1854	chr10_21022	chr10	88273831	88274101	88273920	0.0003456	21022	-1	12	0	270	-	TRUE	WAPAL	ENSG00000062650.13	protein_coding	TRUE	FALSE	FALSE	FALSE
1855	chr10_21070	chr10	88518904	88519415	88519319	0	21070	-1	31	0	511	+	TRUE	BMPR1A	ENSG00000107779.7	protein_coding	TRUE	FALSE	FALSE	TRUE
1856	chr10_21106	chr10	88536798	88536934	88536855	0.039	21106	-1	7	0	136	+	TRUE	BMPR1A	ENSG00000107779.7	protein_coding	TRUE	FALSE	FALSE	FALSE
1860	chr10_21179	chr10	88571086	88571318	88571190	0.001	21179	-1	11	0	232	+	TRUE	BMPR1A	ENSG00000107779.7	protein_coding	TRUE	FALSE	FALSE	FALSE
1863	chr10_21325	chr10	88719270	88719489	88719345	0.005	21325	7426	11	12	219	+	TRUE	SNCG	ENSG00000173267.9	protein_coding	TRUE	TRUE	FALSE	TRUE
1866	chr10_21466	chr10	88967632	88967864	88967751	0.043	21466	7502	7	1	232	-	TRUE	NUTM2A-AS1	ENSG00000223482.3	antisense	FALSE	FALSE	FALSE	TRUE
1867	chr10_21527	chr10	89210941	89211056	89210977	0.008	21527	-1	9	0	115	+	FALSE	NA	NA	NA	FALSE	FALSE	FALSE	FALSE
1868	chr10_21595	chr10	89427989	89428168	89428065	0.008	21595	-1	9	0	179	+	TRUE	PAPSS2	ENSG00000198682.8	protein_coding	TRUE	FALSE	FALSE	FALSE
1869	chr10_21601	chr10	89432842	89433019	89432940	0.039	21601	-1	7	0	177	+	TRUE	PAPSS2	ENSG00000198682.8	protein_coding	TRUE	FALSE	FALSE	FALSE
1871	chr10_21665	chr10	89484942	89485074	89484995	0.008	21665	-1	9	0	132	+	TRUE	PAPSS2	ENSG00000198682.8	protein_coding	TRUE	FALSE	FALSE	FALSE
1872	chr10_21714	chr10	89512912	89513407	89513300	0.0002595	21714	7617	15	21	495	-	TRUE	ATAD1	ENSG00000138138.9	protein_coding	TRUE	TRUE	TRUE	FALSE
1874	chr10_21716	chr10	89513687	89514475	89514097	0.001	21716	7618	13	17	788	-	TRUE	ATAD1	ENSG00000138138.9	protein_coding	TRUE	TRUE	TRUE	TRUE
1875	chr10_21727	chr10	89517976	89518220	89518052	0.039	21727	-1	7	0	244	-	TRUE	ATAD1	ENSG00000138138.9	protein_coding	TRUE	FALSE	FALSE	FALSE
1876	chr10_21774	chr10	89541847	89542057	89541977	0.039	21774	-1	7	0	210	-	TRUE	ATAD1	ENSG00000138138.9	protein_coding	TRUE	FALSE	FALSE	FALSE
1877	chr10_21853	chr10	89645765	89646079	89645834	8.71e-06	21853	7679	15	1	314	+	TRUE	PTEN	ENSG00000171862.5	protein_coding	TRUE	FALSE	FALSE	FALSE
1878	chr10_21854	chr10	89646126	89646531	89646339	0.018	21854	-1	8	0	405	+	TRUE	PTEN	ENSG00000171862.5	protein_coding	TRUE	FALSE	FALSE	FALSE
1879	chr10_21902	chr10	89672122	89672430	89672294	0.039	21902	-1	7	0	308	+	TRUE	PTEN	ENSG00000171862.5	protein_coding	TRUE	FALSE	FALSE	FALSE
1880	chr10_21903	chr10	89672445	89672663	89672569	0.018	21903	-1	8	0	218	+	TRUE	PTEN	ENSG00000171862.5	protein_coding	TRUE	FALSE	FALSE	FALSE
1881	chr10_21920	chr10	89678395	89678583	89678472	0.039	21920	-1	7	0	188	+	TRUE	PTEN	ENSG00000171862.5	protein_coding	TRUE	FALSE	FALSE	FALSE
1883	chr10_22004	chr10	89728335	89728527	89728448	0.0004021	22004	7705	12	1	192	+	TRUE	PTEN	ENSG00000171862.5	protein_coding	TRUE	TRUE	TRUE	FALSE
1884	chr10_22155	chr10	90973393	90973899	90973470	0.022	22155	7816	10	17	506	-	TRUE	LIPA	ENSG00000107798.13	protein_coding	TRUE	TRUE	TRUE	FALSE
1885	chr10_22157	chr10	90974280	90974599	90974520	1.611e-05	22157	7817	16	12	319	-	TRUE	LIPA	ENSG00000107798.13	protein_coding	TRUE	TRUE	TRUE	FALSE
1886	chr10_22216	chr10	91343427	91343743	91343538	0.0001525	22216	7894	14	10	316	-	TRUE	PANK1	ENSG00000152782.12	protein_coding	TRUE	TRUE	TRUE	FALSE
1888	chr10_22322	chr10	91528175	91528425	91528321	2.482e-06	22322	7968	16	2	250	+	TRUE	KIF20B	ENSG00000138182.10	protein_coding	TRUE	FALSE	FALSE	FALSE
1891	chr10_22706	chr10	93603045	93603171	93603092	0.043	22706	8134	7	1	126	+	TRUE	TNKS2	ENSG00000107854.5	protein_coding	TRUE	FALSE	FALSE	FALSE
1892	chr10_22832	chr10	93747610	93747820	93747665	0.008	22832	-1	9	0	210	+	TRUE	BTAF1	ENSG00000095564.9	protein_coding	TRUE	FALSE	FALSE	FALSE
1894	chr10_23059	chr10	94102861	94103133	94102950	0.001	23059	-1	11	0	272	+	TRUE	MARCH5	ENSG00000198060.5	protein_coding	TRUE	FALSE	FALSE	TRUE
1896	chr10_23143	chr10	94265246	94265475	94265314	0.0001039	23143	-1	13	0	229	-	TRUE	IDE	ENSG00000119912.11	protein_coding	TRUE	FALSE	FALSE	TRUE
1897	chr10_23582	chr10	95149854	95150706	95150353	0.003	23582	-1	10	0	852	-	TRUE	MYOF	ENSG00000138119.12	protein_coding	TRUE	FALSE	FALSE	FALSE
1898	chr10_23623	chr10	95183557	95183879	95183794	0.001	23623	-1	11	0	322	-	TRUE	MYOF	ENSG00000138119.12	protein_coding	TRUE	FALSE	FALSE	FALSE
1900	chr10_23652	chr10	95224790	95225049	95224970	0.018	23652	-1	8	0	259	-	TRUE	MYOF	ENSG00000138119.12	protein_coding	TRUE	FALSE	FALSE	FALSE
1901	chr10_23688	chr10	95268279	95268403	95268324	0.039	23688	-1	7	0	124	+	TRUE	CEP55	ENSG00000138180.11	protein_coding	TRUE	FALSE	FALSE	FALSE
1903	chr10_23697	chr10	95273484	95273712	95273611	0.001	23697	-1	11	0	228	+	TRUE	CEP55	ENSG00000138180.11	protein_coding	TRUE	FALSE	FALSE	FALSE
1904	chr10_23750	chr10	95590986	95591112	95591033	0.003	23750	-1	10	0	126	+	FALSE	NA	NA	NA	FALSE	FALSE	FALSE	TRUE
1907	chr10_23919	chr10	96316527	96316918	96316637	0.0001039	23919	-1	13	0	391	+	TRUE	HELLS	ENSG00000119969.10	protein_coding	TRUE	FALSE	FALSE	TRUE
1908	chr10_23941	chr10	96328088	96328330	96328251	0.018	23941	-1	8	0	242	+	TRUE	HELLS	ENSG00000119969.10	protein_coding	TRUE	FALSE	FALSE	FALSE
1910	chr10_23950	chr10	96330095	96330390	96330220	0	23950	-1	31	0	295	+	TRUE	HELLS	ENSG00000119969.10	protein_coding	TRUE	TRUE	FALSE	TRUE
1911	chr10_23954	chr10	96331258	96331413	96331334	0.039	23954	-1	7	0	155	+	TRUE	HELLS	ENSG00000119969.10	protein_coding	TRUE	FALSE	FALSE	FALSE
1912	chr10_23957	chr10	96332085	96332302	96332223	0.008	23957	-1	9	0	217	+	TRUE	HELLS	ENSG00000119969.10	protein_coding	TRUE	FALSE	FALSE	FALSE
1913	chr10_23978	chr10	96343348	96343524	96343445	0.022	23978	-1	8	2	176	+	TRUE	HELLS;RP11-119K6.6	ENSG00000119969.10;ENSG00000244332.1	protein_coding;sense_overlapping	TRUE	FALSE	FALSE	FALSE
1916	chr10_24003	chr10	96362509	96363279	96362880	0	24003	8687	35	9	770	+	TRUE	HELLS;RP11-119K6.6	ENSG00000119969.10;ENSG00000244332.1	protein_coding;sense_overlapping	TRUE	FALSE	FALSE	TRUE
1917	chr10_24006	chr10	96363898	96364467	96364192	3.824e-09	24006	8690	20	3	569	+	TRUE	HELLS;RP11-119K6.6	ENSG00000119969.10;ENSG00000244332.1	protein_coding;sense_overlapping	TRUE	FALSE	FALSE	TRUE
1918	chr10_24007	chr10	96364534	96365561	96364712	1.656e-07	24007	8692	18	4	1027	+	TRUE	HELLS;RP11-119K6.6	ENSG00000119969.10;ENSG00000244332.1	protein_coding;sense_overlapping	TRUE	FALSE	FALSE	TRUE
1919	chr10_24008	chr10	96365574	96366253	96365952	0	24008	8698	41	2	679	+	TRUE	HELLS;RP11-119K6.6	ENSG00000119969.10;ENSG00000244332.1	protein_coding;sense_overlapping	TRUE	FALSE	FALSE	TRUE
1920	chr10_24009	chr10	96366288	96366916	96366387	1.505e-05	24009	8699	15	4	628	+	TRUE	HELLS;RP11-119K6.6	ENSG00000119969.10;ENSG00000244332.1	protein_coding;sense_overlapping	TRUE	FALSE	FALSE	TRUE
1921	chr10_24010	chr10	96366934	96367187	96367045	4.419e-06	24010	8702	16	5	253	+	TRUE	HELLS;RP11-119K6.6	ENSG00000119969.10;ENSG00000244332.1	protein_coding;sense_overlapping	TRUE	FALSE	FALSE	FALSE
1922	chr10_24014	chr10	96368056	96368223	96368144	0.0007257	24014	8707	12	5	167	+	TRUE	HELLS;RP11-119K6.6	ENSG00000119969.10;ENSG00000244332.1	protein_coding;sense_overlapping	TRUE	FALSE	FALSE	TRUE
1923	chr10_24021	chr10	96369805	96370064	96369943	5.34e-06	24021	8714	16	6	259	+	TRUE	HELLS;RP11-119K6.6	ENSG00000119969.10;ENSG00000244332.1	protein_coding;sense_overlapping	TRUE	TRUE	TRUE	FALSE
1927	chr10_24187	chr10	97365722	97365996	97365801	0.046	24187	-1	9	17	274	-	TRUE	ALDH18A1	ENSG00000059573.4	protein_coding	TRUE	TRUE	TRUE	FALSE
1933	chr10_24446	chr10	98279255	98279609	98279407	0.0001105	24446	8958	14	8	354	-	TRUE	TM9SF3	ENSG00000077147.10	protein_coding	TRUE	TRUE	TRUE	TRUE
1934	chr10_24466	chr10	98288625	98289057	98288781	0.0001039	24466	-1	13	0	432	-	TRUE	TM9SF3	ENSG00000077147.10	protein_coding	TRUE	FALSE	FALSE	FALSE
1935	chr10_24474	chr10	98292776	98292944	98292838	0.008	24474	8972	12	23	168	-	TRUE	TM9SF3	ENSG00000077147.10	protein_coding	TRUE	TRUE	FALSE	FALSE
1936	chr10_24537	chr10	98561284	98561554	98561362	0	24537	8997	75	1	270	-	FALSE	NA	NA	NA	FALSE	FALSE	FALSE	TRUE
1937	chr10_24796	chr10	99204816	99205591	99205114	0.001	24796	-1	11	0	775	-	TRUE	EXOSC1	ENSG00000171311.8	protein_coding	TRUE	TRUE	FALSE	FALSE
1939	chr10_24984	chr10	99501921	99502295	99502216	0.003	24984	-1	10	0	374	+	TRUE	ZFYVE27	ENSG00000155256.13	protein_coding	TRUE	FALSE	FALSE	FALSE
1940	chr10_25053	chr10	99906117	99906294	99906196	0.003	25053	-1	10	0	177	+	TRUE	R3HCC1L	ENSG00000166024.9	protein_coding	TRUE	FALSE	FALSE	FALSE
1941	chr10_25077	chr10	99914589	99914777	99914698	0.018	25077	-1	8	0	188	+	TRUE	R3HCC1L	ENSG00000166024.9	protein_coding	TRUE	FALSE	FALSE	FALSE
1944	chr10_25434	chr10	101508710	101509152	101508861	0.0001039	25434	-1	13	0	442	+	TRUE	CUTC	ENSG00000119929.8	protein_coding	TRUE	FALSE	FALSE	FALSE
1945	chr10_25501	chr10	101588128	101588480	101588401	0.0003456	25501	-1	12	0	352	+	TRUE	ABCC2	ENSG00000023839.6	protein_coding	TRUE	FALSE	FALSE	FALSE
1947	chr10_25590	chr10	101674973	101675104	101675025	0.039	25590	-1	7	0	131	-	TRUE	DNMBP	ENSG00000107554.11	protein_coding	TRUE	FALSE	FALSE	FALSE
1951	chr10_25818	chr10	101992051	101992173	101992094	0.031	25818	9734	9	13	122	-	TRUE	CWF19L1	ENSG00000095485.12	protein_coding	TRUE	TRUE	TRUE	FALSE
1954	chr10_25885	chr10	102117086	102117514	102117268	3.407e-05	25885	9787	14	1	428	+	TRUE	SCD	ENSG00000099194.5	protein_coding	TRUE	FALSE	FALSE	TRUE
1955	chr10_25888	chr10	102118739	102119389	102119019	8.647e-08	25888	9788	18	1	650	+	TRUE	SCD	ENSG00000099194.5	protein_coding	TRUE	FALSE	FALSE	TRUE
1956	chr10_25895	chr10	102120663	102121099	102120973	1.946e-07	25895	-1	20	20	436	+	TRUE	SCD	ENSG00000099194.5	protein_coding	TRUE	TRUE	TRUE	TRUE
1957	chr10_25897	chr10	102121214	102121536	102121336	0.0007399	25897	9792	15	28	322	+	TRUE	SCD;AL139819.1	ENSG00000099194.5;ENSG00000256545.1	protein_coding;pseudogene	TRUE	TRUE	TRUE	FALSE
1958	chr10_25901	chr10	102122070	102122790	102122346	2.548e-06	25901	9793	19	25	720	+	TRUE	SCD;AL139819.1	ENSG00000099194.5;ENSG00000256545.1	protein_coding;pseudogene	TRUE	TRUE	TRUE	TRUE
1959	chr10_25902	chr10	102122794	102123562	102123047	0.024	25902	9795	12	33	768	+	TRUE	SCD;AL139819.1	ENSG00000099194.5;ENSG00000256545.1	protein_coding;pseudogene	TRUE	TRUE	TRUE	TRUE
1960	chr10_25904	chr10	102123938	102124695	102124545	0.001	25904	9796	14	23	757	+	TRUE	SCD	ENSG00000099194.5	protein_coding	TRUE	TRUE	TRUE	TRUE
1961	chr10_25916	chr10	102136243	102136535	102136456	0.0001039	25916	-1	13	0	292	+	TRUE	LINC00263	ENSG00000235823.1	processed_transcript	FALSE	FALSE	FALSE	FALSE
1962	chr10_25937	chr10	102141199	102141409	102141330	0.043	25937	9802	7	1	210	+	TRUE	LINC00263	ENSG00000235823.1	processed_transcript	FALSE	TRUE	FALSE	FALSE
1964	chr10_26012	chr10	102288366	102288699	102288486	0.039	26012	-1	7	0	333	-	TRUE	SEC31B;NDUFB8	ENSG00000075826.12;ENSG00000255339.2;ENSG00000166136.11	protein_coding	TRUE	FALSE	FALSE	FALSE
1965	chr10_26023	chr10	102307862	102308528	102308187	0.0003875	26023	9835	14	16	666	+	TRUE	HIF1AN	ENSG00000166135.9	protein_coding	TRUE	TRUE	TRUE	TRUE
1966	chr10_26024	chr10	102308542	102309349	102308894	0.007	26024	9836	11	14	807	+	TRUE	HIF1AN	ENSG00000166135.9	protein_coding	TRUE	TRUE	TRUE	TRUE
1968	chr10_26042	chr10	102312342	102312758	102312634	0.0002094	26042	9844	14	12	416	+	TRUE	HIF1AN	ENSG00000166135.9	protein_coding	TRUE	TRUE	TRUE	FALSE
1969	chr10_26187	chr10	102823716	102824245	102823850	0	26187	10001	26	9	529	+	TRUE	KAZALD1	ENSG00000107821.10	protein_coding	TRUE	TRUE	FALSE	TRUE
1971	chr10_26205	chr10	103124560	103124766	103124617	0.003	26205	-1	10	0	206	-	TRUE	RNU2-59P	ENSG00000222414.1	snRNA	FALSE	TRUE	FALSE	TRUE
1973	chr10_26462	chr10	103383594	103383797	103383718	0.039	26462	-1	7	0	203	-	TRUE	FBXW4	ENSG00000107829.9	protein_coding	TRUE	FALSE	FALSE	FALSE
1974	chr10_26534	chr10	103438676	103438803	103438724	0.018	26534	-1	8	0	127	-	TRUE	FBXW4	ENSG00000107829.9	protein_coding	TRUE	FALSE	FALSE	FALSE
1975	chr10_26548	chr10	103451655	103452044	103451862	0.008	26548	-1	9	0	389	-	TRUE	FBXW4	ENSG00000107829.9	protein_coding	TRUE	FALSE	FALSE	FALSE
1979	chr10_26707	chr10	103623053	103623217	103623138	0.039	26707	-1	7	0	164	-	TRUE	C10orf76	ENSG00000120029.8	protein_coding	TRUE	FALSE	FALSE	FALSE
1980	chr10_26796	chr10	103706273	103706444	103706351	0.039	26796	-1	7	0	171	-	TRUE	C10orf76	ENSG00000120029.8	protein_coding	TRUE	FALSE	FALSE	FALSE
1981	chr10_26865	chr10	103803169	103803312	103803233	0.008	26865	-1	9	0	143	-	TRUE	C10orf76	ENSG00000120029.8	protein_coding	TRUE	FALSE	FALSE	FALSE
1982	chr10_26921	chr10	103900614	103901568	103901033	0	26921	10220	27	19	954	+	TRUE	PPRC1	ENSG00000148840.6	protein_coding	TRUE	TRUE	TRUE	TRUE
1983	chr10_26967	chr10	103922051	103922345	103922184	0.013	26967	10257	14	43	294	+	TRUE	NOLC1	ENSG00000166197.12	protein_coding	TRUE	TRUE	TRUE	TRUE
1984	chr10_27071	chr10	104047728	104047882	104047803	0.039	27071	-1	7	0	154	+	TRUE	GBF1	ENSG00000107862.4	protein_coding	TRUE	FALSE	FALSE	FALSE
1985	chr10_27077	chr10	104050840	104051041	104050962	0.003	27077	-1	10	0	201	+	TRUE	GBF1	ENSG00000107862.4	protein_coding	TRUE	FALSE	FALSE	FALSE
1987	chr10_27164	chr10	104155791	104156016	104155861	0.02	27164	10318	8	1	225	+	TRUE	NFKB2	ENSG00000077150.13	protein_coding	TRUE	TRUE	FALSE	FALSE
1988	chr10_27335	chr10	104494841	104495346	104494993	0.018	27335	-1	8	0	505	+	TRUE	SFXN2	ENSG00000156398.8	protein_coding	TRUE	FALSE	FALSE	FALSE
1990	chr10_27424	chr10	104702037	104702180	104702101	0.018	27424	-1	8	0	143	+	TRUE	CNNM2	ENSG00000148842.13	protein_coding	TRUE	FALSE	FALSE	FALSE
1993	chr10_27430	chr10	104703420	104703830	104703612	7.236e-06	27430	-1	15	0	410	+	TRUE	CNNM2	ENSG00000148842.13	protein_coding	TRUE	FALSE	FALSE	TRUE
1994	chr10_27514	chr10	104838200	104838333	104838254	0.003	27514	10561	10	1	133	+	TRUE	CNNM2	ENSG00000148842.13	protein_coding	TRUE	TRUE	TRUE	FALSE
1996	chr10_27590	chr10	104914740	104915057	104914975	1.677e-06	27590	-1	16	0	317	-	TRUE	NT5C2	ENSG00000076685.14	protein_coding	TRUE	FALSE	FALSE	FALSE
1997	chr10_27592	chr10	104915431	104915577	104915498	0.039	27592	-1	7	0	146	-	TRUE	NT5C2	ENSG00000076685.14	protein_coding	TRUE	FALSE	FALSE	FALSE
1998	chr10_27596	chr10	104917137	104917456	104917209	0.039	27596	-1	7	0	319	-	TRUE	NT5C2	ENSG00000076685.14	protein_coding	TRUE	FALSE	FALSE	FALSE
2002	chr10_27827	chr10	105373955	105374230	105374111	7.236e-06	27827	-1	15	0	275	-	TRUE	SH3PXD2A	ENSG00000107957.12	protein_coding	TRUE	FALSE	FALSE	FALSE
2003	chr10_27869	chr10	105396156	105396308	105396229	0.001	27869	-1	11	0	152	-	TRUE	SH3PXD2A	ENSG00000107957.12	protein_coding	TRUE	FALSE	FALSE	FALSE
2006	chr10_28051	chr10	105781500	105781643	105781564	0.025	28051	10888	8	3	143	+	TRUE	SLK	ENSG00000065613.9	protein_coding	TRUE	FALSE	FALSE	FALSE
2009	chr10_28404	chr10	112045898	112046395	112046155	0	28404	-1	23	20	497	+	TRUE	MXI1	ENSG00000119950.16	protein_coding	TRUE	TRUE	TRUE	TRUE
2010	chr10_28507	chr10	112638103	112638545	112638339	0	28507	11165	27	1	442	+	TRUE	PDCD4	ENSG00000150593.11	protein_coding	TRUE	FALSE	FALSE	TRUE
2011	chr10_28509	chr10	112638699	112639149	112639021	0.039	28509	-1	7	0	450	+	TRUE	PDCD4	ENSG00000150593.11	protein_coding	TRUE	FALSE	FALSE	FALSE
2014	chr10_28671	chr10	112768435	112768545	112768466	0.039	28671	-1	7	0	110	+	TRUE	SHOC2	ENSG00000108061.7	protein_coding	TRUE	FALSE	FALSE	FALSE
2015	chr10_28751	chr10	114187237	114187533	114187413	0.033	28751	11263	8	6	296	+	TRUE	ACSL5	ENSG00000197142.6	protein_coding	TRUE	TRUE	TRUE	FALSE
2019	chr10_28997	chr10	114444977	114445238	114445051	0.003	28997	-1	10	0	261	+	TRUE	VTI1A	ENSG00000151532.9	protein_coding	TRUE	FALSE	FALSE	FALSE
2020	chr10_28999	chr10	114445502	114445822	114445653	0.0003456	28999	-1	12	0	320	+	TRUE	VTI1A	ENSG00000151532.9	protein_coding	TRUE	FALSE	FALSE	TRUE
2023	chr10_29083	chr10	114493322	114493485	114493365	0.039	29083	-1	7	0	163	+	TRUE	VTI1A	ENSG00000151532.9	protein_coding	TRUE	FALSE	FALSE	FALSE
2024	chr10_29084	chr10	114493780	114494245	114494166	0.018	29084	-1	8	0	465	+	TRUE	VTI1A	ENSG00000151532.9	protein_coding	TRUE	FALSE	FALSE	FALSE
2025	chr10_29280	chr10	114740790	114740946	114740867	0.039	29280	-1	7	0	156	+	TRUE	TCF7L2	ENSG00000148737.11	protein_coding	TRUE	FALSE	FALSE	FALSE
2026	chr10_29313	chr10	114759470	114759634	114759537	0.0001039	29313	-1	13	0	164	+	TRUE	TCF7L2	ENSG00000148737.11	protein_coding	TRUE	FALSE	FALSE	FALSE
2027	chr10_29568	chr10	114925368	114925576	114925493	0.008	29568	11375	10	8	208	+	TRUE	TCF7L2	ENSG00000148737.11	protein_coding	TRUE	TRUE	TRUE	FALSE
2028	chr10_29569	chr10	114925577	114926000	114925679	0.001	29569	-1	12	8	423	+	TRUE	TCF7L2	ENSG00000148737.11	protein_coding	TRUE	TRUE	TRUE	TRUE
2029	chr10_29570	chr10	114926087	114926546	114926419	0.009	29570	11376	10	9	459	+	TRUE	TCF7L2	ENSG00000148737.11	protein_coding	TRUE	TRUE	TRUE	TRUE
2030	chr10_29653	chr10	115629192	115629305	115629226	0.039	29653	-1	7	0	113	+	TRUE	NHLRC2	ENSG00000196865.4	protein_coding	TRUE	FALSE	FALSE	FALSE
2032	chr10_29766	chr10	116191741	116192208	116192024	0.003	29766	-1	14	30	467	-	TRUE	ABLIM1	ENSG00000099204.14	protein_coding	TRUE	TRUE	TRUE	TRUE
2033	chr10_29776	chr10	116194474	116194950	116194760	0.003	29776	-1	14	31	476	-	TRUE	ABLIM1	ENSG00000099204.14	protein_coding	TRUE	TRUE	TRUE	FALSE
2034	chr10_29954	chr10	116623207	116623517	116623267	0.049	29954	11573	8	10	310	+	TRUE	FAM160B1	ENSG00000151553.10	protein_coding	TRUE	TRUE	TRUE	FALSE
2035	chr10_30036	chr10	118448919	118449243	118449122	0.018	30036	-1	8	0	324	-	TRUE	HSPA12A	ENSG00000165868.8	protein_coding	TRUE	FALSE	FALSE	TRUE
2037	chr10_30225	chr10	119042064	119042896	119042318	0.001	30225	-1	12	10	832	-	TRUE	PDZD8	ENSG00000165650.7	protein_coding	TRUE	TRUE	TRUE	FALSE
2038	chr10_30429	chr10	120072026	120072159	120072080	0.008	30429	-1	9	0	133	-	TRUE	FAM204A	ENSG00000165669.9	protein_coding	TRUE	FALSE	FALSE	FALSE
2040	chr10_30532	chr10	120506123	120506436	120506198	0.039	30532	-1	7	0	313	-	TRUE	CACUL1	ENSG00000151893.10	protein_coding	TRUE	FALSE	FALSE	FALSE
2041	chr10_30571	chr10	120794232	120794506	120794329	0.006	30571	11854	10	5	274	-	TRUE	EIF3A	ENSG00000107581.8	protein_coding	TRUE	TRUE	TRUE	FALSE
2042	chr10_30583	chr10	120799546	120800047	120799782	0.039	30583	-1	7	0	501	-	TRUE	EIF3A	ENSG00000107581.8	protein_coding	TRUE	FALSE	FALSE	FALSE
2043	chr10_30586	chr10	120801198	120801344	120801265	0.039	30586	-1	7	0	146	-	TRUE	EIF3A	ENSG00000107581.8	protein_coding	TRUE	FALSE	FALSE	FALSE
2045	chr10_30605	chr10	120806848	120808149	120807324	0	30605	-1	26	0	1301	-	TRUE	EIF3A	ENSG00000107581.8	protein_coding	TRUE	FALSE	FALSE	TRUE
2047	chr10_30690	chr10	120921076	120921199	120921120	0.039	30690	-1	7	0	123	-	TRUE	SFXN4	ENSG00000183605.12	protein_coding	TRUE	FALSE	FALSE	FALSE
2049	chr10_30876	chr10	121347216	121347349	121347270	0.001	30876	-1	11	0	133	-	TRUE	TIAL1	ENSG00000151923.13	protein_coding	TRUE	FALSE	FALSE	FALSE
2050	chr10_30880	chr10	121348384	121348667	121348575	0	30880	-1	21	0	283	-	TRUE	TIAL1	ENSG00000151923.13	protein_coding	TRUE	FALSE	FALSE	TRUE
2051	chr10_30896	chr10	121353465	121353998	121353618	3.407e-05	30896	12026	14	1	533	-	TRUE	TIAL1	ENSG00000151923.13	protein_coding	TRUE	FALSE	FALSE	FALSE
2053	chr10_30900	chr10	121354926	121355533	121355187	0	30900	12028	29	1	607	-	TRUE	TIAL1	ENSG00000151923.13	protein_coding	TRUE	FALSE	FALSE	TRUE
2056	chr10_31042	chr10	121614570	121614753	121614637	2.863e-05	31042	-1	14	0	183	-	TRUE	MCMBP	ENSG00000197771.8	protein_coding	TRUE	FALSE	FALSE	FALSE
2057	chr10_31046	chr10	121615795	121616160	121615957	0.008	31046	-1	9	0	365	-	TRUE	MCMBP	ENSG00000197771.8	protein_coding	TRUE	FALSE	FALSE	FALSE
2058	chr10_31093	chr10	121678087	121678257	121678164	0.022	31093	12137	8	2	170	+	TRUE	SEC23IP	ENSG00000107651.8	protein_coding	TRUE	FALSE	FALSE	FALSE
2060	chr10_31165	chr10	122634479	122634633	122634554	0.018	31165	-1	8	0	154	+	TRUE	WDR11	ENSG00000120008.11	protein_coding	TRUE	FALSE	FALSE	FALSE
2061	chr10_31171	chr10	122636044	122636336	122636215	7.236e-06	31171	-1	15	0	292	+	TRUE	WDR11	ENSG00000120008.11	protein_coding	TRUE	FALSE	FALSE	TRUE
2062	chr10_31371	chr10	123650501	123650701	123650576	0.0003456	31371	-1	12	0	200	-	TRUE	ATE1	ENSG00000107669.13	protein_coding	TRUE	FALSE	FALSE	FALSE
2063	chr10_31375	chr10	123653822	123654109	123653977	6.942e-08	31375	-1	18	0	287	-	TRUE	ATE1	ENSG00000107669.13	protein_coding	TRUE	FALSE	FALSE	TRUE
2066	chr10_31661	chr10	124004499	124004778	124004672	0.039	31661	-1	7	0	279	+	TRUE	TACC2	ENSG00000138162.13	protein_coding	TRUE	FALSE	FALSE	FALSE
2068	chr10_31779	chr10	124191729	124191861	124191782	0.02	31779	12419	8	1	132	+	TRUE	PLEKHA1	ENSG00000107679.10	protein_coding	TRUE	TRUE	TRUE	FALSE
2071	chr10_31836	chr10	124611456	124611680	124611601	0.043	31836	12477	7	1	224	-	TRUE	CUZD1;FAM24B	ENSG00000138161.8;ENSG00000213185.2	protein_coding	TRUE	FALSE	FALSE	FALSE
2074	chr10_31946	chr10	124924528	124924919	124924760	0	31946	12612	58	41	391	+	TRUE	BUB3	ENSG00000154473.13	protein_coding	TRUE	TRUE	TRUE	TRUE
2078	chr10_32286	chr10	126445604	126446067	126445822	0.018	32286	-1	8	0	463	-	TRUE	RP11-12J10.3;METTL10	ENSG00000258539.1;ENSG00000203791.9	protein_coding	TRUE	FALSE	FALSE	FALSE
2079	chr10_32304	chr10	126457773	126458099	126457897	0.039	32304	-1	7	0	326	-	TRUE	RP11-12J10.3;METTL10	ENSG00000258539.1;ENSG00000203791.9	protein_coding	TRUE	FALSE	FALSE	FALSE
2081	chr10_32320	chr10	126465349	126465613	126465504	0.008	32320	-1	9	0	264	-	TRUE	RP11-12J10.3;METTL10	ENSG00000258539.1;ENSG00000203791.9	protein_coding	TRUE	FALSE	FALSE	FALSE
2082	chr10_32322	chr10	126465852	126465991	126465912	0.001	32322	-1	11	0	139	-	TRUE	RP11-12J10.3;METTL10	ENSG00000258539.1;ENSG00000203791.9	protein_coding	TRUE	FALSE	FALSE	FALSE
2083	chr10_32325	chr10	126466624	126466822	126466743	0.018	32325	-1	8	0	198	-	TRUE	RP11-12J10.3;METTL10	ENSG00000258539.1;ENSG00000203791.9	protein_coding	TRUE	FALSE	FALSE	FALSE
2084	chr10_32329	chr10	126468798	126468958	126468859	0.018	32329	-1	8	0	160	-	TRUE	RP11-12J10.3;METTL10	ENSG00000258539.1;ENSG00000203791.9	protein_coding	TRUE	FALSE	FALSE	FALSE
2085	chr10_32377	chr10	126608991	126609198	126609069	0.039	32377	-1	7	0	207	+	TRUE	RP11-298J20.4	ENSG00000249456.1	sense_overlapping	FALSE	FALSE	FALSE	FALSE
2086	chr10_32427	chr10	126645370	126645621	126645443	0.039	32427	-1	7	0	251	+	TRUE	ZRANB1	ENSG00000019995.6	protein_coding	TRUE	FALSE	FALSE	FALSE
2087	chr10_32657	chr10	126796584	126796846	126796657	0.003	32657	-1	10	0	262	-	TRUE	CTBP2	ENSG00000175029.12	protein_coding	TRUE	FALSE	FALSE	FALSE
2090	chr10_32741	chr10	126830120	126830878	126830251	0	32741	-1	21	0	758	-	TRUE	CTBP2	ENSG00000175029.12	protein_coding	TRUE	FALSE	FALSE	TRUE
2091	chr10_32744	chr10	126831335	126831560	126831481	0.018	32744	-1	8	0	225	-	TRUE	CTBP2	ENSG00000175029.12	protein_coding	TRUE	FALSE	FALSE	FALSE
2092	chr10_32768	chr10	126838871	126839027	126838948	0.039	32768	-1	7	0	156	-	TRUE	CTBP2	ENSG00000175029.12	protein_coding	TRUE	FALSE	FALSE	FALSE
2093	chr10_32894	chr10	127495713	127495848	127495769	0.048	32894	12924	7	2	135	-	TRUE	UROS	ENSG00000188690.8	protein_coding	TRUE	TRUE	TRUE	FALSE
2095	chr10_32966	chr10	127571005	127571099	127571020	0.039	32966	-1	7	0	94	-	TRUE	DHX32	ENSG00000089876.7	protein_coding	TRUE	FALSE	FALSE	FALSE
2096	chr10_33043	chr10	128588354	128588566	128588430	0.043	33043	13047	7	1	212	-	FALSE	NA	NA	NA	FALSE	FALSE	FALSE	FALSE
2097	chr10_33084	chr10	128773242	128773574	128773461	0.008	33084	-1	9	0	332	+	TRUE	DOCK1	ENSG00000150760.8	protein_coding	TRUE	FALSE	FALSE	FALSE
2098	chr10_33133	chr10	128814903	128815102	128815023	0.018	33133	-1	8	0	199	+	TRUE	DOCK1	ENSG00000150760.8	protein_coding	TRUE	FALSE	FALSE	FALSE
2100	chr10_33374	chr10	129061420	129061628	129061549	0.039	33374	-1	7	0	208	+	TRUE	DOCK1	ENSG00000150760.8	protein_coding	TRUE	FALSE	FALSE	FALSE
2101	chr10_33470	chr10	129148789	129149018	129148939	0.018	33470	-1	8	0	229	+	TRUE	DOCK1	ENSG00000150760.8	protein_coding	TRUE	FALSE	FALSE	FALSE
2102	chr10_33553	chr10	129896102	129896522	129896337	0.026	33553	13149	9	11	420	-	TRUE	MKI67	ENSG00000148773.8	protein_coding	TRUE	TRUE	TRUE	TRUE
2103	chr10_33555	chr10	129896976	129897172	129897067	0.004	33555	13150	12	18	196	-	TRUE	MKI67	ENSG00000148773.8	protein_coding	TRUE	TRUE	TRUE	FALSE
2108	chr10_33946	chr10	133781217	133781537	133781269	0.048	33946	13263	7	2	320	-	FALSE	NA	NA	NA	FALSE	FALSE	FALSE	FALSE
2112	chr10_34262	chr10	135214806	135215304	135214946	0	34262	13504	26	4	498	+	TRUE	RP11-108K14.8;MTG1	ENSG00000254536.1;ENSG00000148824.14	protein_coding	TRUE	TRUE	FALSE	TRUE
2113	chr10_34268	chr10	135216835	135217233	135217070	7.236e-06	34268	-1	15	0	398	+	TRUE	RP11-108K14.8;MTG1	ENSG00000254536.1;ENSG00000148824.14	protein_coding	TRUE	FALSE	FALSE	FALSE
2115	chr10_34275	chr10	135218900	135219564	135219122	0.009	34275	13510	9	1	664	+	TRUE	RP11-108K14.8;MTG1	ENSG00000254536.1;ENSG00000148824.14	protein_coding	TRUE	FALSE	FALSE	FALSE
2117	chr10_34288	chr10	135222238	135222443	135222312	0.039	34288	-1	7	0	205	+	TRUE	RP11-108K14.8;MTG1	ENSG00000254536.1;ENSG00000148824.14	protein_coding	TRUE	FALSE	FALSE	FALSE
2118	chr10_34292	chr10	135223034	135223534	135223194	0.0003456	34292	-1	12	0	500	+	TRUE	RP11-108K14.8;MTG1	ENSG00000254536.1;ENSG00000148824.14	protein_coding	TRUE	FALSE	FALSE	FALSE
2119	chr10_34293	chr10	135223754	135224311	135223867	0.018	34293	-1	8	0	557	+	TRUE	RP11-108K14.8;MTG1	ENSG00000254536.1;ENSG00000148824.14	protein_coding	TRUE	FALSE	FALSE	FALSE
2593	chr11_36	chr11	241813	242134	241994	0.013	36	-1	12	0	321	+	TRUE	PSMD13	ENSG00000185627.13	protein_coding	TRUE	FALSE	FALSE	FALSE
2598	chr11_37	chr11	242150	242334	242215	1.133e-05	37	-1	21	0	184	+	TRUE	PSMD13	ENSG00000185627.13	protein_coding	TRUE	FALSE	FALSE	FALSE
2670	chr11_72	chr11	309103	309444	309283	0.0005965	72	80	27	64	341	+	TRUE	IFITM2	ENSG00000185201.12	protein_coding	TRUE	TRUE	TRUE	FALSE
2444	chr11_236	chr11	630273	630533	630384	0.022	236	-1	11	0	260	+	FALSE	NA	NA	NA	FALSE	FALSE	FALSE	FALSE
2567	chr11_341	chr11	715466	715595	715516	0.038	341	-1	10	0	129	+	TRUE	EPS8L2	ENSG00000177106.10	protein_coding	TRUE	FALSE	FALSE	FALSE
2619	chr11_462	chr11	846768	847041	846930	0.004	462	-1	14	0	273	+	TRUE	TSPAN4	ENSG00000214063.6	protein_coding	TRUE	FALSE	FALSE	FALSE
2629	chr11_511	chr11	873515	873729	873650	0.038	511	-1	10	0	214	-	TRUE	CHID1	ENSG00000177830.13	protein_coding	TRUE	FALSE	FALSE	FALSE
2662	chr11_643	chr11	1000948	1001353	1001027	0.013	643	-1	12	0	405	+	TRUE	AP2A2	ENSG00000183020.9	protein_coding	TRUE	TRUE	FALSE	FALSE
2663	chr11_666	chr11	1010524	1010746	1010651	0.004	666	572	16	14	222	+	TRUE	AP2A2	ENSG00000183020.9	protein_coding	TRUE	TRUE	TRUE	FALSE
2685	chr11_840	chr11	1774405	1774709	1774483	0.024	840	-1	15	25	304	-	TRUE	RP11-295K3.1;CTSD	ENSG00000250644.1;ENSG00000117984.8	protein_coding	TRUE	TRUE	TRUE	FALSE
2697	chr11_948	chr11	2970820	2971797	2971718	0.038	948	-1	10	0	977	-	TRUE	NAP1L4	ENSG00000205531.8	protein_coding	TRUE	FALSE	FALSE	TRUE
2279	chr11_1094	chr11	3047338	3047586	3047462	0.015	1094	829	12	2	248	-	TRUE	CARS	ENSG00000110619.12	protein_coding	TRUE	FALSE	FALSE	FALSE
2280	chr11_1117	chr11	3054334	3054623	3054429	0.022	1117	-1	11	0	289	-	TRUE	CARS	ENSG00000110619.12	protein_coding	TRUE	FALSE	FALSE	FALSE
2293	chr11_1285	chr11	3384039	3384182	3384103	0.041	1285	953	10	1	143	-	TRUE	ZNF195	ENSG00000005801.12	protein_coding	TRUE	TRUE	FALSE	FALSE
2295	chr11_1289	chr11	3384913	3385243	3385119	0.004	1289	956	14	1	330	-	TRUE	ZNF195	ENSG00000005801.12	protein_coding	TRUE	FALSE	FALSE	FALSE
2297	chr11_1292	chr11	3385741	3386058	3385979	5.171e-07	1292	-1	24	0	317	-	TRUE	ZNF195	ENSG00000005801.12	protein_coding	TRUE	FALSE	FALSE	FALSE
2298	chr11_1294	chr11	3386171	3386544	3386222	0.022	1294	-1	11	0	373	-	TRUE	ZNF195	ENSG00000005801.12	protein_coding	TRUE	FALSE	FALSE	FALSE
2299	chr11_1303	chr11	3389180	3390177	3389456	0	1303	965	42	1	997	-	TRUE	ZNF195	ENSG00000005801.12	protein_coding	TRUE	TRUE	TRUE	TRUE
2300	chr11_1308	chr11	3391180	3391353	3391256	0.0003862	1308	-1	17	0	173	-	TRUE	ZNF195	ENSG00000005801.12	protein_coding	TRUE	FALSE	FALSE	FALSE
2331	chr11_1453	chr11	3779102	3779249	3779170	0.004	1453	-1	14	0	147	-	TRUE	NUP98	ENSG00000110713.11	protein_coding	TRUE	FALSE	FALSE	FALSE
2333	chr11_1455	chr11	3779939	3780101	3780018	0.0003862	1455	-1	17	0	162	-	TRUE	NUP98	ENSG00000110713.11	protein_coding	TRUE	FALSE	FALSE	FALSE
2336	chr11_1482	chr11	3811464	3811638	3811530	0.022	1482	-1	11	0	174	-	TRUE	NUP98	ENSG00000110713.11	protein_coding	TRUE	FALSE	FALSE	FALSE
2415	chr11_1950	chr11	6238103	6238646	6238471	1.793e-06	1950	1234	23	1	543	-	TRUE	FAM160A2	ENSG00000051009.6	protein_coding	TRUE	TRUE	TRUE	TRUE
2422	chr11_2047	chr11	6503923	6504145	6504027	0.048	2047	1308	13	21	222	+	TRUE	TIMM10B	ENSG00000132286.7;ENSG00000265264.1	protein_coding	TRUE	TRUE	TRUE	FALSE
2423	chr11_2053	chr11	6505809	6506760	6505933	0	2053	1311	39	16	951	+	TRUE	TIMM10B	ENSG00000132286.7;ENSG00000265264.1	protein_coding	TRUE	TRUE	TRUE	TRUE
2424	chr11_2058	chr11	6507804	6508674	6508410	0	2058	1323	49	2	870	+	TRUE	TIMM10B	ENSG00000265264.1	protein_coding	TRUE	FALSE	FALSE	TRUE
2427	chr11_2080	chr11	6514127	6514327	6514242	0.0009524	2080	1337	16	1	200	+	TRUE	TIMM10B	ENSG00000265264.1	protein_coding	TRUE	FALSE	FALSE	FALSE
2435	chr11_2226	chr11	6569213	6569665	6569340	0.041	2226	1383	10	1	452	+	TRUE	DNHD1	ENSG00000179532.8	protein_coding	TRUE	TRUE	TRUE	FALSE
2436	chr11_2228	chr11	6570111	6570524	6570319	0.002	2228	1384	15	2	413	+	TRUE	DNHD1	ENSG00000179532.8	protein_coding	TRUE	TRUE	TRUE	FALSE
2445	chr11_2361	chr11	6633979	6635838	6634072	0.006	2361	1476	16	17	1859	-	TRUE	TPP1	ENSG00000166340.10	protein_coding	TRUE	TRUE	TRUE	FALSE
2490	chr11_2731	chr11	8703225	8703417	8703304	0.014	2731	1695	12	1	192	-	FALSE	NA	NA	NA	FALSE	FALSE	FALSE	FALSE
2491	chr11_2741	chr11	8706986	8707136	8707057	0.0005705	2741	1710	17	3	150	+	TRUE	RPL27A;SNORA45	ENSG00000166441.8;ENSG00000212607.1	protein_coding;snoRNA	TRUE	TRUE	FALSE	FALSE
2520	chr11_2986	chr11	8991306	8991786	8991424	5.35e-08	2986	-1	26	0	480	+	TRUE	TMEM9B-AS1	ENSG00000254860.1	antisense	FALSE	FALSE	FALSE	FALSE
2526	chr11_3066	chr11	9197087	9197371	9197166	0.022	3066	-1	11	0	284	-	TRUE	DENND5A	ENSG00000184014.3	protein_coding	TRUE	TRUE	FALSE	FALSE
2538	chr11_3194	chr11	9311913	9312181	9311987	0.038	3194	-1	10	0	268	-	TRUE	TMEM41B	ENSG00000166471.6	protein_coding	TRUE	FALSE	FALSE	FALSE
2549	chr11_3275	chr11	9449324	9449603	9449403	0.0003862	3275	-1	17	0	279	+	TRUE	IPO7	ENSG00000205339.5	protein_coding	TRUE	FALSE	FALSE	TRUE
2550	chr11_3277	chr11	9450313	9450544	9450465	0.035	3277	1877	11	5	231	+	TRUE	IPO7;SNORA23	ENSG00000205339.5;ENSG00000201998.1	protein_coding;snoRNA	TRUE	TRUE	FALSE	FALSE
2566	chr11_3379	chr11	9610841	9611238	9610955	0.003	3379	1937	17	16	397	+	TRUE	WEE1	ENSG00000166483.6	protein_coding	TRUE	TRUE	TRUE	FALSE
2599	chr11_3752	chr11	10049057	10049229	10049131	0.038	3752	-1	10	0	172	-	TRUE	SBF2	ENSG00000133812.10	protein_coding	TRUE	FALSE	FALSE	FALSE
2600	chr11_3884	chr11	10148481	10148700	10148550	0.038	3884	-1	10	0	219	-	TRUE	SBF2	ENSG00000133812.10	protein_coding	TRUE	FALSE	FALSE	FALSE
2601	chr11_4098	chr11	10313529	10313707	10313617	0.000841	4098	-1	16	0	178	-	TRUE	SBF2	ENSG00000133812.10	protein_coding	TRUE	FALSE	FALSE	TRUE
2610	chr11_4203	chr11	10822966	10823134	10823031	0.015	4203	2181	12	2	168	-	TRUE	EIF4G2;SNORD97	ENSG00000110321.11;ENSG00000238622.1	protein_coding;snoRNA	TRUE	TRUE	FALSE	FALSE
2618	chr11_4329	chr11	11874186	11874505	11874386	0.038	4329	-1	10	0	319	+	TRUE	USP47	ENSG00000170242.13	protein_coding	TRUE	FALSE	FALSE	FALSE
2620	chr11_4815	chr11	12712860	12713205	12713126	0.002	4815	-1	15	0	345	+	TRUE	TEAD1	ENSG00000187079.10	protein_coding	TRUE	FALSE	FALSE	TRUE
2621	chr11_4821	chr11	12714418	12714675	12714553	0.007	4821	-1	13	0	257	+	TRUE	TEAD1	ENSG00000187079.10	protein_coding	TRUE	FALSE	FALSE	FALSE
2622	chr11_4836	chr11	12717355	12717624	12717425	0.038	4836	-1	10	0	269	+	TRUE	TEAD1	ENSG00000187079.10	protein_coding	TRUE	FALSE	FALSE	FALSE
2625	chr11_4977	chr11	12760639	12760873	12760777	0.038	4977	-1	10	0	234	+	TRUE	TEAD1	ENSG00000187079.10	protein_coding	TRUE	FALSE	FALSE	FALSE
2627	chr11_5057	chr11	12794283	12794545	12794439	7.191e-05	5057	-1	19	0	262	+	TRUE	TEAD1	ENSG00000187079.10	protein_coding	TRUE	FALSE	FALSE	FALSE
2628	chr11_5059	chr11	12794686	12795487	12795109	0.013	5059	-1	12	0	801	+	TRUE	TEAD1	ENSG00000187079.10	protein_coding	TRUE	FALSE	FALSE	FALSE
2631	chr11_5142	chr11	12819145	12819421	12819296	0.038	5142	-1	10	0	276	+	TRUE	TEAD1	ENSG00000187079.10	protein_coding	TRUE	FALSE	FALSE	FALSE
2632	chr11_5143	chr11	12819428	12819914	12819605	0.022	5143	-1	11	0	486	+	TRUE	TEAD1	ENSG00000187079.10	protein_coding	TRUE	FALSE	FALSE	FALSE
2636	chr11_5309	chr11	12886321	12886841	12886626	0.002	5309	-1	15	2	520	+	TRUE	TEAD1	ENSG00000187079.10	protein_coding	TRUE	TRUE	FALSE	FALSE
2638	chr11_5362	chr11	12900464	12901299	12901195	4.223e-06	5362	-1	22	0	835	+	TRUE	TEAD1	ENSG00000187079.10	protein_coding	TRUE	TRUE	TRUE	TRUE
2640	chr11_5473	chr11	12961294	12962197	12961480	0	5473	-1	35	17	903	+	TRUE	TEAD1	ENSG00000187079.10	protein_coding	TRUE	TRUE	TRUE	TRUE
2641	chr11_5477	chr11	12963080	12963532	12963181	0.024	5477	-1	15	25	452	+	TRUE	TEAD1	ENSG00000187079.10	protein_coding	TRUE	TRUE	TRUE	FALSE
2642	chr11_5482	chr11	12964771	12965265	12965089	0.0001885	5482	-1	22	25	494	+	TRUE	TEAD1	ENSG00000187079.10	protein_coding	TRUE	TRUE	TRUE	FALSE
2643	chr11_5484	chr11	12965524	12966279	12965647	1.847e-08	5484	2453	32	31	755	+	TRUE	TEAD1	ENSG00000187079.10	protein_coding	TRUE	TRUE	TRUE	TRUE
2644	chr11_5517	chr11	12976223	12976418	12976339	0.008	5517	2475	13	1	195	-	FALSE	NA	NA	NA	FALSE	FALSE	FALSE	FALSE
2646	chr11_5522	chr11	12977653	12977989	12977864	0.024	5522	2477	11	1	336	-	FALSE	NA	NA	NA	FALSE	FALSE	FALSE	FALSE
2647	chr11_5543	chr11	12983367	12983622	12983468	0.038	5543	2494	12	12	255	-	FALSE	NA	NA	NA	FALSE	FALSE	FALSE	FALSE
2652	chr11_5800	chr11	13346032	13346248	13346169	0.038	5800	-1	10	0	216	+	TRUE	ARNTL	ENSG00000133794.13	protein_coding	TRUE	FALSE	FALSE	FALSE
2654	chr11_6023	chr11	13753703	13753883	13753804	0.015	6023	-1	15	20	180	+	TRUE	FAR1	ENSG00000197601.8	protein_coding	TRUE	TRUE	TRUE	FALSE
2655	chr11_6064	chr11	14312492	14312829	14312666	0.004	6064	-1	14	0	337	-	TRUE	RRAS2	ENSG00000133818.8	protein_coding	TRUE	FALSE	FALSE	FALSE
2657	chr11_6190	chr11	14479038	14479439	14479172	4.043e-06	6190	2716	26	24	401	-	TRUE	COPB1	ENSG00000129083.8	protein_coding	TRUE	TRUE	TRUE	FALSE
2664	chr11_6697	chr11	17144508	17144761	17144585	4.223e-06	6697	-1	22	0	253	-	TRUE	PIK3C2A	ENSG00000011405.9	protein_coding	TRUE	FALSE	FALSE	FALSE
2665	chr11_6812	chr11	17364870	17365146	17365067	0.022	6812	-1	11	0	276	+	TRUE	NUCB2	ENSG00000070081.11	protein_coding	TRUE	FALSE	FALSE	FALSE
2666	chr11_7064	chr11	18348139	18348300	18348214	0.041	7064	3178	10	1	161	+	TRUE	GTF2H1	ENSG00000110768.7	protein_coding	TRUE	FALSE	FALSE	FALSE
2675	chr11_7662	chr11	20489981	20490118	20490039	0.022	7662	-1	11	0	137	+	TRUE	PRMT3	ENSG00000185238.8	protein_coding	TRUE	FALSE	FALSE	FALSE
2676	chr11_7865	chr11	27387736	27387992	27387813	0.048	7865	3597	12	15	256	-	TRUE	LGR4	ENSG00000205213.9	protein_coding	TRUE	TRUE	TRUE	FALSE
2677	chr11_7868	chr11	27389302	27389505	27389391	0.018	7868	-1	15	22	203	-	TRUE	LGR4	ENSG00000205213.9	protein_coding	TRUE	TRUE	TRUE	FALSE
2680	chr11_8103	chr11	27516870	27517009	27516930	0.007	8103	-1	14	6	139	-	TRUE	LIN7C	ENSG00000148943.7	protein_coding	TRUE	TRUE	TRUE	FALSE
2681	chr11_8104	chr11	27517033	27517327	27517111	1.459e-06	8104	-1	26	18	294	-	TRUE	LIN7C	ENSG00000148943.7	protein_coding	TRUE	TRUE	TRUE	FALSE
2686	chr11_8416	chr11	28253154	28253400	28253213	0.038	8416	-1	10	0	246	+	TRUE	METTL15	ENSG00000169519.15	protein_coding	TRUE	FALSE	FALSE	FALSE
2688	chr11_8848	chr11	31489821	31490027	31489948	0.004	8848	-1	14	0	206	-	TRUE	IMMP1L	ENSG00000148950.5	protein_coding	TRUE	FALSE	FALSE	FALSE
2691	chr11_9251	chr11	32919309	32919547	32919464	0.038	9251	-1	10	0	238	+	TRUE	QSER1	ENSG00000060749.10	protein_coding	TRUE	FALSE	FALSE	FALSE
2692	chr11_9263	chr11	32922282	32922627	32922485	0.0003862	9263	-1	17	0	345	+	TRUE	QSER1	ENSG00000060749.10	protein_coding	TRUE	FALSE	FALSE	FALSE
2693	chr11_9293	chr11	32933721	32933899	32933797	0.038	9293	-1	10	0	178	+	TRUE	QSER1	ENSG00000060749.10	protein_coding	TRUE	FALSE	FALSE	FALSE
2695	chr11_9459	chr11	33159146	33159365	33159219	0.041	9459	4113	10	1	219	-	TRUE	CSTF3	ENSG00000176102.7	protein_coding	TRUE	FALSE	FALSE	FALSE
2696	chr11_9466	chr11	33161672	33161935	33161856	0.038	9466	-1	10	0	263	-	TRUE	CSTF3	ENSG00000176102.7	protein_coding	TRUE	FALSE	FALSE	FALSE
2699	chr11_9601	chr11	33374714	33375099	33374967	0.044	9601	4145	12	14	385	+	TRUE	HIPK3	ENSG00000110422.7	protein_coding	TRUE	TRUE	FALSE	FALSE
2700	chr11_9682	chr11	33765676	33765947	33765847	0.049	9682	4193	10	3	271	-	TRUE	FBXO3	ENSG00000110429.9	protein_coding	TRUE	TRUE	TRUE	FALSE
2702	chr11_9830	chr11	34113193	34113587	34113354	0.047	9830	4278	15	33	394	+	TRUE	CAPRIN1	ENSG00000135387.15	protein_coding	TRUE	TRUE	FALSE	TRUE
2703	chr11_9849	chr11	34120392	34120608	34120529	0.032	9849	-1	12	10	216	+	TRUE	CAPRIN1	ENSG00000135387.15	protein_coding	TRUE	TRUE	TRUE	FALSE
2704	chr11_9905	chr11	34147755	34148069	34147894	0.004	9905	-1	14	0	314	+	TRUE	NAT10	ENSG00000135372.4	protein_coding	TRUE	FALSE	FALSE	FALSE
2265	chr11_10307	chr11	34997135	34997344	34997261	0.022	10307	-1	11	0	209	+	TRUE	PDHX	ENSG00000110435.7	protein_coding	TRUE	FALSE	FALSE	FALSE
2267	chr11_10335	chr11	35014859	35015290	35015195	0.017	10335	4454	12	3	431	+	TRUE	PDHX	ENSG00000110435.7	protein_coding	TRUE	FALSE	FALSE	FALSE
2269	chr11_10541	chr11	35250905	35252156	35251585	0.019	10541	-1	18	41	1251	+	TRUE	CD44	ENSG00000026508.12	protein_coding	TRUE	TRUE	TRUE	FALSE
2270	chr11_10543	chr11	35252311	35253042	35252621	0.034	10543	-1	17	41	731	+	TRUE	CD44	ENSG00000026508.12	protein_coding	TRUE	TRUE	TRUE	FALSE
2271	chr11_10546	chr11	35253525	35253952	35253704	0.0001389	10546	-1	25	41	427	+	TRUE	CD44	ENSG00000026508.12	protein_coding	TRUE	TRUE	TRUE	TRUE
2273	chr11_10658	chr11	35758222	35758576	35758446	7.191e-05	10658	-1	19	0	354	+	TRUE	TRIM44	ENSG00000166326.5	protein_coding	TRUE	FALSE	FALSE	FALSE
2276	chr11_10803	chr11	35827906	35828316	35827990	0	10803	4571	34	25	410	+	TRUE	TRIM44	ENSG00000166326.5	protein_coding	TRUE	TRUE	TRUE	FALSE
2282	chr11_11230	chr11	36215041	36215221	36215134	0.038	11230	-1	10	0	180	+	TRUE	LDLRAD3	ENSG00000179241.8	protein_coding	TRUE	FALSE	FALSE	FALSE
2284	chr11_11790	chr11	39062763	39062919	39062840	0.002	11790	-1	15	0	156	-	FALSE	NA	NA	NA	FALSE	FALSE	FALSE	FALSE
2286	chr11_12121	chr11	43467581	43468090	43467966	2.962e-07	12121	4891	25	3	509	+	TRUE	TTC17	ENSG00000052841.10	protein_coding	TRUE	TRUE	TRUE	TRUE
2287	chr11_12128	chr11	43470169	43470376	43470277	0.038	12128	-1	10	0	207	+	TRUE	TTC17	ENSG00000052841.10	protein_coding	TRUE	TRUE	FALSE	FALSE
2288	chr11_12131	chr11	43470830	43471000	43470906	0.038	12131	-1	10	0	170	+	TRUE	TTC17	ENSG00000052841.10	protein_coding	TRUE	TRUE	FALSE	FALSE
2289	chr11_12507	chr11	45848173	45848296	45848217	0	12507	5155	39	12	123	-	FALSE	NA	NA	NA	FALSE	FALSE	FALSE	TRUE
2291	chr11_12763	chr11	46087257	46087651	46087361	0.0001702	12763	-1	18	0	394	-	TRUE	PHF21A	ENSG00000135365.11	protein_coding	TRUE	FALSE	FALSE	TRUE
2302	chr11_13323	chr11	46964490	46964743	46964664	2.915e-05	13323	-1	20	0	253	+	TRUE	C11orf49	ENSG00000149179.9	protein_coding	TRUE	FALSE	FALSE	FALSE
2304	chr11_13612	chr11	47183700	47183828	47183749	0.048	13612	-1	13	21	128	+	TRUE	C11orf49	ENSG00000149179.9	protein_coding	TRUE	TRUE	TRUE	FALSE
2306	chr11_13683	chr11	47258195	47258513	47258400	4.983e-06	13683	5571	22	1	318	+	TRUE	DDB2	ENSG00000134574.7	protein_coding	TRUE	FALSE	FALSE	TRUE
2307	chr11_13825	chr11	47487446	47488042	47487589	4.934e-07	13825	-1	28	24	596	-	TRUE	CELF1	ENSG00000149187.13	protein_coding	TRUE	TRUE	TRUE	TRUE
2308	chr11_13827	chr11	47488735	47491711	47490366	0	13827	-1	68	28	2976	-	TRUE	CELF1	ENSG00000149187.13	protein_coding	TRUE	TRUE	TRUE	TRUE
2309	chr11_13832	chr11	47494859	47495272	47495114	0.038	13832	-1	10	0	413	-	TRUE	CELF1	ENSG00000149187.13	protein_coding	TRUE	FALSE	FALSE	FALSE
2312	chr11_13882	chr11	47515853	47516089	47515994	0.013	13882	-1	12	0	236	-	TRUE	CELF1	ENSG00000149187.13	protein_coding	TRUE	TRUE	TRUE	FALSE
2313	chr11_13886	chr11	47516829	47517006	47516901	0.004	13886	-1	14	0	177	-	TRUE	CELF1	ENSG00000149187.13	protein_coding	TRUE	FALSE	FALSE	FALSE
2316	chr11_13959	chr11	47545993	47546529	47546123	2.915e-05	13959	-1	20	0	536	-	TRUE	CELF1	ENSG00000149187.13	protein_coding	TRUE	TRUE	TRUE	TRUE
2317	chr11_13962	chr11	47547066	47547487	47547356	0.038	13962	-1	10	0	421	-	TRUE	CELF1	ENSG00000149187.13	protein_coding	TRUE	FALSE	FALSE	FALSE
2319	chr11_13976	chr11	47551771	47552269	47552022	7.191e-05	13976	-1	19	0	498	-	TRUE	CELF1	ENSG00000149187.13	protein_coding	TRUE	FALSE	FALSE	TRUE
2322	chr11_14022	chr11	47567005	47567151	47567072	0.0003862	14022	-1	17	0	146	-	TRUE	CELF1	ENSG00000149187.13	protein_coding	TRUE	FALSE	FALSE	FALSE
2324	chr11_14130	chr11	47738219	47738442	47738296	0	14130	5771	32	20	223	-	TRUE	FNBP4	ENSG00000109920.8	protein_coding	TRUE	TRUE	TRUE	TRUE
2328	chr11_14492	chr11	48059396	48059735	48059656	0.0003862	14492	-1	17	0	339	+	TRUE	PTPRJ	ENSG00000149177.8	protein_coding	TRUE	FALSE	FALSE	FALSE
2329	chr11_14500	chr11	48062507	48062804	48062679	0.007	14500	-1	13	0	297	+	TRUE	PTPRJ	ENSG00000149177.8	protein_coding	TRUE	FALSE	FALSE	TRUE
2334	chr11_14691	chr11	48189525	48190129	48189971	0	14691	5933	44	6	604	+	TRUE	PTPRJ	ENSG00000149177.8	protein_coding	TRUE	TRUE	TRUE	TRUE
2337	chr11_14873	chr11	57174772	57175447	57175164	0.003	14873	6029	23	52	675	-	TRUE	RP11-872D17.8;SLC43A3	ENSG00000254979.1;ENSG00000134802.13	protein_coding	TRUE	TRUE	TRUE	FALSE
2338	chr11_14887	chr11	57179136	57179272	57179193	0.007	14887	-1	13	0	136	-	TRUE	RP11-872D17.8;SLC43A3	ENSG00000254979.1;ENSG00000134802.13	protein_coding	TRUE	FALSE	FALSE	FALSE
2339	chr11_14946	chr11	57194117	57194384	57194193	0.007	14946	6066	14	6	267	-	TRUE	SLC43A3	ENSG00000134802.13	protein_coding	TRUE	TRUE	TRUE	FALSE
2340	chr11_14955	chr11	57222868	57222959	57222880	0.022	14955	-1	11	0	91	+	FALSE	NA	NA	NA	FALSE	FALSE	FALSE	TRUE
2341	chr11_14975	chr11	57235475	57236211	57235945	4.58e-05	14975	6076	20	3	736	+	TRUE	RTN4RL2	ENSG00000186907.3	protein_coding	TRUE	TRUE	FALSE	TRUE
2342	chr11_15054	chr11	57439980	57440763	57440266	0.002	15054	6122	17	14	783	+	TRUE	ZDHHC5	ENSG00000156599.6	protein_coding	TRUE	TRUE	TRUE	FALSE
2343	chr11_15235	chr11	57559521	57560026	57559589	0.007	15235	-1	13	0	505	+	TRUE	RP11-691N7.6;CTNND1	ENSG00000254732.1;ENSG00000198561.8	protein_coding	TRUE	FALSE	FALSE	FALSE
2345	chr11_15324	chr11	58360689	58360825	58360746	0.007	15324	-1	13	0	136	+	TRUE	ZFP91;ZFP91-CNTF	ENSG00000186660.14;ENSG00000255073.4	protein_coding	TRUE	FALSE	FALSE	FALSE
2346	chr11_15493	chr11	59341933	59342810	59342468	0.0002521	15493	-1	20	15	877	-	TRUE	OSBP	ENSG00000110048.7	protein_coding	TRUE	TRUE	TRUE	FALSE
2348	chr11_15535	chr11	59404296	59404522	59404374	0.014	15535	-1	15	19	226	-	TRUE	PATL1	ENSG00000166889.13	protein_coding	TRUE	TRUE	TRUE	FALSE
2353	chr11_15704	chr11	60689622	60690145	60689951	0.037	15704	6478	15	30	523	+	TRUE	TMEM109	ENSG00000110108.5	protein_coding	TRUE	TRUE	TRUE	FALSE
2354	chr11_15800	chr11	61066915	61067582	61067224	0.0005335	15800	6517	25	51	667	-	TRUE	DDB1	ENSG00000167986.9	protein_coding	TRUE	TRUE	TRUE	FALSE
2356	chr11_15913	chr11	61135374	61135623	61135544	0.035	15913	6603	11	5	249	+	TRUE	TMEM138	ENSG00000149483.7	protein_coding	TRUE	TRUE	TRUE	FALSE
2360	chr11_16027	chr11	61209684	61210031	61209952	0.022	16027	-1	11	0	347	+	TRUE	RP11-286N22.8;SDHAF2	ENSG00000256591.1;ENSG00000167985.2	protein_coding	TRUE	FALSE	FALSE	FALSE
2361	chr11_16030	chr11	61210584	61210979	61210828	0.022	16030	-1	11	0	395	+	TRUE	RP11-286N22.8;SDHAF2	ENSG00000256591.1;ENSG00000167985.2	protein_coding	TRUE	FALSE	FALSE	FALSE
2363	chr11_16219	chr11	61567796	61568103	61567988	0.001	16219	-1	20	28	307	+	TRUE	FADS2	ENSG00000134824.9	protein_coding	TRUE	FALSE	FALSE	FALSE
2366	chr11_16422	chr11	61919244	61919664	61919508	0	16422	6894	38	19	420	+	TRUE	INCENP	ENSG00000149503.8	protein_coding	TRUE	TRUE	TRUE	TRUE
2367	chr11_16425	chr11	61920480	61921227	61921034	8.312e-05	16425	6896	19	1	747	+	TRUE	INCENP	ENSG00000149503.8	protein_coding	TRUE	TRUE	FALSE	FALSE
2368	chr11_16461	chr11	62283413	62283668	62283551	0.024	16461	-1	12	7	255	-	TRUE	AHNAK	ENSG00000124942.9	protein_coding	TRUE	TRUE	TRUE	FALSE
2371	chr11_16608	chr11	62401557	62402300	62401870	0.0009524	16608	7119	16	1	743	-	TRUE	GANAB	ENSG00000089597.12	protein_coding	TRUE	TRUE	TRUE	TRUE
2373	chr11_16746	chr11	62567623	62567810	62567685	0.045	16746	7315	10	2	187	-	TRUE	NXF1	ENSG00000162231.9	protein_coding	TRUE	TRUE	TRUE	FALSE
2374	chr11_16768	chr11	62608822	62609273	62609194	0	16768	7357	33	3	451	-	TRUE	WDR74;RNU2-2P	ENSG00000133316.11;ENSG00000222328.1	protein_coding;snRNA	TRUE	TRUE	TRUE	TRUE
2375	chr11_16772	chr11	62619488	62619917	62619669	0.002	16772	7359	20	31	429	-	TRUE	SNHG1	ENSG00000255717.2	processed_transcript	FALSE	TRUE	FALSE	FALSE
2376	chr11_16785	chr11	62622451	62622556	62622477	0.027	16785	7371	11	2	105	-	TRUE	SNHG1	ENSG00000255717.2	processed_transcript	FALSE	TRUE	FALSE	FALSE
2377	chr11_17015	chr11	63592777	63592977	63592898	0.045	17015	7518	10	2	200	+	TRUE	C11orf84	ENSG00000168005.4	protein_coding	TRUE	FALSE	FALSE	FALSE
2380	chr11_17400	chr11	64532117	64532498	64532256	1.006e-06	17400	-1	28	28	381	-	TRUE	SF1	ENSG00000168066.16	protein_coding	TRUE	TRUE	TRUE	TRUE
2381	chr11_17427	chr11	64542787	64543036	64542925	7.191e-05	17427	-1	19	0	249	-	TRUE	SF1	ENSG00000168066.16	protein_coding	TRUE	FALSE	FALSE	FALSE
2383	chr11_17710	chr11	65190271	65190904	65190792	0	17710	8241	43	12	633	+	TRUE	NEAT1	ENSG00000245532.4	lincRNA	FALSE	TRUE	FALSE	TRUE
2384	chr11_17711	chr11	65190906	65196351	65195285	0	17711	8251	90	1	5445	+	TRUE	NEAT1	ENSG00000245532.4	lincRNA	FALSE	TRUE	FALSE	TRUE
2385	chr11_17712	chr11	65196371	65204674	65198657	0	17712	8265	218	2	8303	+	TRUE	NEAT1	ENSG00000245532.4	lincRNA	FALSE	TRUE	FALSE	TRUE
2386	chr11_17713	chr11	65204713	65207974	65206065	0	17713	8285	161	2	3261	+	TRUE	NEAT1	ENSG00000245532.4	lincRNA	FALSE	TRUE	FALSE	TRUE
2387	chr11_17714	chr11	65207977	65208148	65208038	0.022	17714	-1	11	0	171	+	TRUE	NEAT1	ENSG00000245532.4	lincRNA	FALSE	TRUE	FALSE	FALSE
2388	chr11_17715	chr11	65208201	65208328	65208249	0.002	17715	-1	15	0	127	+	TRUE	NEAT1	ENSG00000245532.4	lincRNA	FALSE	TRUE	FALSE	FALSE
2389	chr11_17716	chr11	65208354	65209080	65208860	0	17716	-1	50	0	726	+	TRUE	NEAT1	ENSG00000245532.4	lincRNA	FALSE	TRUE	FALSE	TRUE
2390	chr11_17718	chr11	65209196	65210239	65209699	0	17718	-1	47	0	1043	+	TRUE	NEAT1	ENSG00000245532.4	lincRNA	FALSE	TRUE	FALSE	TRUE
2391	chr11_17719	chr11	65210312	65212890	65210574	0	17719	-1	102	0	2578	+	TRUE	NEAT1	ENSG00000245532.4	lincRNA	FALSE	TRUE	FALSE	TRUE
2393	chr11_17758	chr11	65266410	65273601	65272308	0	17758	-1	150	31	7191	+	TRUE	MALAT1	ENSG00000251562.3	lincRNA	FALSE	TRUE	FALSE	TRUE
2394	chr11_17816	chr11	65345540	65346437	65346193	5.171e-07	17816	-1	24	0	897	+	TRUE	EHBP1L1	ENSG00000173442.7	protein_coding	TRUE	TRUE	FALSE	FALSE
2395	chr11_17925	chr11	65622265	65622926	65622433	0	17925	8566	73	69	661	-	TRUE	CFL1	ENSG00000172757.8	protein_coding	TRUE	TRUE	TRUE	TRUE
2398	chr11_17979	chr11	65760157	65760397	65760250	0.049	17979	8680	10	3	240	-	FALSE	NA	NA	NA	FALSE	FALSE	FALSE	FALSE
2399	chr11_17990	chr11	65764074	65764465	65764147	0.001	17990	8690	18	14	391	-	TRUE	EIF1AD	ENSG00000175376.4	protein_coding	TRUE	TRUE	TRUE	TRUE
2401	chr11_17992	chr11	65764830	65765732	65765180	3.293e-05	17992	8693	23	19	902	-	TRUE	EIF1AD	ENSG00000175376.4	protein_coding	TRUE	TRUE	TRUE	FALSE
2402	chr11_18064	chr11	65845742	65846155	65845827	0.038	18064	-1	10	0	413	+	TRUE	PACS1	ENSG00000175115.7	protein_coding	TRUE	FALSE	FALSE	FALSE
2403	chr11_18066	chr11	65846544	65846788	65846699	0.038	18066	-1	10	0	244	+	TRUE	PACS1	ENSG00000175115.7	protein_coding	TRUE	FALSE	FALSE	FALSE
2405	chr11_18195	chr11	65897903	65898052	65897973	0.038	18195	-1	10	0	149	+	TRUE	PACS1	ENSG00000175115.7	protein_coding	TRUE	FALSE	FALSE	FALSE
2408	chr11_18214	chr11	65903680	65903878	65903799	0.038	18214	-1	10	0	198	+	TRUE	PACS1	ENSG00000175115.7	protein_coding	TRUE	FALSE	FALSE	FALSE
2409	chr11_18359	chr11	66010845	66012112	66011531	2.039e-05	18359	8786	25	28	1267	+	TRUE	PACS1	ENSG00000175115.7	protein_coding	TRUE	TRUE	TRUE	TRUE
2410	chr11_18399	chr11	66040954	66041275	66041005	0.041	18399	8829	10	1	321	+	TRUE	RAB1B	ENSG00000174903.10	protein_coding	TRUE	FALSE	FALSE	FALSE
2411	chr11_18592	chr11	66404972	66405166	66405035	0.038	18592	-1	10	0	194	+	TRUE	RBM4;RBM14-RBM4	ENSG00000173933.15;ENSG00000248643.5	protein_coding	TRUE	FALSE	FALSE	FALSE
2413	chr11_18859	chr11	66662871	66663070	66662991	0.022	18859	-1	11	0	199	-	TRUE	PC	ENSG00000173599.9	protein_coding	TRUE	FALSE	FALSE	FALSE
2416	chr11_19529	chr11	68227576	68227694	68227615	0.003	19529	9744	16	11	118	-	FALSE	NA	NA	NA	FALSE	FALSE	FALSE	TRUE
2417	chr11_19727	chr11	68375123	68375273	68375194	0.038	19727	-1	10	0	150	+	TRUE	PPP6R3	ENSG00000110075.10	protein_coding	TRUE	FALSE	FALSE	FALSE
2418	chr11_19943	chr11	69466583	69467174	69466673	0.000814	19943	-1	20	24	591	+	TRUE	CCND1	ENSG00000110092.3	protein_coding	TRUE	TRUE	TRUE	FALSE
2420	chr11_20117	chr11	70266595	70267084	70266726	0.041	20117	10095	12	13	489	+	TRUE	CTTN	ENSG00000085733.11	protein_coding	TRUE	TRUE	TRUE	FALSE
2421	chr11_20468	chr11	71944948	71945102	71945023	0.003	20468	10358	16	10	154	+	TRUE	INPPL1	ENSG00000165458.9	protein_coding	TRUE	FALSE	FALSE	FALSE
2425	chr11_20796	chr11	72534900	72535504	72535239	7.191e-05	20796	-1	19	0	604	+	TRUE	ATG16L2	ENSG00000168010.6	protein_coding	TRUE	TRUE	TRUE	FALSE
2426	chr11_20797	chr11	72535505	72535724	72535578	0.0003862	20797	-1	17	0	219	+	TRUE	ATG16L2	ENSG00000168010.6	protein_coding	TRUE	TRUE	FALSE	FALSE
2430	chr11_21419	chr11	73416712	73417004	73416925	0.007	21419	-1	13	0	292	-	TRUE	RAB6A	ENSG00000175582.15	protein_coding	TRUE	FALSE	FALSE	FALSE
2431	chr11_21526	chr11	73585878	73586170	73586053	0.013	21526	-1	12	0	292	-	TRUE	COA4	ENSG00000181924.6	protein_coding	TRUE	FALSE	FALSE	FALSE
2434	chr11_22258	chr11	74721080	74721479	74721193	0.018	22258	11183	13	10	399	+	TRUE	NEU3	ENSG00000162139.5	protein_coding	TRUE	FALSE	FALSE	FALSE
2438	chr11_22730	chr11	75734051	75734206	75734127	0.038	22730	-1	10	0	155	+	TRUE	UVRAG	ENSG00000198382.4	protein_coding	TRUE	FALSE	FALSE	FALSE
2439	chr11_22861	chr11	75830730	75831167	75830864	0.007	22861	-1	13	0	437	+	TRUE	UVRAG	ENSG00000198382.4	protein_coding	TRUE	FALSE	FALSE	FALSE
2441	chr11_22877	chr11	75841250	75841440	75841361	0.000841	22877	-1	16	0	190	+	TRUE	UVRAG	ENSG00000198382.4	protein_coding	TRUE	FALSE	FALSE	FALSE
2442	chr11_23088	chr11	76415650	76416016	76415753	0.013	23088	-1	12	0	366	-	TRUE	GUCY2EP	ENSG00000204529.3	pseudogene	FALSE	FALSE	FALSE	FALSE
2443	chr11_23110	chr11	76424355	76424909	76424826	0.008	23110	-1	13	1	554	-	TRUE	RP11-672A2.1	ENSG00000254761.1	lincRNA	FALSE	FALSE	FALSE	FALSE
2448	chr11_23821	chr11	77597422	77597802	77597594	0	23821	11699	52	20	380	+	TRUE	AAMDC	ENSG00000087884.10	protein_coding	TRUE	FALSE	FALSE	TRUE
2449	chr11_23861	chr11	77780865	77781023	77780944	0.043	23861	11732	17	44	158	-	TRUE	NDUFC2-KCTD14;NDUFC2	ENSG00000259112.1;ENSG00000151366.8	protein_coding	TRUE	TRUE	TRUE	FALSE
2450	chr11_23872	chr11	77811996	77812194	77812107	0.01	23872	11736	15	16	198	-	TRUE	ALG8	ENSG00000159063.8	protein_coding	TRUE	TRUE	TRUE	FALSE
2451	chr11_24655	chr11	80908546	80908815	80908662	0.038	24655	-1	10	0	269	-	FALSE	NA	NA	NA	FALSE	FALSE	FALSE	FALSE
2453	chr11_24826	chr11	81152254	81152455	81152320	0.0003862	24826	-1	17	0	201	-	FALSE	NA	NA	NA	FALSE	FALSE	FALSE	TRUE
2454	chr11_24837	chr11	81156789	81157004	81156882	0.002	24837	-1	15	0	215	-	FALSE	NA	NA	NA	FALSE	FALSE	FALSE	FALSE
2459	chr11_25144	chr11	81301453	81301708	81301528	2.915e-05	25144	-1	20	0	255	-	FALSE	NA	NA	NA	FALSE	FALSE	FALSE	FALSE
2461	chr11_25344	chr11	81394669	81395189	81394801	0.004	25344	-1	14	0	520	-	FALSE	NA	NA	NA	FALSE	FALSE	FALSE	FALSE
2463	chr11_25470	chr11	81447215	81447675	81447451	0.000841	25470	-1	16	0	460	-	FALSE	NA	NA	NA	FALSE	FALSE	FALSE	FALSE
2464	chr11_25486	chr11	81452185	81452323	81452244	0.022	25486	-1	11	0	138	-	FALSE	NA	NA	NA	FALSE	FALSE	FALSE	FALSE
2465	chr11_25515	chr11	81460728	81461010	81460781	0.0001702	25515	-1	18	0	282	-	FALSE	NA	NA	NA	FALSE	FALSE	FALSE	FALSE
2466	chr11_25520	chr11	81462064	81462326	81462247	0.007	25520	-1	13	0	262	-	FALSE	NA	NA	NA	FALSE	FALSE	FALSE	FALSE
2473	chr11_26158	chr11	83241039	83241205	83241126	0.0003862	26158	-1	17	0	166	+	FALSE	NA	NA	NA	FALSE	FALSE	FALSE	TRUE
2475	chr11_26440	chr11	83421490	83421786	83421707	0.002	26440	-1	15	0	296	-	TRUE	DLG2	ENSG00000150672.12	protein_coding	TRUE	FALSE	FALSE	FALSE
2477	chr11_26518	chr11	85194994	85195332	85195101	0	26518	12243	144	252	338	+	FALSE	NA	NA	NA	FALSE	FALSE	FALSE	TRUE
2478	chr11_26605	chr11	85374185	85374881	85374516	0.038	26605	12308	12	12	696	-	TRUE	CREBZF	ENSG00000137504.9	protein_coding	TRUE	TRUE	TRUE	FALSE
2479	chr11_26672	chr11	85688525	85688911	85688832	0.038	26672	-1	10	0	386	-	TRUE	PICALM	ENSG00000073921.13	protein_coding	TRUE	FALSE	FALSE	FALSE
2480	chr11_26698	chr11	85699467	85699829	85699545	0.004	26698	-1	14	0	362	-	TRUE	PICALM	ENSG00000073921.13	protein_coding	TRUE	FALSE	FALSE	FALSE
2481	chr11_26728	chr11	85718317	85718562	85718362	0.049	26728	12345	10	3	245	-	TRUE	PICALM	ENSG00000073921.13	protein_coding	TRUE	TRUE	FALSE	FALSE
2482	chr11_26732	chr11	85724492	85724732	85724565	0.038	26732	-1	10	0	240	-	TRUE	PICALM	ENSG00000073921.13	protein_coding	TRUE	FALSE	FALSE	FALSE
2485	chr11_27231	chr11	86518625	86519280	86518824	5.538e-05	27231	12513	31	71	655	+	TRUE	PRSS23	ENSG00000150687.7	protein_coding	TRUE	TRUE	TRUE	TRUE
2486	chr11_27232	chr11	86519297	86520733	86520004	0	27232	-1	85	71	1436	+	TRUE	PRSS23	ENSG00000150687.7	protein_coding	TRUE	TRUE	TRUE	TRUE
2496	chr11_27765	chr11	88060946	88061186	88061038	0.022	27765	-1	11	0	240	-	TRUE	CTSC	ENSG00000109861.11	protein_coding	TRUE	TRUE	FALSE	FALSE
2497	chr11_27894	chr11	89939136	89939265	89939186	0.049	27894	12741	10	3	129	-	TRUE	CHORDC1	ENSG00000110172.7	protein_coding	TRUE	TRUE	TRUE	FALSE
2498	chr11_27899	chr11	89940440	89940918	89940793	0.000841	27899	-1	16	0	478	-	TRUE	CHORDC1	ENSG00000110172.7	protein_coding	TRUE	TRUE	TRUE	FALSE
2500	chr11_27901	chr11	89941150	89941979	89941864	4.748e-09	27901	-1	28	0	829	-	TRUE	CHORDC1	ENSG00000110172.7	protein_coding	TRUE	TRUE	TRUE	TRUE
2501	chr11_27915	chr11	89949823	89950039	89949960	0.0001702	27915	-1	18	0	216	-	TRUE	CHORDC1	ENSG00000110172.7	protein_coding	TRUE	FALSE	FALSE	FALSE
2504	chr11_28258	chr11	93441405	93441651	93441480	0.038	28258	-1	10	0	246	+	TRUE	KIAA1731	ENSG00000166004.10	protein_coding	TRUE	FALSE	FALSE	FALSE
2505	chr11_28273	chr11	93446162	93446469	93446278	0.022	28273	-1	11	0	307	+	TRUE	KIAA1731	ENSG00000166004.10	protein_coding	TRUE	FALSE	FALSE	FALSE
2506	chr11_28297	chr11	93454680	93455042	93454867	0.001	28297	12852	16	3	362	+	TRUE	KIAA1731;SCARNA9	ENSG00000166004.10;ENSG00000254911.2	protein_coding;antisense	TRUE	TRUE	FALSE	TRUE
2507	chr11_28321	chr11	93465509	93465728	93465588	0.002	28321	12874	17	14	219	-	TRUE	TAF1D;SNORA8	ENSG00000166012.10;ENSG00000207304.1	protein_coding;snoRNA	TRUE	TRUE	FALSE	FALSE
2510	chr11_28469	chr11	94152759	94152916	94152837	0.049	28469	12993	10	3	157	-	TRUE	MRE11A	ENSG00000020922.8	protein_coding	TRUE	TRUE	TRUE	FALSE
2513	chr11_28564	chr11	94207023	94207666	94207509	0.0001702	28564	-1	18	0	643	-	TRUE	MRE11A	ENSG00000020922.8	protein_coding	TRUE	FALSE	FALSE	FALSE
2514	chr11_28718	chr11	94609463	94609806	94609569	0.003	28718	-1	16	12	343	+	TRUE	AMOTL1	ENSG00000166025.13	protein_coding	TRUE	TRUE	TRUE	TRUE
2515	chr11_28982	chr11	95527389	95527927	95527591	0.024	28982	13201	11	1	538	+	TRUE	CEP57	ENSG00000166037.6	protein_coding	TRUE	TRUE	TRUE	FALSE
2516	chr11_28983	chr11	95527978	95528275	95528178	7.191e-05	28983	-1	19	0	297	+	TRUE	CEP57	ENSG00000166037.6	protein_coding	TRUE	FALSE	FALSE	FALSE
2521	chr11_29959	chr11	102267374	102267763	102267456	9.159e-05	29959	-1	24	32	389	-	TRUE	TMEM123	ENSG00000152558.10	protein_coding	TRUE	TRUE	TRUE	FALSE
2522	chr11_30073	chr11	102941967	102942189	102942086	0.002	30073	-1	15	0	222	-	TRUE	DCUN1D5	ENSG00000137692.7	protein_coding	TRUE	FALSE	FALSE	FALSE
2523	chr11_30380	chr11	107184674	107184838	107184759	0.038	30380	-1	10	0	164	-	TRUE	RP11-819C21.1	ENSG00000261098.1	lincRNA	FALSE	TRUE	FALSE	FALSE
2524	chr11_30483	chr11	107662202	107662436	107662281	0.037	30483	-1	14	24	234	-	TRUE	SLC35F2	ENSG00000110660.10	protein_coding	TRUE	TRUE	TRUE	FALSE
2529	chr11_30851	chr11	108236806	108237246	108236953	0.0001954	30851	13940	18	1	440	+	TRUE	ATM	ENSG00000149311.13	protein_coding	TRUE	TRUE	TRUE	FALSE
2532	chr11_31039	chr11	108664428	108664607	108664497	0.013	31039	-1	12	0	179	+	TRUE	DDX10	ENSG00000178105.5	protein_coding	TRUE	FALSE	FALSE	FALSE
2535	chr11_31622	chr11	111692618	111692724	111692645	0.024	31622	14251	11	1	106	-	TRUE	ALG9;ALG9-IT1	ENSG00000086848.10;ENSG00000258529.1;ENSG00000254450.1	protein_coding;sense_intronic	TRUE	FALSE	FALSE	FALSE
2537	chr11_31806	chr11	112100943	112101182	112101103	0.038	31806	-1	10	0	239	+	TRUE	PTS	ENSG00000150787.3	protein_coding	TRUE	TRUE	TRUE	FALSE
2540	chr11_32007	chr11	114171378	114172181	114171545	0.022	32007	-1	11	0	803	+	TRUE	NNMT	ENSG00000166741.3	protein_coding	TRUE	FALSE	FALSE	FALSE
2541	chr11_32010	chr11	114172746	114173269	114173180	0.0001702	32010	-1	18	0	523	+	TRUE	NNMT	ENSG00000166741.3	protein_coding	TRUE	FALSE	FALSE	FALSE
2543	chr11_32035	chr11	114181379	114181814	114181681	0.041	32035	-1	10	1	435	+	TRUE	NNMT	ENSG00000166741.3	protein_coding	TRUE	FALSE	FALSE	FALSE
2544	chr11_32130	chr11	115046764	115046993	115046837	0.008	32130	-1	13	2	229	-	TRUE	CADM1	ENSG00000182985.12	protein_coding	TRUE	TRUE	TRUE	FALSE
2545	chr11_32257	chr11	115258852	115259009	115258930	0.007	32257	-1	13	0	157	-	TRUE	CADM1	ENSG00000182985.12	protein_coding	TRUE	FALSE	FALSE	FALSE
2546	chr11_32493	chr11	116899125	116899322	116899218	0.004	32493	-1	14	0	197	-	TRUE	SIK3	ENSG00000160584.11	protein_coding	TRUE	FALSE	FALSE	FALSE
2548	chr11_32611	chr11	117039199	117039405	117039295	0.002	32611	14729	17	15	206	+	TRUE	PAFAH1B2	ENSG00000168092.9	protein_coding	TRUE	TRUE	TRUE	FALSE
2554	chr11_33019	chr11	118501250	118501573	118501388	0.013	33019	-1	12	0	323	+	TRUE	PHLDB1	ENSG00000019144.12	protein_coding	TRUE	FALSE	FALSE	FALSE
2555	chr11_33110	chr11	118768214	118768921	118768653	0	33110	15156	37	22	707	-	TRUE	BCL9L	ENSG00000186174.8	protein_coding	TRUE	TRUE	TRUE	TRUE
2557	chr11_33142	chr11	118781679	118781859	118781757	0.022	33142	-1	11	0	180	-	TRUE	BCL9L	ENSG00000186174.8	protein_coding	TRUE	FALSE	FALSE	FALSE
2558	chr11_33173	chr11	118789293	118789616	118789505	0.017	33173	15176	12	3	323	-	TRUE	BCL9L	ENSG00000186174.8	protein_coding	TRUE	TRUE	TRUE	FALSE
2559	chr11_33264	chr11	118914923	118915208	118914992	0.003	33264	15249	15	5	285	-	TRUE	HYOU1	ENSG00000149428.14	protein_coding	TRUE	TRUE	TRUE	TRUE
2560	chr11_33266	chr11	118915308	118915996	118915378	0.048	33266	-1	12	15	688	-	TRUE	HYOU1	ENSG00000149428.14	protein_coding	TRUE	TRUE	TRUE	FALSE
2561	chr11_33394	chr11	119170982	119171223	119171112	0.029	33394	15424	11	3	241	+	TRUE	CBL	ENSG00000110395.4	protein_coding	TRUE	TRUE	TRUE	FALSE
2562	chr11_33401	chr11	119173501	119173669	119173566	0.035	33401	15431	11	5	168	+	TRUE	CBL	ENSG00000110395.4	protein_coding	TRUE	TRUE	TRUE	FALSE
2563	chr11_33416	chr11	119179297	119179822	119179376	0	33416	15444	38	1	525	-	TRUE	MCAM	ENSG00000076706.10	protein_coding	TRUE	TRUE	TRUE	TRUE
2564	chr11_33417	chr11	119179942	119180674	119180540	0.031	33417	-1	14	22	732	-	TRUE	MCAM	ENSG00000076706.10	protein_coding	TRUE	TRUE	TRUE	FALSE
2569	chr11_34451	chr11	122529702	122529926	122529801	0.038	34451	-1	10	0	224	+	TRUE	UBASH3B	ENSG00000154127.5	protein_coding	TRUE	FALSE	FALSE	FALSE
2571	chr11_34487	chr11	122548105	122548266	122548143	0.038	34487	-1	10	0	161	+	TRUE	UBASH3B	ENSG00000154127.5	protein_coding	TRUE	FALSE	FALSE	FALSE
2577	chr11_34758	chr11	123038518	123038842	123038666	1.133e-05	34758	-1	21	0	324	-	TRUE	CLMP	ENSG00000166250.7	protein_coding	TRUE	FALSE	FALSE	FALSE
2581	chr11_34891	chr11	123327965	123328133	123328042	0.013	34891	-1	12	0	168	+	TRUE	LINC01059	ENSG00000255414.1	lincRNA	FALSE	FALSE	FALSE	FALSE
2582	chr11_34955	chr11	123364590	123365032	123364802	1.133e-05	34955	-1	21	0	442	+	FALSE	NA	NA	NA	FALSE	FALSE	FALSE	FALSE
2583	chr11_34960	chr11	123366402	123366698	123366599	0.038	34960	-1	10	0	296	+	FALSE	NA	NA	NA	FALSE	FALSE	FALSE	FALSE
2584	chr11_35002	chr11	123381597	123381904	123381733	0.013	35002	-1	12	0	307	+	FALSE	NA	NA	NA	FALSE	FALSE	FALSE	FALSE
2585	chr11_35174	chr11	123454045	123454371	123454195	0.007	35174	-1	13	0	326	+	TRUE	GRAMD1B	ENSG00000023171.10	protein_coding	TRUE	FALSE	FALSE	FALSE
2586	chr11_35192	chr11	123458662	123459080	123458854	0.004	35192	-1	14	0	418	+	TRUE	GRAMD1B	ENSG00000023171.10	protein_coding	TRUE	FALSE	FALSE	FALSE
2589	chr11_35325	chr11	124017420	124017616	124017537	0.001	35325	15934	16	3	196	+	TRUE	VWA5A	ENSG00000110002.11	protein_coding	TRUE	TRUE	TRUE	FALSE
2590	chr11_35386	chr11	124644858	124645004	124644925	0.024	35386	16024	11	1	146	-	TRUE	MSANTD2	ENSG00000120458.5	protein_coding	TRUE	TRUE	TRUE	TRUE
2591	chr11_35453	chr11	125453413	125454089	125453906	0.031	35453	16066	17	40	676	+	TRUE	EI24	ENSG00000149547.10	protein_coding	TRUE	TRUE	TRUE	FALSE
2592	chr11_35545	chr11	125533779	125534020	125533941	0.038	35545	-1	10	0	241	+	TRUE	CHEK1	ENSG00000149554.8	protein_coding	TRUE	FALSE	FALSE	FALSE
2594	chr11_36129	chr11	128930158	128930405	128930250	0.038	36129	-1	10	0	247	-	TRUE	ARHGAP32	ENSG00000134909.14	protein_coding	TRUE	FALSE	FALSE	FALSE
2595	chr11_36441	chr11	130013517	130014727	130014228	0	36441	16587	60	26	1210	+	TRUE	APLP2	ENSG00000084234.12	protein_coding	TRUE	TRUE	TRUE	TRUE
2596	chr11_36745	chr11	134083527	134083757	134083633	0.007	36745	-1	13	0	230	-	TRUE	NCAPD3	ENSG00000151503.8	protein_coding	TRUE	FALSE	FALSE	FALSE
2597	chr11_36778	chr11	134128943	134129242	134129071	0.005	36778	16797	14	4	299	+	TRUE	ACAD8	ENSG00000151498.7	protein_coding	TRUE	TRUE	TRUE	FALSE
2721	chr12_13	chr12	95386	95553	95423	0.043	13	-1	12	0	167	-	FALSE	NA	NA	NA	FALSE	FALSE	FALSE	TRUE
2726	chr12_14	chr12	95554	95671	95592	0.002	14	-1	18	0	117	-	FALSE	NA	NA	NA	FALSE	FALSE	FALSE	TRUE
3096	chr12_46	chr12	392967	393301	393183	0.000471	46	47	22	4	334	-	TRUE	KDM5A	ENSG00000073614.7	protein_coding	TRUE	TRUE	TRUE	FALSE
2724	chr12_137	chr12	469490	470350	469684	0.007	137	-1	16	0	860	-	TRUE	KDM5A	ENSG00000073614.7	protein_coding	TRUE	FALSE	FALSE	FALSE
3098	chr12_514	chr12	973682	974617	974314	0.0001108	514	-1	23	0	935	+	TRUE	WNK1	ENSG00000060237.12	protein_coding	TRUE	TRUE	FALSE	FALSE
3100	chr12_533	chr12	979227	979395	979300	0.004	533	-1	17	0	168	+	TRUE	WNK1	ENSG00000060237.12	protein_coding	TRUE	FALSE	FALSE	FALSE
3108	chr12_613	chr12	1010466	1011030	1010784	0.006	613	208	17	2	564	+	TRUE	WNK1	ENSG00000060237.12	protein_coding	TRUE	TRUE	FALSE	FALSE
3109	chr12_627	chr12	1013390	1013733	1013501	0.018	627	-1	14	0	343	+	TRUE	WNK1	ENSG00000060237.12	protein_coding	TRUE	TRUE	FALSE	FALSE
3111	chr12_633	chr12	1014883	1015184	1014989	0.043	633	-1	12	0	301	+	TRUE	WNK1	ENSG00000060237.12	protein_coding	TRUE	FALSE	FALSE	FALSE
3118	chr12_663	chr12	1020473	1020639	1020541	0.015	663	218	15	2	166	+	TRUE	WNK1	ENSG00000060237.12	protein_coding	TRUE	TRUE	TRUE	FALSE
2745	chr12_1595	chr12	2956896	2957192	2956967	0.007	1595	-1	16	0	296	+	TRUE	ITFG2	ENSG00000111203.7	protein_coding	TRUE	FALSE	FALSE	FALSE
2896	chr12_2304	chr12	6346797	6347415	6347147	0	2304	703	70	43	618	+	TRUE	CD9	ENSG00000010278.7	protein_coding	TRUE	TRUE	TRUE	TRUE
2918	chr12_2491	chr12	6571396	6572096	6571542	0.0008208	2491	823	22	7	700	-	TRUE	VAMP1	ENSG00000139190.12	protein_coding	TRUE	TRUE	TRUE	FALSE
2919	chr12_2495	chr12	6573340	6573854	6573525	0.007	2495	-1	16	0	514	-	TRUE	VAMP1	ENSG00000139190.12	protein_coding	TRUE	TRUE	TRUE	FALSE
2948	chr12_2773	chr12	6957728	6958238	6958069	0.003	2773	1074	19	4	510	-	TRUE	CDCA3	ENSG00000111665.7	protein_coding	TRUE	TRUE	TRUE	FALSE
2958	chr12_2845	chr12	7051135	7051509	7051335	0.033	2845	1178	19	21	374	+	TRUE	ATN1	ENSG00000111676.10	protein_coding	TRUE	TRUE	TRUE	TRUE
2965	chr12_2870	chr12	7078006	7078798	7078468	0.005	2870	1210	17	1	792	-	TRUE	PHB2	ENSG00000215021.4	protein_coding	TRUE	TRUE	FALSE	FALSE
2980	chr12_3009	chr12	7256418	7256873	7256646	0.0005014	3009	-1	21	1	455	-	TRUE	C1RL	ENSG00000139178.6	protein_coding	TRUE	FALSE	FALSE	FALSE
2983	chr12_3016	chr12	7258120	7258333	7258240	0.001	3016	-1	19	0	213	-	TRUE	C1RL	ENSG00000139178.6	protein_coding	TRUE	FALSE	FALSE	FALSE
2998	chr12_3202	chr12	8072172	8072611	8072504	0.001	3202	1413	21	6	439	-	TRUE	SLC2A3	ENSG00000059804.11	protein_coding	TRUE	TRUE	TRUE	FALSE
3018	chr12_3490	chr12	8932275	8932574	8932479	0.01	3490	1546	16	2	299	+	TRUE	RIMKLB	ENSG00000166532.11	protein_coding	TRUE	TRUE	FALSE	FALSE
3022	chr12_3591	chr12	9300785	9301409	9301240	0.043	3591	-1	12	0	624	+	FALSE	NA	NA	NA	FALSE	FALSE	FALSE	FALSE
3024	chr12_3594	chr12	9301886	9303059	9302723	0	3594	-1	37	0	1173	+	FALSE	NA	NA	NA	FALSE	FALSE	FALSE	TRUE
3029	chr12_3612	chr12	9308086	9308670	9308427	0.043	3612	-1	12	0	584	+	FALSE	NA	NA	NA	FALSE	FALSE	FALSE	FALSE
3030	chr12_3613	chr12	9308682	9309136	9308828	0.008	3613	1620	16	1	454	+	FALSE	NA	NA	NA	FALSE	FALSE	FALSE	FALSE
3031	chr12_3615	chr12	9309565	9310111	9309723	0.002	3615	1622	19	1	546	+	FALSE	NA	NA	NA	FALSE	FALSE	FALSE	TRUE
3032	chr12_3621	chr12	9311372	9311723	9311443	0.043	3621	-1	12	0	351	+	FALSE	NA	NA	NA	FALSE	FALSE	FALSE	FALSE
3039	chr12_3640	chr12	9315393	9315751	9315596	0.004	3640	-1	17	0	358	+	FALSE	NA	NA	NA	FALSE	FALSE	FALSE	FALSE
3093	chr12_4097	chr12	10873575	10873884	10873755	4.706e-07	4097	-1	30	0	309	-	TRUE	YBX3	ENSG00000060138.8	protein_coding	TRUE	FALSE	FALSE	FALSE
3099	chr12_5263	chr12	12537018	12537232	12537153	0.043	5263	-1	12	0	214	+	TRUE	LOH12CR1	ENSG00000165714.6	protein_coding	TRUE	FALSE	FALSE	FALSE
3103	chr12_5611	chr12	12795173	12796381	12795331	0.0003434	5611	-1	27	19	1208	+	TRUE	CREBL2	ENSG00000111269.2	protein_coding	TRUE	TRUE	TRUE	FALSE
3105	chr12_5792	chr12	13063518	13063800	13063721	0.001	5792	-1	19	0	282	+	TRUE	GPRC5A	ENSG00000013588.5	protein_coding	TRUE	FALSE	FALSE	FALSE
3106	chr12_5799	chr12	13065493	13067088	13066733	0.011	5799	-1	23	26	1595	+	TRUE	GPRC5A	ENSG00000013588.5	protein_coding	TRUE	TRUE	TRUE	FALSE
3107	chr12_5809	chr12	13069055	13070834	13069672	0.002	5809	-1	24	18	1779	+	TRUE	GPRC5A	ENSG00000013588.5	protein_coding	TRUE	TRUE	TRUE	FALSE
3119	chr12_7048	chr12	19673429	19673771	19673661	1.691e-08	7048	2654	36	8	342	+	TRUE	AEBP2	ENSG00000139154.10	protein_coding	TRUE	FALSE	FALSE	TRUE
3120	chr12_7124	chr12	19715297	19715574	19715476	0.018	7124	-1	14	0	277	+	TRUE	AEBP2	ENSG00000139154.10	protein_coding	TRUE	FALSE	FALSE	FALSE
3121	chr12_7126	chr12	19715727	19715955	19715803	0.043	7126	-1	12	0	228	+	TRUE	AEBP2	ENSG00000139154.10	protein_coding	TRUE	FALSE	FALSE	FALSE
3122	chr12_7484	chr12	20526131	20526385	20526228	0.049	7484	2749	12	1	254	+	TRUE	PDE3A	ENSG00000172572.6	protein_coding	TRUE	FALSE	FALSE	FALSE
3123	chr12_7498	chr12	20529843	20530470	20530040	0.021	7498	2752	14	1	627	+	TRUE	PDE3A	ENSG00000172572.6	protein_coding	TRUE	FALSE	FALSE	FALSE
3124	chr12_7535	chr12	20540316	20540566	20540358	0.043	7535	-1	12	0	250	+	TRUE	PDE3A	ENSG00000172572.6	protein_coding	TRUE	FALSE	FALSE	FALSE
3125	chr12_7544	chr12	20542623	20542911	20542810	0.002	7544	-1	18	0	288	+	TRUE	PDE3A	ENSG00000172572.6	protein_coding	TRUE	FALSE	FALSE	FALSE
3127	chr12_7566	chr12	20549774	20550469	20550184	1.157e-08	7566	-1	34	0	695	+	TRUE	PDE3A	ENSG00000172572.6	protein_coding	TRUE	FALSE	FALSE	TRUE
3128	chr12_7571	chr12	20551769	20552180	20551949	0.012	7571	-1	15	0	411	+	TRUE	PDE3A	ENSG00000172572.6	protein_coding	TRUE	FALSE	FALSE	FALSE
3129	chr12_7594	chr12	20558102	20558534	20558180	0.000772	7594	-1	20	0	432	+	TRUE	PDE3A	ENSG00000172572.6	protein_coding	TRUE	FALSE	FALSE	FALSE
3132	chr12_7611	chr12	20562862	20564053	20562988	0.000136	7611	2756	23	1	1191	+	TRUE	PDE3A	ENSG00000172572.6	protein_coding	TRUE	FALSE	FALSE	FALSE
3133	chr12_7612	chr12	20564063	20565103	20564966	1.113e-06	7612	-1	29	0	1040	+	TRUE	PDE3A	ENSG00000172572.6	protein_coding	TRUE	FALSE	FALSE	TRUE
3135	chr12_7630	chr12	20568725	20569146	20568891	0.002	7630	-1	18	0	421	+	TRUE	PDE3A	ENSG00000172572.6	protein_coding	TRUE	FALSE	FALSE	FALSE
3136	chr12_7631	chr12	20569190	20569513	20569383	2.659e-05	7631	-1	25	0	323	+	TRUE	PDE3A	ENSG00000172572.6	protein_coding	TRUE	FALSE	FALSE	TRUE
3137	chr12_7657	chr12	20576195	20576407	20576289	0.007	7657	-1	16	0	212	+	TRUE	PDE3A	ENSG00000172572.6	protein_coding	TRUE	FALSE	FALSE	FALSE
3140	chr12_7740	chr12	20596997	20597507	20597265	0.029	7740	-1	13	0	510	+	TRUE	PDE3A	ENSG00000172572.6	protein_coding	TRUE	FALSE	FALSE	FALSE
3141	chr12_7774	chr12	20606781	20607683	20607604	2.659e-05	7774	-1	25	0	902	+	TRUE	PDE3A	ENSG00000172572.6	protein_coding	TRUE	FALSE	FALSE	TRUE
3142	chr12_7778	chr12	20608504	20608670	20608591	0.043	7778	-1	12	0	166	+	TRUE	PDE3A	ENSG00000172572.6	protein_coding	TRUE	FALSE	FALSE	FALSE
3143	chr12_7812	chr12	20616615	20617146	20616777	0.012	7812	-1	15	0	531	+	TRUE	PDE3A	ENSG00000172572.6	protein_coding	TRUE	FALSE	FALSE	FALSE
3144	chr12_7825	chr12	20621128	20621685	20621271	0.007	7825	-1	16	0	557	+	TRUE	PDE3A	ENSG00000172572.6	protein_coding	TRUE	FALSE	FALSE	FALSE
3145	chr12_7828	chr12	20622008	20622662	20622298	0.0001108	7828	-1	23	0	654	+	TRUE	PDE3A	ENSG00000172572.6	protein_coding	TRUE	FALSE	FALSE	TRUE
3147	chr12_7848	chr12	20626926	20627522	20627209	0.000772	7848	-1	20	0	596	+	TRUE	PDE3A	ENSG00000172572.6	protein_coding	TRUE	FALSE	FALSE	FALSE
3148	chr12_7916	chr12	20646407	20646748	20646519	0.002	7916	-1	18	0	341	+	TRUE	PDE3A	ENSG00000172572.6	protein_coding	TRUE	FALSE	FALSE	FALSE
3149	chr12_7917	chr12	20646781	20647814	20647439	2.561e-06	7917	-1	28	0	1033	+	TRUE	PDE3A	ENSG00000172572.6	protein_coding	TRUE	FALSE	FALSE	FALSE
3150	chr12_7947	chr12	20655388	20655567	20655467	0.029	7947	-1	13	0	179	+	TRUE	PDE3A	ENSG00000172572.6	protein_coding	TRUE	FALSE	FALSE	FALSE
3151	chr12_7967	chr12	20660546	20661256	20660986	0.002	7967	-1	18	0	710	+	TRUE	PDE3A	ENSG00000172572.6	protein_coding	TRUE	FALSE	FALSE	FALSE
3152	chr12_8084	chr12	20699944	20700627	20700239	0.018	8084	-1	14	0	683	+	TRUE	PDE3A	ENSG00000172572.6	protein_coding	TRUE	FALSE	FALSE	FALSE
3153	chr12_8094	chr12	20704350	20704548	20704458	0	8094	2766	495	274	198	+	TRUE	PDE3A;RP11-424C20.2	ENSG00000172572.6;ENSG00000256663.1	protein_coding;pseudogene	TRUE	TRUE	FALSE	TRUE
3155	chr12_8204	chr12	20753842	20754195	20754096	0.043	8204	-1	12	0	353	+	TRUE	PDE3A	ENSG00000172572.6	protein_coding	TRUE	FALSE	FALSE	FALSE
3156	chr12_8210	chr12	20756051	20756403	20756157	0.004	8210	-1	17	0	352	+	TRUE	PDE3A	ENSG00000172572.6	protein_coding	TRUE	FALSE	FALSE	FALSE
3157	chr12_8323	chr12	20819259	20819615	20819332	0.004	8323	-1	17	0	356	+	TRUE	PDE3A	ENSG00000172572.6	protein_coding	TRUE	FALSE	FALSE	FALSE
3158	chr12_8444	chr12	21632594	21632818	21632739	0.018	8444	-1	14	0	224	-	TRUE	RECQL	ENSG00000004700.11	protein_coding	TRUE	FALSE	FALSE	FALSE
3164	chr12_8546	chr12	21803695	21803902	21803811	0.002	8546	-1	18	0	207	-	TRUE	LDHB	ENSG00000111716.8	protein_coding	TRUE	FALSE	FALSE	FALSE
3165	chr12_8557	chr12	21806817	21807312	21807133	0.018	8557	-1	15	3	495	-	TRUE	LDHB	ENSG00000111716.8	protein_coding	TRUE	TRUE	FALSE	FALSE
3168	chr12_8790	chr12	22838019	22838291	22838201	0.029	8790	2995	16	10	272	+	TRUE	ETNK1	ENSG00000139163.11	protein_coding	TRUE	TRUE	TRUE	FALSE
3172	chr12_9704	chr12	27083311	27083469	27083390	0.018	9704	-1	14	0	158	-	TRUE	ASUN	ENSG00000064102.10	protein_coding	TRUE	FALSE	FALSE	FALSE
2708	chr12_10174	chr12	27947908	27948077	27947998	0.018	10174	-1	14	0	169	+	TRUE	KLHL42	ENSG00000087448.5	protein_coding	TRUE	FALSE	FALSE	FALSE
2710	chr12_11255	chr12	31234040	31234198	31234119	0.029	11255	-1	13	0	158	+	TRUE	DDX11	ENSG00000013573.12	protein_coding	TRUE	FALSE	FALSE	FALSE
2712	chr12_11505	chr12	31634347	31634608	31634394	0.043	11505	-1	12	0	261	-	TRUE	DENND5B	ENSG00000170456.10	protein_coding	TRUE	FALSE	FALSE	FALSE
2713	chr12_11586	chr12	31679514	31680416	31680113	0.043	11586	-1	12	0	902	-	TRUE	DENND5B	ENSG00000170456.10	protein_coding	TRUE	FALSE	FALSE	FALSE
2714	chr12_11591	chr12	31681410	31681810	31681541	0.004	11591	-1	17	0	400	-	TRUE	DENND5B	ENSG00000170456.10	protein_coding	TRUE	FALSE	FALSE	FALSE
2718	chr12_11839	chr12	32269209	32269472	32269393	0.0001108	11839	-1	23	0	263	+	TRUE	BICD1	ENSG00000151746.9	protein_coding	TRUE	FALSE	FALSE	FALSE
2719	chr12_12364	chr12	32891196	32891460	32891342	0.021	12364	4057	14	1	264	+	TRUE	DNM1L	ENSG00000087470.13	protein_coding	TRUE	TRUE	TRUE	FALSE
2720	chr12_12810	chr12	39720555	39720829	39720713	0.029	12810	-1	13	0	274	-	TRUE	KIF21A	ENSG00000139116.13	protein_coding	TRUE	FALSE	FALSE	FALSE
2722	chr12_13090	chr12	40453789	40454031	40453952	0.007	13090	-1	16	0	242	-	TRUE	SLC2A13	ENSG00000151229.8	protein_coding	TRUE	FALSE	FALSE	FALSE
2723	chr12_13304	chr12	42624353	42624824	42624513	2.659e-05	13304	-1	25	0	471	-	TRUE	YAF2	ENSG00000015153.10	protein_coding	TRUE	FALSE	FALSE	FALSE
2727	chr12_14199	chr12	45651291	45651630	45651488	0.007	14199	-1	16	0	339	+	TRUE	ANO6	ENSG00000177119.11	protein_coding	TRUE	FALSE	FALSE	FALSE
2728	chr12_14235	chr12	45668424	45668888	45668789	0.043	14235	-1	12	0	464	+	TRUE	ANO6	ENSG00000177119.11	protein_coding	TRUE	FALSE	FALSE	FALSE
2734	chr12_15032	chr12	46650127	46650388	46650228	0.000772	15032	-1	20	0	261	-	TRUE	SLC38A1	ENSG00000111371.11	protein_coding	TRUE	FALSE	FALSE	FALSE
2735	chr12_15068	chr12	46659078	46659314	46659235	0.043	15068	-1	12	0	236	-	TRUE	SLC38A1	ENSG00000111371.11	protein_coding	TRUE	FALSE	FALSE	FALSE
2737	chr12_15091	chr12	46751944	46752291	46752023	0	15091	-1	59	16	347	-	TRUE	SLC38A2	ENSG00000134294.9	protein_coding	TRUE	TRUE	TRUE	TRUE
2738	chr12_15092	chr12	46752293	46754914	46752496	0	15092	-1	75	27	2621	-	TRUE	SLC38A2	ENSG00000134294.9	protein_coding	TRUE	TRUE	TRUE	TRUE
2739	chr12_15097	chr12	46756764	46756927	46756838	0.003	15097	4798	25	24	163	-	TRUE	SLC38A2	ENSG00000134294.9	protein_coding	TRUE	TRUE	TRUE	FALSE
2741	chr12_15118	chr12	46761534	46761939	46761626	0.012	15118	-1	15	0	405	-	TRUE	SLC38A2	ENSG00000134294.9	protein_coding	TRUE	FALSE	FALSE	FALSE
2744	chr12_15773	chr12	48064220	48064622	48064465	0.043	15773	-1	12	0	402	-	TRUE	RPAP3	ENSG00000005175.5	protein_coding	TRUE	FALSE	FALSE	FALSE
2759	chr12_16312	chr12	49160522	49161500	49161253	0.008	16312	5213	17	4	978	-	TRUE	ADCY6	ENSG00000174233.7	protein_coding	TRUE	TRUE	TRUE	FALSE
2763	chr12_16436	chr12	49329975	49330983	49330067	4.095e-09	16436	-1	44	30	1008	-	TRUE	RP11-302B13.5;AC073610.5;ARF3	ENSG00000272822.1;ENSG00000255863.1;ENSG00000134287.5	protein_coding	TRUE	TRUE	TRUE	TRUE
2766	chr12_16504	chr12	49414854	49415348	49414989	0.012	16504	5391	17	7	494	-	TRUE	KMT2D	ENSG00000167548.10	protein_coding	TRUE	TRUE	TRUE	FALSE
2771	chr12_16632	chr12	49530056	49530251	49530123	0.001	16632	-1	19	0	195	+	TRUE	RP11-386G11.10	ENSG00000258017.1	antisense	FALSE	FALSE	FALSE	FALSE
2772	chr12_16636	chr12	49532161	49532451	49532372	0.043	16636	-1	12	0	290	+	TRUE	RP11-386G11.10	ENSG00000258017.1	antisense	FALSE	FALSE	FALSE	FALSE
2773	chr12_16714	chr12	49666601	49667204	49667052	0	16714	5557	67	76	603	+	TRUE	TUBA1C	ENSG00000167553.10	protein_coding	TRUE	TRUE	TRUE	TRUE
2774	chr12_16789	chr12	49790094	49790408	49790237	0.043	16789	-1	12	0	314	+	TRUE	SPATS2	ENSG00000123352.13	protein_coding	TRUE	FALSE	FALSE	FALSE
2777	chr12_17137	chr12	50156668	50158021	50156949	0	17137	5772	55	48	1353	+	TRUE	TMBIM6	ENSG00000139644.8	protein_coding	TRUE	TRUE	TRUE	TRUE
2779	chr12_17262	chr12	50492076	50492405	50492247	0.012	17262	-1	15	0	329	+	TRUE	SMARCD1	ENSG00000066117.10	protein_coding	TRUE	TRUE	FALSE	FALSE
2781	chr12_17281	chr12	50506122	50506786	50506672	0.001	17281	-1	20	2	664	+	TRUE	COX14;RP4-605O3.4	ENSG00000178449.4;ENSG00000272368.1	protein_coding;processed_transcript	TRUE	TRUE	TRUE	FALSE
2785	chr12_17361	chr12	50544156	50544538	50544289	0.018	17361	-1	14	0	382	-	TRUE	CERS5	ENSG00000139624.8	protein_coding	TRUE	FALSE	FALSE	FALSE
2795	chr12_17414	chr12	50578929	50579164	50579085	0.004	17414	-1	17	0	235	-	TRUE	LIMA1	ENSG00000050405.9	protein_coding	TRUE	FALSE	FALSE	FALSE
2796	chr12_17549	chr12	50836032	50836649	50836277	0.000772	17549	-1	20	0	617	+	TRUE	LARP4	ENSG00000161813.16	protein_coding	TRUE	FALSE	FALSE	FALSE
2797	chr12_17653	chr12	50911441	50911872	50911516	0.012	17653	-1	15	0	431	+	TRUE	DIP2B	ENSG00000066084.8	protein_coding	TRUE	FALSE	FALSE	FALSE
2800	chr12_18109	chr12	51401905	51402149	51402026	1.574e-05	18109	6129	26	1	244	-	TRUE	SLC11A2	ENSG00000110911.10	protein_coding	TRUE	TRUE	FALSE	FALSE
2803	chr12_18362	chr12	51637382	51637552	51637456	0.009	18362	-1	27	38	170	+	TRUE	DAZAP2	ENSG00000183283.11	protein_coding	TRUE	TRUE	TRUE	FALSE
2811	chr12_18840	chr12	53604368	53604501	53604422	0.003	18840	6707	23	17	133	-	TRUE	RARG	ENSG00000172819.12	protein_coding	TRUE	TRUE	TRUE	FALSE
2817	chr12_18976	chr12	53805491	53806471	53805739	0.0006049	18976	-1	24	12	980	+	TRUE	SP1	ENSG00000185591.5	protein_coding	TRUE	TRUE	TRUE	FALSE
2818	chr12_18977	chr12	53806508	53807221	53806876	4.131e-05	18977	6835	28	12	713	+	TRUE	SP1	ENSG00000185591.5	protein_coding	TRUE	TRUE	TRUE	FALSE
2819	chr12_18999	chr12	53836965	53837224	53837055	0.018	18999	6849	15	3	259	+	TRUE	PRR13;RP11-793H13.8;PCBP2	ENSG00000205352.6;ENSG00000257379.1;ENSG00000197111.11	protein_coding;processed_transcript	TRUE	TRUE	TRUE	FALSE
2825	chr12_19046	chr12	53860547	53860950	53860663	0.043	19046	-1	12	0	403	+	TRUE	RP11-793H13.8;PCBP2	ENSG00000257379.1;ENSG00000197111.11	processed_transcript;protein_coding	TRUE	FALSE	FALSE	FALSE
2826	chr12_19074	chr12	53868267	53869328	53868873	0	19074	6892	50	9	1061	+	TRUE	PCBP2	ENSG00000197111.11	protein_coding	TRUE	TRUE	TRUE	TRUE
2828	chr12_19077	chr12	53869852	53870127	53869940	0.029	19077	-1	13	0	275	+	TRUE	PCBP2	ENSG00000197111.11	protein_coding	TRUE	TRUE	TRUE	FALSE
2833	chr12_19365	chr12	54382968	54384085	54383748	0	19365	7056	57	40	1117	+	TRUE	HOXC10;RP11-834C11.12	ENSG00000180818.4;ENSG00000273049.1	protein_coding	TRUE	TRUE	TRUE	TRUE
2834	chr12_19666	chr12	54630640	54631292	54631091	0.0002651	19666	-1	28	21	652	-	TRUE	CBX5	ENSG00000094916.9	protein_coding	TRUE	TRUE	TRUE	FALSE
2835	chr12_19672	chr12	54632468	54633335	54632915	0.001	19672	7161	24	16	867	-	TRUE	CBX5	ENSG00000094916.9	protein_coding	TRUE	TRUE	TRUE	FALSE
2836	chr12_19673	chr12	54633393	54634140	54634034	0.011	19673	-1	20	16	747	-	TRUE	CBX5	ENSG00000094916.9	protein_coding	TRUE	TRUE	TRUE	FALSE
2839	chr12_19778	chr12	54744265	54744759	54744438	5.15e-05	19778	-1	40	53	494	+	TRUE	COPZ1	ENSG00000111481.5	protein_coding	TRUE	TRUE	TRUE	FALSE
2840	chr12_19779	chr12	54744829	54745615	54745054	5.665e-09	19779	7234	53	61	786	+	TRUE	COPZ1	ENSG00000111481.5	protein_coding	TRUE	TRUE	TRUE	TRUE
2845	chr12_19964	chr12	56211102	56211494	56211297	0.002	19964	-1	18	0	392	-	TRUE	SARNP;RP11-762I7.5	ENSG00000205323.4;ENSG00000257390.1	protein_coding	TRUE	TRUE	TRUE	FALSE
2846	chr12_20014	chr12	56307612	56308023	56307901	0.009	20014	7431	18	8	411	-	TRUE	WIBG	ENSG00000170473.12	protein_coding	TRUE	TRUE	TRUE	FALSE
2850	chr12_20191	chr12	56554290	56554804	56554409	0.018	20191	7651	15	3	514	+	TRUE	MYL6	ENSG00000092841.14	protein_coding	TRUE	TRUE	TRUE	FALSE
2851	chr12_20195	chr12	56555165	56555392	56555243	2.802e-08	20195	7654	64	103	227	+	TRUE	MYL6	ENSG00000092841.14	protein_coding	TRUE	TRUE	TRUE	FALSE
2854	chr12_20273	chr12	56631920	56632507	56632150	0.0002829	20273	7723	27	18	587	-	TRUE	ANKRD52	ENSG00000139645.9	protein_coding	TRUE	TRUE	TRUE	FALSE
2855	chr12_20277	chr12	56633075	56633466	56633294	0.033	20277	7724	19	21	391	-	TRUE	ANKRD52	ENSG00000139645.9	protein_coding	TRUE	TRUE	TRUE	FALSE
2856	chr12_20280	chr12	56634469	56635174	56635053	0.008	20280	-1	22	21	705	-	TRUE	ANKRD52	ENSG00000139645.9	protein_coding	TRUE	TRUE	TRUE	FALSE
2857	chr12_20281	chr12	56635181	56636080	56635932	0.002	20281	-1	25	23	899	-	TRUE	ANKRD52	ENSG00000139645.9	protein_coding	TRUE	TRUE	TRUE	FALSE
2863	chr12_20565	chr12	57031938	57032206	57032092	7.912e-08	20565	8001	71	130	268	-	TRUE	ATP5B	ENSG00000110955.4	protein_coding	TRUE	TRUE	TRUE	FALSE
2877	chr12_20740	chr12	57452424	57452914	57452791	0.014	20740	8133	17	8	490	-	TRUE	TMEM194A	ENSG00000166881.5	protein_coding	TRUE	TRUE	TRUE	FALSE
2880	chr12_21095	chr12	57775468	57775768	57775585	0.000772	21095	-1	20	0	300	-	TRUE	R3HDM2	ENSG00000179912.15	protein_coding	TRUE	FALSE	FALSE	FALSE
2882	chr12_21113	chr12	57785111	57785414	57785305	0.004	21113	-1	17	0	303	-	TRUE	R3HDM2	ENSG00000179912.15	protein_coding	TRUE	FALSE	FALSE	FALSE
2885	chr12_21212	chr12	57885104	57885428	57885349	0.033	21212	8340	13	1	324	+	TRUE	MARS	ENSG00000166986.8	protein_coding	TRUE	FALSE	FALSE	FALSE
2893	chr12_22599	chr12	64540885	64541486	64541315	0.003	22599	8892	21	11	601	+	TRUE	SRGAP1	ENSG00000196935.4	protein_coding	TRUE	TRUE	TRUE	FALSE
2894	chr12_22701	chr12	64835008	64835256	64835125	0.012	22701	-1	15	0	248	+	TRUE	XPOT	ENSG00000184575.7	protein_coding	TRUE	FALSE	FALSE	FALSE
2899	chr12_23378	chr12	67698897	67699074	67698960	0.015	23378	-1	21	22	177	+	TRUE	CAND1	ENSG00000111530.8	protein_coding	TRUE	TRUE	FALSE	FALSE
2900	chr12_23437	chr12	68053241	68053439	68053360	0.047	23437	9304	13	4	198	+	TRUE	DYRK2	ENSG00000127334.10	protein_coding	TRUE	TRUE	TRUE	FALSE
2901	chr12_23526	chr12	69022674	69023082	69022826	0.043	23526	-1	12	0	408	+	TRUE	RAP1B	ENSG00000127314.13	protein_coding	TRUE	FALSE	FALSE	FALSE
2903	chr12_23709	chr12	69234187	69234486	69234365	0.04	23709	9477	14	6	299	+	TRUE	MDM2	ENSG00000135679.17	protein_coding	TRUE	TRUE	TRUE	FALSE
2912	chr12_24312	chr12	70680226	70680596	70680390	0.004	24312	-1	17	0	370	+	TRUE	CNOT2	ENSG00000111596.7	protein_coding	TRUE	FALSE	FALSE	FALSE
2920	chr12_25005	chr12	74934486	74934960	74934881	0.02	25005	-1	18	14	474	+	TRUE	ATXN7L3B	ENSG00000253719.2	protein_coding	TRUE	TRUE	TRUE	FALSE
2924	chr12_25143	chr12	76451761	76451930	76451828	0.018	25143	-1	14	0	169	-	TRUE	NAP1L1	ENSG00000187109.9	protein_coding	TRUE	FALSE	FALSE	FALSE
2925	chr12_25152	chr12	76456251	76456737	76456479	1.938e-07	25152	-1	31	0	486	-	TRUE	NAP1L1	ENSG00000187109.9	protein_coding	TRUE	FALSE	FALSE	TRUE
2927	chr12_25157	chr12	76457966	76458414	76458161	0.043	25157	-1	12	0	448	-	TRUE	NAP1L1	ENSG00000187109.9	protein_coding	TRUE	FALSE	FALSE	FALSE
2928	chr12_25163	chr12	76459286	76459790	76459711	1.252e-05	25163	-1	26	0	504	-	TRUE	NAP1L1	ENSG00000187109.9	protein_coding	TRUE	FALSE	FALSE	FALSE
2937	chr12_26488	chr12	88155024	88155324	88155187	0.012	26488	-1	15	0	300	-	FALSE	NA	NA	NA	FALSE	FALSE	FALSE	FALSE
2938	chr12_26588	chr12	88442534	88442661	88442582	0.01	26588	-1	19	12	127	+	TRUE	C12orf29	ENSG00000133641.13	protein_coding	TRUE	TRUE	TRUE	FALSE
2939	chr12_27059	chr12	89983545	89983938	89983727	0.019	27059	10784	17	10	393	-	TRUE	ATP2B1	ENSG00000070961.10	protein_coding	TRUE	TRUE	TRUE	FALSE
2944	chr12_27563	chr12	93831961	93832252	93832149	2.659e-05	27563	-1	25	0	291	-	TRUE	UBE2N	ENSG00000177889.5	protein_coding	TRUE	FALSE	FALSE	FALSE
2945	chr12_27587	chr12	93870392	93870639	93870560	0.013	27587	10947	15	1	247	+	TRUE	MRPL42	ENSG00000198015.8	protein_coding	TRUE	FALSE	FALSE	FALSE
2946	chr12_27610	chr12	93884293	93884619	93884447	0.008	27610	10954	16	1	326	+	TRUE	MRPL42	ENSG00000198015.8	protein_coding	TRUE	FALSE	FALSE	FALSE
2955	chr12_28339	chr12	95898655	95898907	95898762	0.018	28339	-1	14	0	252	+	TRUE	METAP2	ENSG00000111142.9	protein_coding	TRUE	FALSE	FALSE	FALSE
2956	chr12_28340	chr12	95898942	95899108	95899007	0.043	28340	-1	12	0	166	+	TRUE	METAP2	ENSG00000111142.9	protein_coding	TRUE	FALSE	FALSE	FALSE
2963	chr12_28627	chr12	96722469	96722661	96722582	4.706e-07	28627	-1	30	0	192	-	TRUE	CDK17	ENSG00000059758.3	protein_coding	TRUE	FALSE	FALSE	TRUE
2964	chr12_28668	chr12	96751933	96752134	96752037	0.018	28668	-1	14	0	201	-	TRUE	CDK17	ENSG00000059758.3	protein_coding	TRUE	FALSE	FALSE	FALSE
2966	chr12_28723	chr12	96786025	96786702	96786130	0.004	28723	-1	17	0	677	-	TRUE	CDK17	ENSG00000059758.3	protein_coding	TRUE	FALSE	FALSE	FALSE
2971	chr12_28861	chr12	98931289	98931978	98931738	0.033	28861	11472	13	1	689	+	TRUE	TMPO	ENSG00000120802.9	protein_coding	TRUE	TRUE	TRUE	FALSE
2981	chr12_30156	chr12	102139264	102139519	102139336	0.001	30156	11994	22	10	255	-	TRUE	GNPTAB	ENSG00000111670.10	protein_coding	TRUE	TRUE	TRUE	FALSE
2982	chr12_30157	chr12	102139570	102140150	102139842	0.024	30157	11995	14	2	580	-	TRUE	GNPTAB	ENSG00000111670.10	protein_coding	TRUE	TRUE	TRUE	FALSE
2984	chr12_30471	chr12	102550756	102551047	102550968	0.004	30471	12114	19	7	291	+	TRUE	PARPBP	ENSG00000185480.7	protein_coding	TRUE	FALSE	FALSE	FALSE
2992	chr12_31069	chr12	104734281	104734505	104734426	0.007	31069	-1	16	0	224	+	TRUE	TXNRD1	ENSG00000198431.11	protein_coding	TRUE	FALSE	FALSE	FALSE
2995	chr12_31656	chr12	105568230	105568522	105568364	0.018	31656	-1	14	0	292	+	FALSE	NA	NA	NA	FALSE	FALSE	FALSE	FALSE
2996	chr12_31767	chr12	106631758	106632351	106631835	0	31767	-1	48	26	593	-	TRUE	CKAP4	ENSG00000136026.9	protein_coding	TRUE	TRUE	TRUE	TRUE
2997	chr12_31768	chr12	106632360	106632903	106632670	5.154e-07	31768	-1	38	27	543	-	TRUE	CKAP4	ENSG00000136026.9	protein_coding	TRUE	TRUE	TRUE	TRUE
3005	chr12_33119	chr12	110776523	110777115	110776850	0.043	33119	-1	12	0	592	+	TRUE	ATP2A2	ENSG00000174437.12	protein_coding	TRUE	TRUE	TRUE	FALSE
3006	chr12_33138	chr12	110784339	110786186	110784809	1.279e-08	33138	-1	45	37	1847	+	TRUE	ATP2A2	ENSG00000174437.12	protein_coding	TRUE	TRUE	TRUE	TRUE
3012	chr12_33962	chr12	112520563	112520977	112520628	0.049	33962	13918	12	1	414	-	TRUE	NAA25	ENSG00000111300.5	protein_coding	TRUE	FALSE	FALSE	FALSE
3013	chr12_33964	chr12	112521321	112521641	112521396	0.002	33964	-1	18	0	320	-	TRUE	NAA25	ENSG00000111300.5	protein_coding	TRUE	FALSE	FALSE	FALSE
[truncated: 8,668 more rows]
