# Supplementary material for: Identification of CELF1 RNA targets by CLIP-seq in human HeLa cells
Source: Genom Data. 2016 Apr 19;8:97–103. doi: 10.1016/j.gdata.2016.04.009 (PMC4872370; doi:10.1016/j.gdata.2016.04.009)
Supplement: Supplementary Table 2 — CELF1-binding clusters library B. [file mmc2.csv]

	UID	chrom.x	start	end	max_coord	prob.	s.pkidx	c.pkidx	s.height	c.height	length	strand	in_gene	gene_name	gene_id	gene_type	protein_coding	in_Exon	in_UTR	confirmed_bylibA
382	chr1_56	chr1	856760	857364	857018	0	56	71	34	4	604	-	FALSE	NA	NA	NA	FALSE	FALSE	FALSE	TRUE
53	chr1_135	chr1	991148	991520	991441	0.01	135	190	8	1	372	+	TRUE	AGRN;RP11-54O7.14	ENSG00000188157.9;ENSG00000242590.1	protein_coding;sense_intronic	TRUE	TRUE	TRUE	TRUE
171	chr1_202	chr1	1257596	1257825	1257698	0.023	202	-1	7	0	229	-	TRUE	CPSF3L	ENSG00000127054.14	protein_coding	TRUE	FALSE	FALSE	TRUE
363	chr1_398	chr1	2078647	2079124	2078751	0.023	398	-1	7	0	477	+	TRUE	PRKCZ	ENSG00000067606.11	protein_coding	TRUE	FALSE	FALSE	TRUE
373	chr1_438	chr1	2186814	2187857	2187575	1.466e-07	438	-1	16	0	1043	+	TRUE	SKI	ENSG00000157933.9	protein_coding	TRUE	FALSE	FALSE	TRUE
45	chr1_1306	chr1	9320768	9321239	9320923	0.023	1306	-1	7	0	471	+	TRUE	H6PD	ENSG00000049239.8	protein_coding	TRUE	FALSE	FALSE	TRUE
83	chr1_1635	chr1	11083311	11083836	11083757	6.475e-08	1635	1923	19	21	525	+	TRUE	TARDBP	ENSG00000120948.11	protein_coding	TRUE	TRUE	TRUE	TRUE
86	chr1_1641	chr1	11114620	11114814	11114697	7.818e-06	1641	1943	22	69	194	-	TRUE	SRM	ENSG00000116649.5	protein_coding	TRUE	TRUE	TRUE	TRUE
129	chr1_1904	chr1	15756159	15756547	15756380	0.0005198	1904	-1	14	28	388	+	TRUE	EFHD2	ENSG00000142634.8	protein_coding	TRUE	TRUE	TRUE	TRUE
221	chr1_2450	chr1	21069442	21069596	21069517	0.005	2450	-1	11	19	154	-	TRUE	HP1BP3	ENSG00000127483.13	protein_coding	TRUE	TRUE	TRUE	TRUE
287	chr1_2915	chr1	23646747	23647094	23646871	0.001	2915	-1	10	0	347	-	TRUE	HNRNPR	ENSG00000125944.14	protein_coding	TRUE	FALSE	FALSE	TRUE
301	chr1_3075	chr1	25168133	25168278	25168199	0.0006034	3075	-1	14	29	145	+	TRUE	CLIC4	ENSG00000169504.10	protein_coding	TRUE	TRUE	TRUE	TRUE
326	chr1_3162	chr1	26227039	26227242	26227124	8.367e-09	3162	-1	23	45	203	-	TRUE	STMN1	ENSG00000117632.16	protein_coding	TRUE	TRUE	TRUE	TRUE
327	chr1_3164	chr1	26227411	26227536	26227457	0.02	3164	4524	13	48	125	-	TRUE	STMN1	ENSG00000117632.16	protein_coding	TRUE	TRUE	TRUE	TRUE
350	chr1_3345	chr1	27425855	27425956	27425877	0.022	3345	4838	8	8	101	-	TRUE	SLC9A1	ENSG00000090020.6	protein_coding	TRUE	TRUE	TRUE	FALSE
358	chr1_3539	chr1	28564434	28564658	28564579	0.003	3539	5164	15	49	224	+	TRUE	ATPIF1	ENSG00000130770.13	protein_coding	TRUE	TRUE	TRUE	TRUE
359	chr1_3620	chr1	28833800	28834123	28834040	0	3620	5237	20	2	323	+	TRUE	RCC1;SNHG3	ENSG00000180198.11;ENSG00000242125.2	protein_coding;sense_intronic	TRUE	TRUE	FALSE	TRUE
360	chr1_3622	chr1	28835068	28835312	28835233	0	3622	-1	41	2	244	+	TRUE	RCC1;SNHG3;SNORA73B	ENSG00000180198.11;ENSG00000242125.2;ENSG00000200087.1	protein_coding;sense_intronic;snoRNA	TRUE	TRUE	FALSE	TRUE
361	chr1_3869	chr1	31429396	31429578	31429499	0.009	3869	-1	8	0	182	-	TRUE	PUM1	ENSG00000134644.11	protein_coding	TRUE	FALSE	FALSE	TRUE
368	chr1_4137	chr1	32508289	32508443	32508364	0.025	4137	-1	11	34	154	+	TRUE	KHDRBS1	ENSG00000121774.13	protein_coding	TRUE	TRUE	TRUE	TRUE
369	chr1_4140	chr1	32509221	32509468	32509385	0.0001131	4140	5749	17	43	247	+	TRUE	KHDRBS1	ENSG00000121774.13	protein_coding	TRUE	TRUE	TRUE	TRUE
372	chr1_4259	chr1	32799593	32800086	32799900	0.0001385	4259	5885	16	36	493	-	TRUE	MARCKSL1	ENSG00000175130.6	protein_coding	TRUE	TRUE	TRUE	TRUE
375	chr1_4457	chr1	33281218	33281337	33281258	0.025	4457	6052	7	1	119	-	TRUE	YARS	ENSG00000134684.6	protein_coding	TRUE	FALSE	FALSE	TRUE
380	chr1_5106	chr1	36639874	36640084	36639940	0.009	5106	-1	8	0	210	+	TRUE	MAP7D1	ENSG00000116871.11	protein_coding	TRUE	FALSE	FALSE	TRUE
385	chr1_5764	chr1	40759689	40759857	40759758	0.013	5764	-1	11	28	168	+	TRUE	ZMPSTE24	ENSG00000084073.4	protein_coding	TRUE	TRUE	TRUE	TRUE
386	chr1_5953	chr1	41620987	41621154	41621017	0.001	5953	-1	10	0	167	-	TRUE	SCMH1	ENSG00000010803.12	protein_coding	TRUE	FALSE	FALSE	FALSE
393	chr1_6485	chr1	44062864	44063134	44062982	0.023	6485	-1	7	0	270	+	TRUE	PTPRF	ENSG00000142949.12	protein_coding	TRUE	FALSE	FALSE	TRUE
395	chr1_6670	chr1	44442833	44444030	44442966	0.031	6670	8457	11	36	1197	+	TRUE	ATP6V0B	ENSG00000117410.9	protein_coding	TRUE	TRUE	TRUE	TRUE
396	chr1_6685	chr1	44462167	44462535	44462259	0	6685	8494	21	21	368	-	TRUE	SLC6A9	ENSG00000196517.7	protein_coding	TRUE	TRUE	TRUE	TRUE
397	chr1_6690	chr1	44463531	44463687	44463608	0.005	6690	8495	10	12	156	-	TRUE	SLC6A9	ENSG00000196517.7	protein_coding	TRUE	TRUE	FALSE	FALSE
399	chr1_7011	chr1	45244213	45244454	45244375	0	7011	8755	30	48	241	+	TRUE	RPS8	ENSG00000142937.7	protein_coding	TRUE	TRUE	TRUE	TRUE
406	chr1_7429	chr1	46734785	46734959	46734858	0.0003145	7429	-1	11	0	174	+	TRUE	RAD54L	ENSG00000085999.7	protein_coding	TRUE	FALSE	FALSE	TRUE
407	chr1_7537	chr1	47141909	47142133	47141968	0.005	7537	-1	11	19	224	-	TRUE	EFCAB14	ENSG00000159658.6	protein_coding	TRUE	TRUE	TRUE	TRUE
408	chr1_7904	chr1	51200431	51200573	51200494	0.0003145	7904	-1	11	0	142	-	TRUE	FAF1	ENSG00000185104.15	protein_coding	TRUE	FALSE	FALSE	TRUE
410	chr1_8075	chr1	51703875	51704005	51703926	0.023	8075	-1	7	0	130	+	TRUE	RNF11	ENSG00000123091.4	protein_coding	TRUE	FALSE	FALSE	FALSE
412	chr1_8378	chr1	52874505	52874647	52874568	0.001	8378	-1	10	0	142	+	TRUE	PRPF38A	ENSG00000134748.12	protein_coding	TRUE	TRUE	FALSE	FALSE
413	chr1_8451	chr1	52966703	52966858	52966779	0.009	8451	-1	8	0	155	-	TRUE	ZCCHC11	ENSG00000134744.9	protein_coding	TRUE	FALSE	FALSE	FALSE
414	chr1_8543	chr1	53337043	53337178	53337099	0.028	8543	10070	7	2	135	+	TRUE	ZYG11A	ENSG00000203995.5	protein_coding	TRUE	FALSE	FALSE	TRUE
416	chr1_8683	chr1	53738790	53738924	53738845	0.009	8683	-1	8	0	134	-	TRUE	LRP8	ENSG00000157193.10	protein_coding	TRUE	FALSE	FALSE	TRUE
417	chr1_8684	chr1	53738950	53739271	53739125	0.009	8684	-1	8	0	321	-	TRUE	LRP8	ENSG00000157193.10	protein_coding	TRUE	FALSE	FALSE	TRUE
420	chr1_9157	chr1	55576209	55576402	55576258	0.0003145	9157	-1	11	0	193	-	TRUE	USP24	ENSG00000162402.8	protein_coding	TRUE	FALSE	FALSE	TRUE
422	chr1_9536	chr1	61548356	61548509	61548430	0.028	9536	10977	7	2	153	+	TRUE	NFIA	ENSG00000162599.11	protein_coding	TRUE	TRUE	TRUE	TRUE
425	chr1_9575	chr1	61569897	61570207	61569986	0.0003145	9575	-1	11	0	310	+	TRUE	NFIA	ENSG00000162599.11	protein_coding	TRUE	FALSE	FALSE	TRUE
426	chr1_9584	chr1	61572392	61572675	61572465	2.914e-08	9584	10983	17	1	283	+	TRUE	NFIA	ENSG00000162599.11	protein_coding	TRUE	FALSE	FALSE	TRUE
427	chr1_9589	chr1	61573611	61573776	61573679	0.009	9589	-1	8	0	165	+	TRUE	NFIA	ENSG00000162599.11	protein_coding	TRUE	FALSE	FALSE	TRUE
428	chr1_9662	chr1	61612124	61612524	61612291	0.023	9662	-1	7	0	400	+	TRUE	NFIA	ENSG00000162599.11	protein_coding	TRUE	FALSE	FALSE	TRUE
429	chr1_9747	chr1	61651161	61651346	61651267	0.001	9747	-1	10	0	185	+	TRUE	NFIA	ENSG00000162599.11	protein_coding	TRUE	FALSE	FALSE	TRUE
431	chr1_9771	chr1	61660960	61661269	61661190	0.0003145	9771	-1	11	0	309	+	TRUE	NFIA	ENSG00000162599.11	protein_coding	TRUE	FALSE	FALSE	TRUE
432	chr1_9816	chr1	61685797	61686058	61685971	0.023	9816	-1	7	0	261	+	TRUE	NFIA	ENSG00000162599.11	protein_coding	TRUE	FALSE	FALSE	TRUE
433	chr1_9862	chr1	61716604	61716989	61716754	0.023	9862	-1	7	0	385	+	TRUE	NFIA	ENSG00000162599.11	protein_coding	TRUE	FALSE	FALSE	TRUE
3	chr1_10250	chr1	62907585	62907746	62907667	0.027	10250	11154	8	10	161	+	TRUE	USP1	ENSG00000162607.8	protein_coding	TRUE	FALSE	FALSE	TRUE
6	chr1_10431	chr1	63908886	63909190	63909070	0.028	10431	11324	7	2	304	-	TRUE	ITGB3BP	ENSG00000142856.12	protein_coding	TRUE	FALSE	FALSE	TRUE
7	chr1_10698	chr1	65260822	65260989	65260894	0.023	10698	-1	7	0	167	+	TRUE	RAVER2	ENSG00000162437.10	protein_coding	TRUE	FALSE	FALSE	TRUE
10	chr1_11072	chr1	66761780	66761942	66761811	0.023	11072	-1	7	0	162	+	TRUE	PDE4B	ENSG00000184588.13	protein_coding	TRUE	FALSE	FALSE	TRUE
11	chr1_11136	chr1	67412911	67413087	67413008	0.025	11136	11789	7	1	176	+	TRUE	MIER1	ENSG00000198160.10	protein_coding	TRUE	TRUE	TRUE	TRUE
12	chr1_11552	chr1	68947152	68947302	68947223	0.0003539	11552	11988	12	9	150	-	TRUE	DEPDC1	ENSG00000024526.12	protein_coding	TRUE	TRUE	TRUE	TRUE
13	chr1_11645	chr1	70694766	70695048	70694882	0	11645	12083	24	1	282	+	TRUE	SRSF11	ENSG00000116754.9	protein_coding	TRUE	FALSE	FALSE	TRUE
14	chr1_11701	chr1	70745850	70746182	70746098	0.009	11701	-1	8	0	332	-	TRUE	ANKRD13C	ENSG00000118454.8	protein_coding	TRUE	FALSE	FALSE	TRUE
17	chr1_12100	chr1	72672377	72672724	72672645	0.003	12100	-1	9	0	347	-	TRUE	NEGR1	ENSG00000172260.9	protein_coding	TRUE	FALSE	FALSE	TRUE
20	chr1_12124	chr1	72700828	72701057	72700932	0	12124	-1	21	0	229	-	TRUE	NEGR1	ENSG00000172260.9	protein_coding	TRUE	FALSE	FALSE	TRUE
26	chr1_12351	chr1	76253536	76253681	76253602	0.002	12351	12439	10	4	145	+	TRUE	RABGGTB;SNORD45A	ENSG00000137955.11;ENSG00000207241.1	protein_coding;snoRNA	TRUE	TRUE	FALSE	TRUE
31	chr1_12487	chr1	78066168	78066486	78066407	0.003	12487	-1	9	0	318	-	TRUE	ZZZ3	ENSG00000036549.8	protein_coding	TRUE	FALSE	FALSE	TRUE
33	chr1_12527	chr1	78088719	78089076	78088987	0.0003145	12527	-1	11	0	357	-	TRUE	ZZZ3	ENSG00000036549.8	protein_coding	TRUE	FALSE	FALSE	TRUE
34	chr1_12553	chr1	78104671	78104841	78104762	0	12553	-1	25	0	170	-	TRUE	ZZZ3	ENSG00000036549.8	protein_coding	TRUE	FALSE	FALSE	TRUE
35	chr1_12567	chr1	78115613	78115754	78115675	0.009	12567	-1	8	0	141	-	TRUE	ZZZ3	ENSG00000036549.8	protein_coding	TRUE	FALSE	FALSE	TRUE
37	chr1_12614	chr1	78165609	78165829	78165686	0.009	12614	-1	8	0	220	-	TRUE	USP33	ENSG00000077254.10	protein_coding	TRUE	FALSE	FALSE	TRUE
39	chr1_12709	chr1	78413144	78413361	78413223	0.016	12709	12687	8	5	217	-	TRUE	FUBP1	ENSG00000162613.12	protein_coding	TRUE	TRUE	TRUE	FALSE
41	chr1_12723	chr1	78421064	78421288	78421180	0.016	12723	12694	9	13	224	-	TRUE	FUBP1	ENSG00000162613.12	protein_coding	TRUE	TRUE	FALSE	TRUE
43	chr1_12975	chr1	85151903	85152244	85152029	0.023	12975	-1	7	0	341	-	TRUE	SSX2IP	ENSG00000117155.12	protein_coding	TRUE	FALSE	FALSE	TRUE
46	chr1_13211	chr1	87328611	87328837	87328678	0.036	13211	-1	14	62	226	-	TRUE	SEP15	ENSG00000183291.11	protein_coding	TRUE	TRUE	TRUE	TRUE
47	chr1_13213	chr1	87329037	87329227	87329103	0.002	13213	-1	17	63	190	-	TRUE	SEP15	ENSG00000183291.11	protein_coding	TRUE	TRUE	TRUE	TRUE
52	chr1_13471	chr1	89161782	89162007	89161871	0.023	13471	-1	7	0	225	+	TRUE	PKN2	ENSG00000065243.14	protein_coding	TRUE	FALSE	FALSE	TRUE
54	chr1_13742	chr1	90315326	90315490	90315385	0.001	13742	-1	10	0	164	+	TRUE	RP11-302M6.4;LRRC8D	ENSG00000271949.1;ENSG00000171492.10	protein_coding	TRUE	FALSE	FALSE	TRUE
55	chr1_13747	chr1	90316158	90316376	90316231	2.567e-09	13747	-1	18	0	218	+	TRUE	RP11-302M6.4;LRRC8D	ENSG00000271949.1;ENSG00000171492.10	protein_coding	TRUE	FALSE	FALSE	TRUE
56	chr1_13777	chr1	90330295	90330611	90330532	0.023	13777	-1	7	0	316	+	TRUE	RP11-302M6.4;LRRC8D	ENSG00000271949.1;ENSG00000171492.10	protein_coding	TRUE	FALSE	FALSE	TRUE
58	chr1_13824	chr1	90350462	90350782	90350633	0.001	13824	-1	10	0	320	+	TRUE	RP11-302M6.4;LRRC8D	ENSG00000271949.1;ENSG00000171492.10	protein_coding	TRUE	FALSE	FALSE	TRUE
60	chr1_14088	chr1	91852735	91853156	91852860	0	14088	13680	222	219	421	-	TRUE	HFM1	ENSG00000162669.11	protein_coding	TRUE	FALSE	FALSE	TRUE
61	chr1_14113	chr1	92145887	92146087	92146008	0.0003033	14113	-1	12	8	200	-	TRUE	TGFBR3	ENSG00000069702.6	protein_coding	TRUE	TRUE	TRUE	TRUE
65	chr1_14407	chr1	93197186	93197378	93197243	0.009	14407	-1	8	0	192	-	TRUE	EVI5	ENSG00000067208.10	protein_coding	TRUE	FALSE	FALSE	TRUE
66	chr1_14438	chr1	93303945	93304338	93304024	0.001	14438	13931	10	1	393	+	TRUE	RPL5	ENSG00000122406.8	protein_coding	TRUE	FALSE	FALSE	TRUE
68	chr1_14560	chr1	93686321	93686442	93686363	0.003	14560	-1	9	0	121	+	TRUE	CCDC18	ENSG00000122483.13	protein_coding	TRUE	FALSE	FALSE	TRUE
69	chr1_14691	chr1	94018336	94018476	94018397	0.003	14691	-1	11	16	140	+	TRUE	FNBP1L	ENSG00000137942.12	protein_coding	TRUE	TRUE	TRUE	TRUE
71	chr1_15238	chr1	97271561	97272021	97271707	0	15238	14572	20	1	460	+	TRUE	PTBP2	ENSG00000117569.14	protein_coding	TRUE	TRUE	FALSE	TRUE
72	chr1_15561	chr1	100485130	100485387	100485254	0.025	15561	14783	7	1	257	+	TRUE	SLC35A3	ENSG00000117620.8	protein_coding	TRUE	FALSE	FALSE	TRUE
73	chr1_15676	chr1	100611545	100611722	100611624	0.025	15676	14885	7	1	177	+	TRUE	TRMT13	ENSG00000122435.5	protein_coding	TRUE	FALSE	FALSE	TRUE
75	chr1_15766	chr1	101359059	101359271	101359111	0.023	15766	-1	7	0	212	-	TRUE	EXTL2	ENSG00000162694.9	protein_coding	TRUE	FALSE	FALSE	TRUE
77	chr1_15810	chr1	101389937	101390114	101389999	0.001	15810	-1	10	0	177	+	TRUE	SLC30A7	ENSG00000162695.7	protein_coding	TRUE	FALSE	FALSE	TRUE
78	chr1_15931	chr1	102293567	102293670	102293591	0.001	15931	-1	10	0	103	+	FALSE	NA	NA	NA	FALSE	FALSE	FALSE	TRUE
79	chr1_16025	chr1	108113403	108113556	108113477	3.268e-05	16025	15219	14	11	153	-	FALSE	NA	NA	NA	FALSE	FALSE	FALSE	TRUE
81	chr1_16239	chr1	109239912	109240089	109240010	0.011	16239	-1	8	2	177	+	TRUE	PRPF38B	ENSG00000134186.7	protein_coding	TRUE	TRUE	TRUE	TRUE
82	chr1_16337	chr1	109491106	109491247	109491168	0.023	16337	-1	7	0	141	-	TRUE	AKNAD1;CLCC1	ENSG00000162641.14;ENSG00000121940.11	protein_coding	TRUE	FALSE	FALSE	TRUE
84	chr1_16377	chr1	109642850	109643055	109642976	0.001	16377	15561	10	1	205	+	TRUE	SCARNA2	ENSG00000270066.2	lincRNA	FALSE	TRUE	FALSE	TRUE
85	chr1_16379	chr1	109644282	109644442	109644331	0.0003669	16379	15563	11	1	160	+	FALSE	NA	NA	NA	FALSE	FALSE	FALSE	TRUE
89	chr1_16454	chr1	109949494	109949608	109949529	0.0003669	16454	15729	11	1	114	-	TRUE	PSMA5	ENSG00000143106.8	protein_coding	TRUE	FALSE	FALSE	TRUE
90	chr1_16612	chr1	110771619	110771898	110771819	2.31e-08	16612	-1	17	0	279	+	TRUE	KCNC4	ENSG00000116396.9	protein_coding	TRUE	FALSE	FALSE	TRUE
93	chr1_16690	chr1	110886847	110887229	110887126	0.03	16690	-1	8	11	382	+	TRUE	RBM15	ENSG00000162775.10	protein_coding	TRUE	FALSE	FALSE	TRUE
95	chr1_16714	chr1	110908315	110908540	110908381	8.374e-07	16714	-1	15	0	225	+	FALSE	NA	NA	NA	FALSE	FALSE	FALSE	TRUE
97	chr1_16991	chr1	113199322	113199537	113199458	0.003	16991	-1	9	0	215	+	TRUE	CAPZA1	ENSG00000116489.8	protein_coding	TRUE	FALSE	FALSE	TRUE
99	chr1_16999	chr1	113200983	113201671	113201443	8.374e-07	16999	-1	15	0	688	+	TRUE	CAPZA1	ENSG00000116489.8	protein_coding	TRUE	TRUE	FALSE	TRUE
101	chr1_17017	chr1	113212743	113213300	113213161	0.014	17017	16521	13	45	557	+	TRUE	CAPZA1	ENSG00000116489.8	protein_coding	TRUE	TRUE	TRUE	TRUE
102	chr1_17021	chr1	113213984	113214250	113214149	4.071e-09	17021	16522	18	1	266	+	TRUE	CAPZA1	ENSG00000116489.8	protein_coding	TRUE	TRUE	TRUE	TRUE
104	chr1_17064	chr1	113455043	113455678	113455466	0.008	17064	-1	11	24	635	-	TRUE	SLC16A1	ENSG00000155380.7	protein_coding	TRUE	TRUE	TRUE	TRUE
106	chr1_17093	chr1	113503580	113503764	113503657	0.0003145	17093	-1	11	0	184	+	TRUE	RP11-31F15.1	ENSG00000226419.2	antisense	FALSE	FALSE	FALSE	TRUE
108	chr1_17402	chr1	114517469	114517618	114517539	0.011	17402	-1	9	10	149	+	TRUE	HIPK1	ENSG00000163349.17	protein_coding	TRUE	TRUE	TRUE	TRUE
111	chr1_17596	chr1	116234336	116234582	116234429	0.0008659	17596	17094	12	15	246	+	TRUE	VANGL1	ENSG00000173218.10	protein_coding	TRUE	TRUE	TRUE	TRUE
112	chr1_17671	chr1	116947049	116947402	116947128	0.002	17671	17182	13	30	353	+	TRUE	ATP1A1	ENSG00000163399.11	protein_coding	TRUE	TRUE	TRUE	TRUE
113	chr1_17799	chr1	117529960	117530229	117530082	0.019	17799	-1	9	15	269	+	TRUE	PTGFRN	ENSG00000134247.9	protein_coding	TRUE	TRUE	TRUE	TRUE
114	chr1_17845	chr1	117630200	117630399	117630308	0.0003669	17845	17339	11	1	199	+	TRUE	TTF2	ENSG00000116830.7	protein_coding	TRUE	FALSE	FALSE	TRUE
116	chr1_18147	chr1	119727145	119727376	119727297	0.009	18147	-1	8	0	231	+	TRUE	RP11-418J17.1	ENSG00000231365.1	antisense	FALSE	FALSE	FALSE	TRUE
117	chr1_18148	chr1	119727414	119727628	119727486	0.023	18148	-1	7	0	214	+	TRUE	RP11-418J17.1	ENSG00000231365.1	antisense	FALSE	FALSE	FALSE	FALSE
119	chr1_18276	chr1	120455869	120456066	120455976	0.0002137	18276	-1	13	14	197	-	TRUE	NOTCH2	ENSG00000134250.13	protein_coding	TRUE	TRUE	TRUE	TRUE
122	chr1_18650	chr1	145277427	145277519	145277440	0.0001611	18650	18061	12	4	92	+	TRUE	NOTCH2NL;RP11-458D21.5	ENSG00000213240.7;ENSG00000255168.1	protein_coding	TRUE	FALSE	FALSE	TRUE
123	chr1_18653	chr1	145284837	145284937	145284858	1.998e-05	18653	-1	13	0	100	+	TRUE	NOTCH2NL;RP11-458D21.5	ENSG00000213240.7;ENSG00000255168.1	protein_coding	TRUE	TRUE	TRUE	TRUE
125	chr1_18705	chr1	145442321	145442572	145442415	3.136e-05	18705	18097	15	19	251	+	TRUE	TXNIP	ENSG00000117289.7	protein_coding	TRUE	TRUE	TRUE	TRUE
126	chr1_18743	chr1	145523375	145523552	145523473	0.0007488	18743	18162	12	14	177	+	TRUE	PEX11B	ENSG00000131779.6	protein_coding	TRUE	TRUE	TRUE	TRUE
128	chr1_18974	chr1	149272500	149272697	149272618	0.0003145	18974	-1	11	0	197	+	FALSE	NA	NA	NA	FALSE	FALSE	FALSE	TRUE
131	chr1_19113	chr1	150238370	150238973	150238830	2.888e-05	19113	18625	17	35	603	-	TRUE	APH1A	ENSG00000117362.8	protein_coding	TRUE	TRUE	TRUE	TRUE
132	chr1_19146	chr1	150325430	150325658	150325579	0.0001269	19146	18670	14	19	228	+	TRUE	PRPF3	ENSG00000117360.8	protein_coding	TRUE	TRUE	TRUE	TRUE
134	chr1_19238	chr1	150547048	150547597	150547236	0.003	19238	-1	12	23	549	-	TRUE	MCL1	ENSG00000143384.8	protein_coding	TRUE	TRUE	TRUE	TRUE
135	chr1_19241	chr1	150547995	150548427	150548319	0.004	19241	-1	13	34	432	-	TRUE	MCL1	ENSG00000143384.8	protein_coding	TRUE	TRUE	TRUE	TRUE
136	chr1_19278	chr1	150596158	150596362	150596283	0.016	19278	-1	8	5	204	-	TRUE	ENSA	ENSG00000143420.13	protein_coding	TRUE	TRUE	TRUE	FALSE
139	chr1_19473	chr1	151189808	151189995	151189881	0.023	19473	-1	7	0	187	+	TRUE	PIP5K1A	ENSG00000143398.15	protein_coding	TRUE	FALSE	FALSE	TRUE
143	chr1_19535	chr1	151375553	151375765	151375629	0.022	19535	19207	9	16	212	-	TRUE	POGZ	ENSG00000143442.17	protein_coding	TRUE	TRUE	TRUE	TRUE
144	chr1_19545	chr1	151390890	151391007	151390928	0.023	19545	-1	7	0	117	-	TRUE	POGZ	ENSG00000143442.17	protein_coding	TRUE	FALSE	FALSE	TRUE
147	chr1_19659	chr1	152004973	152005164	152005052	1.985e-05	19659	19389	26	107	191	-	TRUE	S100A11	ENSG00000163191.5	protein_coding	TRUE	TRUE	TRUE	TRUE
155	chr1_19713	chr1	153610335	153610745	153610510	6.041e-06	19713	-1	15	10	410	+	TRUE	CHTOP	ENSG00000160679.8	protein_coding	TRUE	TRUE	TRUE	TRUE
157	chr1_19819	chr1	153780190	153780430	153780351	0.011	19819	19626	9	10	240	-	TRUE	GATAD2B	ENSG00000143614.7	protein_coding	TRUE	TRUE	TRUE	TRUE
158	chr1_19827	chr1	153782196	153782774	153782265	0.022	19827	19628	9	16	578	-	TRUE	GATAD2B	ENSG00000143614.7	protein_coding	TRUE	TRUE	TRUE	TRUE
166	chr1_20005	chr1	154213148	154213295	154213216	0.001	20005	-1	10	0	147	+	TRUE	UBAP2L	ENSG00000143569.14	protein_coding	TRUE	FALSE	FALSE	TRUE
167	chr1_20018	chr1	154230309	154230407	154230328	0.009	20018	-1	8	0	98	+	TRUE	UBAP2L	ENSG00000143569.14	protein_coding	TRUE	TRUE	FALSE	FALSE
168	chr1_20035	chr1	154242885	154243064	154242962	0.0001551	20035	19840	13	12	179	+	TRUE	UBAP2L	ENSG00000143569.14	protein_coding	TRUE	TRUE	TRUE	TRUE
169	chr1_20061	chr1	154554538	154555169	154554839	0.0002622	20061	-1	16	40	631	-	TRUE	ADAR	ENSG00000160710.11	protein_coding	TRUE	TRUE	TRUE	TRUE
170	chr1_20120	chr1	154929492	154930063	154929764	0.04	20120	-1	9	22	571	-	TRUE	PYGO2	ENSG00000163348.3	protein_coding	TRUE	TRUE	TRUE	TRUE
172	chr1_20206	chr1	155107025	155107325	155107219	0.002	20206	20129	11	12	300	+	TRUE	EFNA1	ENSG00000169242.7	protein_coding	TRUE	TRUE	TRUE	TRUE
173	chr1_20298	chr1	155282263	155282492	155282333	0.001	20298	-1	10	0	229	+	TRUE	FDPS	ENSG00000160752.10	protein_coding	TRUE	TRUE	FALSE	TRUE
174	chr1_20300	chr1	155282890	155283258	155283055	0	20300	-1	32	0	368	+	TRUE	FDPS	ENSG00000160752.10	protein_coding	TRUE	FALSE	FALSE	TRUE
175	chr1_20516	chr1	155762307	155762460	155762381	0.023	20516	-1	7	0	153	-	TRUE	GON4L	ENSG00000116580.14	protein_coding	TRUE	FALSE	FALSE	TRUE
177	chr1_20634	chr1	156070551	156070824	156070627	0.023	20634	-1	7	0	273	-	FALSE	NA	NA	NA	FALSE	FALSE	FALSE	TRUE
181	chr1_20784	chr1	156306760	156306886	156306807	0.009	20784	-1	8	0	126	-	TRUE	CCT3	ENSG00000163468.10	protein_coding	TRUE	TRUE	TRUE	TRUE
182	chr1_20788	chr1	156307686	156307944	156307817	0.01	20788	20823	8	1	258	-	TRUE	CCT3	ENSG00000163468.10	protein_coding	TRUE	FALSE	FALSE	TRUE
185	chr1_20939	chr1	156711915	156712320	156712234	0	20939	-1	34	85	405	-	TRUE	HDGF	ENSG00000143321.14	protein_coding	TRUE	TRUE	TRUE	TRUE
188	chr1_21253	chr1	160230554	160230923	160230844	0.009	21253	-1	8	0	369	-	TRUE	DCAF8	ENSG00000132716.14;ENSG00000258465.2	protein_coding	TRUE	FALSE	FALSE	TRUE
190	chr1_21412	chr1	161183872	161184181	161184098	4.564e-06	21412	21640	17	25	309	+	TRUE	NDUFS2	ENSG00000158864.8	protein_coding	TRUE	TRUE	TRUE	TRUE
191	chr1_21434	chr1	161334369	161334514	161334435	0.006	21434	21671	10	13	145	+	FALSE	NA	NA	NA	FALSE	FALSE	FALSE	TRUE
197	chr1_22063	chr1	164580140	164580372	164580262	0.001	22063	-1	10	0	232	+	TRUE	PBX1	ENSG00000185630.14	protein_coding	TRUE	FALSE	FALSE	TRUE
198	chr1_22316	chr1	165696689	165696964	165696830	0.0001755	22316	22119	14	21	275	-	TRUE	TMCO1	ENSG00000143183.12	protein_coding	TRUE	TRUE	TRUE	TRUE
201	chr1_22560	chr1	167324556	167324749	167324629	0.023	22560	-1	7	0	193	+	TRUE	POU2F1	ENSG00000143190.17	protein_coding	TRUE	FALSE	FALSE	FALSE
202	chr1_22586	chr1	167387161	167387347	167387227	0.005	22586	22264	9	3	186	+	TRUE	POU2F1	ENSG00000143190.17	protein_coding	TRUE	TRUE	TRUE	TRUE
204	chr1_22627	chr1	167705515	167705702	167705578	0.023	22627	-1	7	0	187	+	TRUE	MPZL1	ENSG00000197965.7	protein_coding	TRUE	FALSE	FALSE	TRUE
205	chr1_22668	chr1	167737224	167737415	167737298	0.023	22668	-1	7	0	191	+	TRUE	MPZL1	ENSG00000197965.7	protein_coding	TRUE	FALSE	FALSE	TRUE
206	chr1_22692	chr1	167751227	167751341	167751262	0.023	22692	-1	7	0	114	+	TRUE	MPZL1	ENSG00000197965.7	protein_coding	TRUE	FALSE	FALSE	TRUE
208	chr1_22815	chr1	167998325	167998449	167998370	0.023	22815	-1	7	0	124	+	TRUE	DCAF6	ENSG00000143164.11	protein_coding	TRUE	FALSE	FALSE	FALSE
209	chr1_22855	chr1	168087231	168087469	168087300	0.009	22855	-1	8	0	238	-	TRUE	GPR161	ENSG00000143147.10	protein_coding	TRUE	FALSE	FALSE	FALSE
210	chr1_22890	chr1	168212982	168213400	168213320	0.0002595	22890	-1	12	7	418	+	TRUE	SFT2D2	ENSG00000213064.5	protein_coding	TRUE	TRUE	TRUE	TRUE
211	chr1_22899	chr1	168215014	168215558	168215241	9.486e-05	22899	22481	13	9	544	+	TRUE	SFT2D2	ENSG00000213064.5	protein_coding	TRUE	TRUE	TRUE	TRUE
212	chr1_22900	chr1	168215580	168216241	168216020	0.001	22900	-1	11	9	661	+	TRUE	SFT2D2	ENSG00000213064.5	protein_coding	TRUE	TRUE	TRUE	TRUE
214	chr1_22968	chr1	169101795	169101998	169101897	0.014	22968	-1	12	37	203	+	TRUE	ATP1B1	ENSG00000143153.8	protein_coding	TRUE	TRUE	TRUE	TRUE
216	chr1_23462	chr1	173427571	173427751	173427626	0.023	23462	-1	7	0	180	-	TRUE	RP11-296O14.3	ENSG00000203739.3	antisense	FALSE	FALSE	FALSE	TRUE
225	chr1_24981	chr1	180855101	180855275	180855196	0.004	24981	-1	11	18	174	+	TRUE	XPR1	ENSG00000143324.9	protein_coding	TRUE	TRUE	TRUE	TRUE
227	chr1_25199	chr1	183449608	183449795	183449668	0.003	25199	-1	9	0	187	+	TRUE	SMG7	ENSG00000116698.16	protein_coding	TRUE	FALSE	FALSE	TRUE
228	chr1_25275	chr1	183522690	183523245	183522899	0	25275	24308	24	25	555	+	TRUE	SMG7	ENSG00000116698.16	protein_coding	TRUE	TRUE	TRUE	TRUE
231	chr1_25870	chr1	193011301	193011697	193011403	2.31e-08	25870	-1	17	0	396	-	TRUE	UCHL5	ENSG00000116750.9	protein_coding	TRUE	FALSE	FALSE	TRUE
232	chr1_26117	chr1	197081385	197081534	197081455	0.009	26117	-1	8	0	149	-	TRUE	ASPM	ENSG00000066279.12	protein_coding	TRUE	FALSE	FALSE	FALSE
233	chr1_26121	chr1	197082276	197082485	197082343	0.003	26121	-1	9	0	209	-	TRUE	ASPM	ENSG00000066279.12	protein_coding	TRUE	FALSE	FALSE	TRUE
235	chr1_26329	chr1	198160905	198161041	198160962	0.023	26329	-1	7	0	136	+	TRUE	NEK7	ENSG00000151414.10	protein_coding	TRUE	FALSE	FALSE	FALSE
236	chr1_26389	chr1	198236064	198236346	198236156	0.003	26389	-1	9	0	282	+	TRUE	NEK7	ENSG00000151414.10	protein_coding	TRUE	FALSE	FALSE	TRUE
242	chr1_26749	chr1	201659615	201659935	201659726	0.023	26749	-1	7	0	320	+	TRUE	NAV1	ENSG00000134369.11	protein_coding	TRUE	FALSE	FALSE	TRUE
243	chr1_26820	chr1	201792567	201792737	201792628	0.025	26820	25635	7	1	170	+	TRUE	NAV1	ENSG00000134369.11	protein_coding	TRUE	TRUE	TRUE	TRUE
245	chr1_26833	chr1	201795702	201795944	201795781	0.004	26833	25650	9	1	242	+	TRUE	NAV1	ENSG00000134369.11	protein_coding	TRUE	TRUE	TRUE	TRUE
249	chr1_27185	chr1	203781409	203781521	203781442	0.023	27185	-1	7	0	112	+	TRUE	ZC3H11A	ENSG00000058673.11	protein_coding	TRUE	FALSE	FALSE	TRUE
251	chr1_27282	chr1	204095500	204096216	204095682	0.005	27282	26183	11	20	716	+	TRUE	SOX13	ENSG00000143842.10	protein_coding	TRUE	TRUE	TRUE	TRUE
252	chr1_27284	chr1	204096447	204096743	204096664	0.033	27284	-1	9	20	296	+	TRUE	SOX13	ENSG00000143842.10	protein_coding	TRUE	TRUE	TRUE	TRUE
253	chr1_27333	chr1	204374664	204375085	204374811	0.019	27333	-1	11	31	421	-	TRUE	PPP1R15B	ENSG00000158615.8	protein_coding	TRUE	TRUE	TRUE	FALSE
254	chr1_27370	chr1	204406647	204407052	204406891	1.998e-05	27370	-1	13	0	405	-	TRUE	PIK3C2B	ENSG00000133056.9	protein_coding	TRUE	FALSE	FALSE	TRUE
256	chr1_27657	chr1	205682497	205682814	205682575	4.447e-05	27657	-1	15	21	317	-	TRUE	NUCKS1	ENSG00000069275.12	protein_coding	TRUE	TRUE	TRUE	TRUE
257	chr1_27658	chr1	205682830	205683882	205683318	0	27658	26566	30	39	1052	-	TRUE	NUCKS1	ENSG00000069275.12	protein_coding	TRUE	TRUE	TRUE	TRUE
258	chr1_27661	chr1	205684385	205684981	205684675	0.002	27661	-1	14	39	596	-	TRUE	NUCKS1	ENSG00000069275.12	protein_coding	TRUE	TRUE	TRUE	TRUE
260	chr1_27671	chr1	205687042	205687331	205687134	0	27671	-1	28	43	289	-	TRUE	NUCKS1	ENSG00000069275.12	protein_coding	TRUE	TRUE	TRUE	TRUE
262	chr1_27905	chr1	207249323	207249584	207249355	0.022	27905	-1	8	8	261	+	TRUE	PFKFB2	ENSG00000123836.10	protein_coding	TRUE	TRUE	TRUE	TRUE
264	chr1_27962	chr1	207289335	207289715	207289472	0.025	27962	26909	7	1	380	+	TRUE	C4BPA	ENSG00000123838.6	protein_coding	TRUE	FALSE	FALSE	TRUE
265	chr1_27968	chr1	207291117	207291378	207291195	0.009	27968	-1	8	0	261	+	TRUE	C4BPA	ENSG00000123838.6	protein_coding	TRUE	FALSE	FALSE	TRUE
269	chr1_28039	chr1	207501330	207501681	207501544	9.861e-05	28039	26972	12	1	351	+	TRUE	CD55	ENSG00000196352.9	protein_coding	TRUE	FALSE	FALSE	TRUE
270	chr1_28041	chr1	207501989	207502374	207502295	0.0006692	28041	26974	11	5	385	+	TRUE	CD55	ENSG00000196352.9	protein_coding	TRUE	FALSE	FALSE	TRUE
273	chr1_28070	chr1	207513378	207513549	207513439	2.31e-08	28070	-1	17	0	171	+	TRUE	CD55	ENSG00000196352.9	protein_coding	TRUE	FALSE	FALSE	TRUE
275	chr1_28108	chr1	207522862	207522995	207522916	0.025	28108	26996	7	1	133	+	TRUE	CD55	ENSG00000196352.9	protein_coding	TRUE	FALSE	FALSE	TRUE
276	chr1_28122	chr1	207528151	207528312	207528215	0.0003669	28122	27003	11	1	161	+	TRUE	CD55	ENSG00000196352.9	protein_coding	TRUE	FALSE	FALSE	TRUE
278	chr1_28127	chr1	207529340	207529503	207529386	0.01	28127	27004	8	1	163	+	TRUE	CD55	ENSG00000196352.9	protein_coding	TRUE	FALSE	FALSE	TRUE
280	chr1_28188	chr1	207941636	207942077	207941827	0	28188	-1	28	0	441	+	TRUE	CD46	ENSG00000117335.14	protein_coding	TRUE	TRUE	FALSE	TRUE
281	chr1_28276	chr1	208260264	208260379	208260300	0.023	28276	-1	7	0	115	-	TRUE	PLXNA2	ENSG00000076356.6	protein_coding	TRUE	FALSE	FALSE	FALSE
283	chr1_28519	chr1	211993882	211994117	211993981	0.023	28519	-1	7	0	235	-	TRUE	LPGAT1	ENSG00000123684.8	protein_coding	TRUE	FALSE	FALSE	TRUE
285	chr1_28852	chr1	213033963	213034087	213034008	0.009	28852	-1	8	0	124	+	TRUE	FLVCR1	ENSG00000162769.8	protein_coding	TRUE	FALSE	FALSE	TRUE
292	chr1_30052	chr1	224938752	224938892	224938813	0.023	30052	-1	7	0	140	+	FALSE	NA	NA	NA	FALSE	FALSE	FALSE	FALSE
293	chr1_30231	chr1	225971643	225971949	225971734	1.821e-07	30231	29063	16	1	306	+	TRUE	SRP9	ENSG00000143742.8	protein_coding	TRUE	FALSE	FALSE	TRUE
296	chr1_30282	chr1	226055468	226055726	226055561	0.042	30282	29130	7	6	258	-	TRUE	TMEM63A	ENSG00000196187.7	protein_coding	TRUE	TRUE	FALSE	TRUE
297	chr1_30364	chr1	226548729	226549178	226548834	0	30364	29241	33	28	449	-	TRUE	PARP1	ENSG00000143799.8	protein_coding	TRUE	TRUE	TRUE	TRUE
298	chr1_30478	chr1	227237769	227237988	227237836	0.023	30478	-1	7	0	219	-	TRUE	CDC42BPA	ENSG00000143776.14	protein_coding	TRUE	FALSE	FALSE	TRUE
299	chr1_30485	chr1	227246886	227247310	227247127	8.348e-05	30485	-1	12	0	424	-	TRUE	CDC42BPA	ENSG00000143776.14	protein_coding	TRUE	TRUE	FALSE	TRUE
302	chr1_30750	chr1	228286252	228286943	228286672	0.0004894	30750	29522	20	77	691	+	TRUE	ARF1	ENSG00000143761.9	protein_coding	TRUE	TRUE	TRUE	TRUE
303	chr1_30785	chr1	228403632	228403996	228403813	0.023	30785	-1	7	0	364	+	TRUE	OBSCN	ENSG00000154358.15	protein_coding	TRUE	FALSE	FALSE	TRUE
305	chr1_30875	chr1	228479488	228479740	228479560	0.023	30875	-1	7	0	252	+	TRUE	OBSCN	ENSG00000154358.15	protein_coding	TRUE	TRUE	FALSE	TRUE
306	chr1_30878	chr1	228479979	228480826	228480572	1.998e-05	30878	-1	13	0	847	+	TRUE	OBSCN	ENSG00000154358.15	protein_coding	TRUE	TRUE	FALSE	TRUE
307	chr1_30879	chr1	228480905	228481195	228480980	0.001	30879	-1	10	0	290	+	TRUE	OBSCN	ENSG00000154358.15	protein_coding	TRUE	TRUE	FALSE	TRUE
308	chr1_30880	chr1	228481290	228481928	228481384	0	30880	-1	20	0	638	+	TRUE	OBSCN	ENSG00000154358.15	protein_coding	TRUE	TRUE	FALSE	TRUE
309	chr1_30882	chr1	228482035	228482555	228482158	0.004	30882	29667	9	1	520	+	TRUE	OBSCN	ENSG00000154358.15	protein_coding	TRUE	TRUE	FALSE	TRUE
311	chr1_30901	chr1	228486475	228486783	228486697	8.348e-05	30901	-1	12	0	308	+	TRUE	OBSCN	ENSG00000154358.15	protein_coding	TRUE	FALSE	FALSE	TRUE
312	chr1_30902	chr1	228486790	228487010	228486850	2.39e-05	30902	29671	13	1	220	+	TRUE	OBSCN	ENSG00000154358.15	protein_coding	TRUE	TRUE	TRUE	TRUE
313	chr1_30903	chr1	228487024	228487583	228487347	0.0003669	30903	29672	11	1	559	+	TRUE	OBSCN	ENSG00000154358.15	protein_coding	TRUE	TRUE	TRUE	TRUE
314	chr1_30904	chr1	228487825	228488141	228487903	0.004	30904	29673	9	2	316	+	TRUE	OBSCN	ENSG00000154358.15	protein_coding	TRUE	TRUE	TRUE	TRUE
315	chr1_30907	chr1	228488554	228488839	228488692	0.028	30907	29674	7	2	285	+	TRUE	OBSCN	ENSG00000154358.15	protein_coding	TRUE	TRUE	FALSE	TRUE
316	chr1_30919	chr1	228490830	228491473	228491220	0.009	30919	-1	8	0	643	+	TRUE	OBSCN	ENSG00000154358.15	protein_coding	TRUE	TRUE	TRUE	TRUE
317	chr1_30920	chr1	228491493	228492051	228491690	2.39e-05	30920	29675	13	1	558	+	TRUE	OBSCN	ENSG00000154358.15	protein_coding	TRUE	TRUE	TRUE	TRUE
318	chr1_30921	chr1	228492188	228492643	228492343	0.000497	30921	29676	11	3	455	+	TRUE	OBSCN	ENSG00000154358.15	protein_coding	TRUE	TRUE	FALSE	TRUE
321	chr1_31038	chr1	228682083	228682644	228682452	0.041	31038	29808	12	47	561	+	TRUE	RNF187	ENSG00000168159.9	protein_coding	TRUE	TRUE	TRUE	TRUE
322	chr1_31253	chr1	230231991	230232433	230232216	0.023	31253	-1	7	0	442	+	TRUE	GALNT2	ENSG00000143641.8	protein_coding	TRUE	FALSE	FALSE	TRUE
323	chr1_31478	chr1	230375693	230375831	230375752	0.023	31478	-1	7	0	138	+	TRUE	GALNT2	ENSG00000143641.8	protein_coding	TRUE	FALSE	FALSE	FALSE
329	chr1_32011	chr1	233763762	233763885	233763806	0.023	32011	-1	7	0	123	+	TRUE	KCNK1	ENSG00000135750.10	protein_coding	TRUE	FALSE	FALSE	TRUE
331	chr1_32361	chr1	234600761	234600916	234600837	8.348e-05	32361	-1	12	0	155	-	TRUE	TARBP1	ENSG00000059588.5	protein_coding	TRUE	FALSE	FALSE	TRUE
333	chr1_32419	chr1	235274517	235275002	235274663	0	32419	30688	35	35	485	-	TRUE	TOMM20	ENSG00000173726.6	protein_coding	TRUE	TRUE	TRUE	TRUE
338	chr1_32774	chr1	237766293	237766649	237766407	0	32774	31101	33	9	356	+	TRUE	RYR2	ENSG00000198626.11	protein_coding	TRUE	FALSE	FALSE	TRUE
339	chr1_32835	chr1	241756850	241757450	241756962	1.118e-08	32835	31227	22	38	600	-	TRUE	OPN3	ENSG00000054277.8	protein_coding	TRUE	TRUE	TRUE	TRUE
340	chr1_32877	chr1	241802878	241803024	241802945	0.025	32877	31263	7	1	146	-	TRUE	OPN3	ENSG00000054277.8	protein_coding	TRUE	FALSE	FALSE	TRUE
343	chr1_32900	chr1	242029059	242029192	242029113	0.009	32900	-1	8	0	133	+	TRUE	EXO1	ENSG00000174371.12	protein_coding	TRUE	FALSE	FALSE	TRUE
344	chr1_32954	chr1	243360451	243360573	243360494	0.023	32954	-1	7	0	122	-	TRUE	CEP170	ENSG00000143702.11	protein_coding	TRUE	FALSE	FALSE	FALSE
345	chr1_33086	chr1	244591196	244591490	244591330	0.0003145	33086	-1	11	0	294	-	TRUE	ADSS	ENSG00000035687.9	protein_coding	TRUE	FALSE	FALSE	TRUE
347	chr1_33186	chr1	245008363	245008554	245008475	0.0002595	33186	31485	12	7	191	-	TRUE	HNRNPU-AS1	ENSG00000188206.5	antisense	FALSE	TRUE	FALSE	TRUE
351	chr1_33455	chr1	246363055	246364016	246363786	8.348e-05	33455	-1	12	0	961	-	TRUE	SMYD3	ENSG00000185420.14	protein_coding	TRUE	FALSE	FALSE	TRUE
352	chr1_33515	chr1	246419061	246419350	246419271	0.0003145	33515	-1	11	0	289	-	TRUE	SMYD3	ENSG00000185420.14	protein_coding	TRUE	FALSE	FALSE	TRUE
354	chr1_33766	chr1	247086751	247086935	247086793	0.009	33766	-1	8	0	184	-	TRUE	AHCTF1	ENSG00000153207.10	protein_coding	TRUE	FALSE	FALSE	TRUE
356	chr1_33855	chr1	247364995	247365248	247365169	0.025	33855	31869	7	1	253	-	TRUE	MIR3916	ENSG00000227671.3	pseudogene	FALSE	TRUE	FALSE	TRUE
357	chr1_33915	chr1	247503231	247503508	247503307	0.0003145	33915	-1	11	0	277	+	FALSE	NA	NA	NA	FALSE	FALSE	FALSE	TRUE
714	chr10_187	chr10	1053565	1053863	1053707	0.002	187	85	8	2	298	+	TRUE	GTPBP4	ENSG00000107937.14	protein_coding	TRUE	FALSE	FALSE	TRUE
721	chr10_256	chr10	1147936	1148339	1148185	0.008	256	154	7	1	403	+	TRUE	WDR37	ENSG00000047056.10	protein_coding	TRUE	FALSE	FALSE	TRUE
734	chr10_328	chr10	1258853	1259386	1259028	4.684e-07	328	229	13	1	533	-	TRUE	ADARB2	ENSG00000185736.11	protein_coding	TRUE	FALSE	FALSE	TRUE
753	chr10_459	chr10	1389930	1390222	1390143	1.85e-05	459	-1	11	0	292	-	TRUE	ADARB2	ENSG00000185736.11	protein_coding	TRUE	FALSE	FALSE	TRUE
763	chr10_504	chr10	1420674	1420959	1420812	0.021	504	-1	6	0	285	-	TRUE	ADARB2	ENSG00000185736.11	protein_coding	TRUE	FALSE	FALSE	FALSE
773	chr10_550	chr10	1462344	1462632	1462484	4.684e-08	550	-1	14	0	288	-	TRUE	ADARB2	ENSG00000185736.11	protein_coding	TRUE	FALSE	FALSE	TRUE
780	chr10_599	chr10	1478220	1478407	1478287	0.021	599	-1	6	0	187	-	TRUE	ADARB2	ENSG00000185736.11	protein_coding	TRUE	FALSE	FALSE	TRUE
781	chr10_601	chr10	1479439	1479679	1479496	0.021	601	-1	6	0	240	-	TRUE	ADARB2	ENSG00000185736.11	protein_coding	TRUE	FALSE	FALSE	TRUE
786	chr10_613	chr10	1484313	1484656	1484428	0.002	613	-1	8	0	343	-	TRUE	ADARB2	ENSG00000185736.11	protein_coding	TRUE	FALSE	FALSE	FALSE
788	chr10_615	chr10	1484941	1485566	1485281	4.894e-09	615	-1	15	0	625	-	TRUE	ADARB2	ENSG00000185736.11	protein_coding	TRUE	FALSE	FALSE	TRUE
789	chr10_619	chr10	1487850	1488066	1487987	0.007	619	-1	7	0	216	-	TRUE	ADARB2	ENSG00000185736.11	protein_coding	TRUE	FALSE	FALSE	TRUE
794	chr10_655	chr10	1496682	1496885	1496785	0.021	655	-1	6	0	203	-	TRUE	ADARB2	ENSG00000185736.11	protein_coding	TRUE	FALSE	FALSE	TRUE
797	chr10_666	chr10	1500935	1501080	1501001	0.021	666	-1	6	0	145	-	TRUE	ADARB2	ENSG00000185736.11	protein_coding	TRUE	FALSE	FALSE	TRUE
798	chr10_667	chr10	1501213	1501315	1501236	0.021	667	-1	6	0	102	-	TRUE	ADARB2	ENSG00000185736.11	protein_coding	TRUE	FALSE	FALSE	FALSE
799	chr10_668	chr10	1501336	1501638	1501453	0.007	668	-1	7	0	302	-	TRUE	ADARB2	ENSG00000185736.11	protein_coding	TRUE	FALSE	FALSE	TRUE
800	chr10_670	chr10	1501841	1502151	1501993	1.85e-05	670	-1	11	0	310	-	TRUE	ADARB2	ENSG00000185736.11	protein_coding	TRUE	FALSE	FALSE	TRUE
801	chr10_677	chr10	1504535	1505106	1504985	0.0001014	677	-1	10	0	571	-	TRUE	ADARB2	ENSG00000185736.11	protein_coding	TRUE	FALSE	FALSE	TRUE
802	chr10_678	chr10	1505170	1505372	1505206	0.021	678	-1	6	0	202	-	TRUE	ADARB2	ENSG00000185736.11	protein_coding	TRUE	FALSE	FALSE	TRUE
803	chr10_681	chr10	1505938	1506206	1506065	0.002	681	-1	8	0	268	-	TRUE	ADARB2	ENSG00000185736.11	protein_coding	TRUE	FALSE	FALSE	TRUE
804	chr10_711	chr10	1517590	1517864	1517785	3.975e-07	711	-1	13	0	274	-	TRUE	ADARB2	ENSG00000185736.11	protein_coding	TRUE	FALSE	FALSE	TRUE
811	chr10_745	chr10	1527049	1527346	1527117	0.021	745	-1	6	0	297	-	TRUE	ADARB2	ENSG00000185736.11	protein_coding	TRUE	FALSE	FALSE	TRUE
814	chr10_754	chr10	1528998	1529180	1529074	3.975e-07	754	-1	13	0	182	-	TRUE	ADARB2	ENSG00000185736.11	protein_coding	TRUE	FALSE	FALSE	TRUE
815	chr10_756	chr10	1529520	1530161	1530060	0	756	-1	26	0	641	-	TRUE	ADARB2	ENSG00000185736.11	protein_coding	TRUE	FALSE	FALSE	TRUE
816	chr10_763	chr10	1532036	1532238	1532159	2.917e-06	763	-1	12	0	202	-	TRUE	ADARB2	ENSG00000185736.11	protein_coding	TRUE	FALSE	FALSE	TRUE
817	chr10_771	chr10	1534227	1534646	1534340	0.002	771	-1	8	0	419	-	TRUE	ADARB2	ENSG00000185736.11	protein_coding	TRUE	FALSE	FALSE	TRUE
822	chr10_786	chr10	1539934	1540269	1540077	0.002	786	-1	8	0	335	-	TRUE	ADARB2	ENSG00000185736.11	protein_coding	TRUE	FALSE	FALSE	TRUE
825	chr10_787	chr10	1540831	1540967	1540888	0.023	787	271	6	1	136	-	TRUE	ADARB2	ENSG00000185736.11	protein_coding	TRUE	FALSE	FALSE	TRUE
828	chr10_806	chr10	1545766	1546058	1545898	0.002	806	-1	8	0	292	-	TRUE	ADARB2	ENSG00000185736.11	protein_coding	TRUE	FALSE	FALSE	TRUE
829	chr10_807	chr10	1546174	1546371	1546292	0.00048	807	-1	9	0	197	-	TRUE	ADARB2	ENSG00000185736.11	protein_coding	TRUE	FALSE	FALSE	TRUE
830	chr10_810	chr10	1546924	1547887	1547489	0	810	-1	21	0	963	-	TRUE	ADARB2	ENSG00000185736.11	protein_coding	TRUE	FALSE	FALSE	TRUE
831	chr10_814	chr10	1548218	1548422	1548343	0.002	814	-1	8	0	204	-	TRUE	ADARB2	ENSG00000185736.11	protein_coding	TRUE	FALSE	FALSE	TRUE
832	chr10_816	chr10	1548771	1549186	1548969	0.0001154	816	275	10	1	415	-	TRUE	ADARB2	ENSG00000185736.11	protein_coding	TRUE	FALSE	FALSE	TRUE
835	chr10_829	chr10	1553341	1553857	1553602	0.002	829	-1	8	0	516	-	TRUE	ADARB2	ENSG00000185736.11	protein_coding	TRUE	FALSE	FALSE	TRUE
840	chr10_845	chr10	1557087	1557210	1557131	0.00048	845	-1	9	0	123	-	TRUE	ADARB2	ENSG00000185736.11	protein_coding	TRUE	FALSE	FALSE	TRUE
841	chr10_852	chr10	1558572	1558804	1558725	0.007	852	-1	7	0	232	-	TRUE	ADARB2	ENSG00000185736.11	protein_coding	TRUE	FALSE	FALSE	TRUE
842	chr10_853	chr10	1558935	1559231	1559000	0.00048	853	-1	9	0	296	-	TRUE	ADARB2	ENSG00000185736.11	protein_coding	TRUE	FALSE	FALSE	TRUE
848	chr10_884	chr10	1567914	1568282	1568007	0.00048	884	-1	9	0	368	-	TRUE	ADARB2	ENSG00000185736.11	protein_coding	TRUE	FALSE	FALSE	TRUE
853	chr10_915	chr10	1576138	1576335	1576256	4.684e-08	915	-1	14	0	197	-	TRUE	ADARB2	ENSG00000185736.11	protein_coding	TRUE	FALSE	FALSE	TRUE
854	chr10_928	chr10	1580186	1580475	1580264	0.021	928	-1	6	0	289	-	TRUE	ADARB2	ENSG00000185736.11	protein_coding	TRUE	FALSE	FALSE	TRUE
861	chr10_941	chr10	1586553	1586968	1586851	0.021	941	-1	6	0	415	-	TRUE	ADARB2	ENSG00000185736.11	protein_coding	TRUE	FALSE	FALSE	TRUE
862	chr10_945	chr10	1587527	1587738	1587629	0.00048	945	-1	9	0	211	-	TRUE	ADARB2	ENSG00000185736.11	protein_coding	TRUE	FALSE	FALSE	TRUE
863	chr10_953	chr10	1589329	1589582	1589503	0.021	953	-1	6	0	253	-	TRUE	ADARB2	ENSG00000185736.11	protein_coding	TRUE	FALSE	FALSE	TRUE
866	chr10_968	chr10	1593184	1593544	1593314	1.85e-05	968	-1	11	0	360	-	TRUE	ADARB2	ENSG00000185736.11	protein_coding	TRUE	FALSE	FALSE	TRUE
434	chr10_1005	chr10	1602707	1602851	1602772	0.008	1005	282	7	1	144	-	TRUE	ADARB2	ENSG00000185736.11	protein_coding	TRUE	FALSE	FALSE	TRUE
440	chr10_1032	chr10	1609232	1609412	1609282	1.85e-05	1032	-1	11	0	180	-	TRUE	ADARB2	ENSG00000185736.11	protein_coding	TRUE	FALSE	FALSE	TRUE
441	chr10_1033	chr10	1609433	1609644	1609565	0.007	1033	-1	7	0	211	-	TRUE	ADARB2	ENSG00000185736.11	protein_coding	TRUE	FALSE	FALSE	TRUE
443	chr10_1035	chr10	1609827	1610214	1610135	0.008	1035	-1	7	1	387	-	TRUE	ADARB2	ENSG00000185736.11	protein_coding	TRUE	FALSE	FALSE	TRUE
444	chr10_1040	chr10	1611007	1611487	1611202	0	1040	-1	27	0	480	-	TRUE	ADARB2	ENSG00000185736.11	protein_coding	TRUE	FALSE	FALSE	TRUE
448	chr10_1049	chr10	1613284	1613446	1613361	0.008	1049	286	7	1	162	-	TRUE	ADARB2	ENSG00000185736.11	protein_coding	TRUE	FALSE	FALSE	FALSE
449	chr10_1051	chr10	1613673	1614552	1613954	2.13e-05	1051	288	11	1	879	-	TRUE	ADARB2	ENSG00000185736.11	protein_coding	TRUE	FALSE	FALSE	TRUE
450	chr10_1052	chr10	1614571	1614743	1614638	0.002	1052	289	8	1	172	-	TRUE	ADARB2	ENSG00000185736.11	protein_coding	TRUE	FALSE	FALSE	TRUE
452	chr10_1054	chr10	1614850	1615174	1615015	0.021	1054	-1	6	0	324	-	TRUE	ADARB2	ENSG00000185736.11	protein_coding	TRUE	FALSE	FALSE	TRUE
453	chr10_1056	chr10	1615476	1615689	1615552	0.002	1056	-1	8	0	213	-	TRUE	ADARB2	ENSG00000185736.11	protein_coding	TRUE	FALSE	FALSE	FALSE
455	chr10_1060	chr10	1616396	1616720	1616561	0.002	1060	-1	8	0	324	-	TRUE	ADARB2	ENSG00000185736.11	protein_coding	TRUE	FALSE	FALSE	TRUE
456	chr10_1061	chr10	1616818	1617122	1617043	0.008	1061	290	7	1	304	-	TRUE	ADARB2	ENSG00000185736.11	protein_coding	TRUE	FALSE	FALSE	TRUE
457	chr10_1062	chr10	1617123	1617437	1617282	0.021	1062	-1	6	0	314	-	TRUE	ADARB2	ENSG00000185736.11	protein_coding	TRUE	FALSE	FALSE	TRUE
458	chr10_1063	chr10	1617504	1617788	1617580	0.021	1063	-1	6	0	284	-	TRUE	ADARB2	ENSG00000185736.11	protein_coding	TRUE	FALSE	FALSE	TRUE
459	chr10_1064	chr10	1617841	1618104	1617915	0.021	1064	-1	6	0	263	-	TRUE	ADARB2	ENSG00000185736.11	protein_coding	TRUE	FALSE	FALSE	TRUE
460	chr10_1065	chr10	1618216	1618647	1618452	0.0001154	1065	291	10	1	431	-	TRUE	ADARB2	ENSG00000185736.11	protein_coding	TRUE	FALSE	FALSE	TRUE
464	chr10_1074	chr10	1620320	1620507	1620428	0.00048	1074	-1	9	0	187	-	TRUE	ADARB2	ENSG00000185736.11	protein_coding	TRUE	FALSE	FALSE	TRUE
469	chr10_1083	chr10	1622770	1623019	1622913	0.0001014	1083	-1	10	0	249	-	TRUE	ADARB2	ENSG00000185736.11	protein_coding	TRUE	FALSE	FALSE	TRUE
470	chr10_1084	chr10	1623020	1624315	1623935	0	1084	-1	54	0	1295	-	TRUE	ADARB2	ENSG00000185736.11	protein_coding	TRUE	FALSE	FALSE	TRUE
471	chr10_1085	chr10	1624327	1624666	1624399	0.0001014	1085	-1	10	0	339	-	TRUE	ADARB2	ENSG00000185736.11	protein_coding	TRUE	FALSE	FALSE	TRUE
472	chr10_1087	chr10	1624846	1625366	1625258	0.002	1087	-1	8	1	520	-	TRUE	ADARB2	ENSG00000185736.11	protein_coding	TRUE	FALSE	FALSE	TRUE
474	chr10_1090	chr10	1625801	1626167	1626048	0	1090	-1	63	0	366	-	TRUE	ADARB2	ENSG00000185736.11	protein_coding	TRUE	FALSE	FALSE	TRUE
475	chr10_1091	chr10	1626246	1626455	1626376	0.002	1091	-1	8	0	209	-	TRUE	ADARB2	ENSG00000185736.11	protein_coding	TRUE	FALSE	FALSE	TRUE
477	chr10_1095	chr10	1627594	1627915	1627661	0.002	1095	-1	8	0	321	-	TRUE	ADARB2	ENSG00000185736.11	protein_coding	TRUE	FALSE	FALSE	TRUE
478	chr10_1099	chr10	1628838	1629035	1628956	0.021	1099	-1	6	0	197	-	TRUE	ADARB2	ENSG00000185736.11	protein_coding	TRUE	FALSE	FALSE	TRUE
479	chr10_1104	chr10	1629715	1629837	1629758	0.007	1104	-1	7	0	122	-	TRUE	ADARB2	ENSG00000185736.11	protein_coding	TRUE	FALSE	FALSE	TRUE
481	chr10_1109	chr10	1630621	1630772	1630693	0.021	1109	-1	6	0	151	-	TRUE	ADARB2	ENSG00000185736.11	protein_coding	TRUE	FALSE	FALSE	FALSE
486	chr10_1132	chr10	1637251	1637396	1637317	0.021	1132	-1	6	0	145	-	TRUE	ADARB2	ENSG00000185736.11	protein_coding	TRUE	FALSE	FALSE	FALSE
488	chr10_1142	chr10	1639290	1639475	1639396	0.021	1142	-1	6	0	185	-	TRUE	ADARB2	ENSG00000185736.11	protein_coding	TRUE	FALSE	FALSE	TRUE
489	chr10_1145	chr10	1639970	1640230	1640052	0.021	1145	-1	6	0	260	-	TRUE	ADARB2	ENSG00000185736.11	protein_coding	TRUE	FALSE	FALSE	TRUE
499	chr10_1156	chr10	1642993	1643422	1643134	0.00048	1156	-1	9	0	429	-	TRUE	ADARB2	ENSG00000185736.11	protein_coding	TRUE	FALSE	FALSE	TRUE
505	chr10_1158	chr10	1643820	1644692	1644248	3.975e-07	1158	-1	13	0	872	-	TRUE	ADARB2	ENSG00000185736.11	protein_coding	TRUE	FALSE	FALSE	TRUE
506	chr10_1159	chr10	1644727	1645850	1645384	0.00048	1159	-1	9	0	1123	-	TRUE	ADARB2	ENSG00000185736.11	protein_coding	TRUE	FALSE	FALSE	TRUE
509	chr10_1172	chr10	1648782	1649110	1648891	0.002	1172	-1	8	0	328	-	TRUE	ADARB2	ENSG00000185736.11	protein_coding	TRUE	FALSE	FALSE	TRUE
510	chr10_1174	chr10	1649478	1649737	1649658	0.021	1174	-1	6	0	259	-	TRUE	ADARB2	ENSG00000185736.11	protein_coding	TRUE	FALSE	FALSE	TRUE
511	chr10_1176	chr10	1649913	1650122	1649992	0.007	1176	-1	7	0	209	-	TRUE	ADARB2	ENSG00000185736.11	protein_coding	TRUE	FALSE	FALSE	TRUE
512	chr10_1177	chr10	1650218	1650679	1650458	0.002	1177	299	8	1	461	-	TRUE	ADARB2	ENSG00000185736.11	protein_coding	TRUE	FALSE	FALSE	TRUE
514	chr10_1181	chr10	1651303	1651840	1651761	0.00048	1181	-1	9	0	537	-	TRUE	ADARB2	ENSG00000185736.11	protein_coding	TRUE	FALSE	FALSE	TRUE
517	chr10_1183	chr10	1652247	1653055	1652882	0	1183	-1	23	0	808	-	TRUE	ADARB2	ENSG00000185736.11	protein_coding	TRUE	FALSE	FALSE	TRUE
518	chr10_1184	chr10	1653059	1653508	1653132	0.00048	1184	-1	9	0	449	-	TRUE	ADARB2	ENSG00000185736.11	protein_coding	TRUE	FALSE	FALSE	TRUE
521	chr10_1191	chr10	1654779	1655180	1655101	0.021	1191	-1	6	0	401	-	TRUE	ADARB2	ENSG00000185736.11	protein_coding	TRUE	FALSE	FALSE	TRUE
525	chr10_1195	chr10	1655933	1656115	1655994	0.007	1195	-1	7	0	182	-	TRUE	ADARB2	ENSG00000185736.11	protein_coding	TRUE	FALSE	FALSE	TRUE
526	chr10_1199	chr10	1657140	1657266	1657187	0.021	1199	-1	6	0	126	-	TRUE	ADARB2	ENSG00000185736.11	protein_coding	TRUE	FALSE	FALSE	TRUE
528	chr10_1212	chr10	1659507	1659658	1659579	0.021	1212	-1	6	0	151	-	TRUE	ADARB2	ENSG00000185736.11	protein_coding	TRUE	FALSE	FALSE	TRUE
530	chr10_1219	chr10	1661318	1661481	1661402	0.021	1219	-1	6	0	163	-	TRUE	ADARB2	ENSG00000185736.11	protein_coding	TRUE	FALSE	FALSE	TRUE
531	chr10_1224	chr10	1662390	1662942	1662427	0	1224	-1	18	0	552	-	TRUE	ADARB2	ENSG00000185736.11	protein_coding	TRUE	FALSE	FALSE	TRUE
532	chr10_1228	chr10	1663404	1663541	1663462	0.0001014	1228	-1	10	0	137	-	TRUE	ADARB2	ENSG00000185736.11	protein_coding	TRUE	FALSE	FALSE	TRUE
533	chr10_1234	chr10	1664872	1665391	1664945	2.917e-06	1234	-1	12	0	519	-	TRUE	ADARB2	ENSG00000185736.11	protein_coding	TRUE	FALSE	FALSE	TRUE
535	chr10_1239	chr10	1666234	1666457	1666308	0.007	1239	-1	7	0	223	-	TRUE	ADARB2	ENSG00000185736.11	protein_coding	TRUE	FALSE	FALSE	TRUE
545	chr10_1248	chr10	1669038	1669183	1669104	0.002	1248	-1	8	0	145	-	TRUE	ADARB2	ENSG00000185736.11	protein_coding	TRUE	FALSE	FALSE	FALSE
550	chr10_1257	chr10	1670998	1671405	1671037	0.007	1257	-1	7	0	407	-	TRUE	ADARB2	ENSG00000185736.11	protein_coding	TRUE	FALSE	FALSE	TRUE
553	chr10_1260	chr10	1671894	1672657	1672053	0	1260	-1	19	0	763	-	TRUE	ADARB2	ENSG00000185736.11	protein_coding	TRUE	FALSE	FALSE	TRUE
554	chr10_1261	chr10	1672687	1673675	1673208	4.684e-07	1261	301	13	1	988	-	TRUE	ADARB2	ENSG00000185736.11	protein_coding	TRUE	FALSE	FALSE	TRUE
555	chr10_1262	chr10	1673699	1674055	1673854	3.397e-06	1262	302	12	1	356	-	TRUE	ADARB2	ENSG00000185736.11	protein_coding	TRUE	FALSE	FALSE	TRUE
556	chr10_1265	chr10	1674309	1675459	1674739	3.397e-06	1265	303	12	1	1150	-	TRUE	ADARB2	ENSG00000185736.11	protein_coding	TRUE	FALSE	FALSE	TRUE
557	chr10_1271	chr10	1676388	1676771	1676578	0.0001014	1271	-1	10	0	383	-	TRUE	ADARB2	ENSG00000185736.11	protein_coding	TRUE	FALSE	FALSE	TRUE
558	chr10_1276	chr10	1677855	1678153	1678046	0.021	1276	-1	6	0	298	-	TRUE	ADARB2	ENSG00000185736.11	protein_coding	TRUE	FALSE	FALSE	TRUE
561	chr10_1284	chr10	1680075	1680283	1680204	0.021	1284	-1	6	0	208	-	TRUE	ADARB2	ENSG00000185736.11	protein_coding	TRUE	FALSE	FALSE	TRUE
562	chr10_1287	chr10	1680881	1681112	1680956	0.002	1287	305	8	1	231	-	TRUE	ADARB2	ENSG00000185736.11	protein_coding	TRUE	FALSE	FALSE	TRUE
565	chr10_1292	chr10	1682075	1683191	1682645	0	1292	-1	17	0	1116	-	TRUE	ADARB2	ENSG00000185736.11	protein_coding	TRUE	FALSE	FALSE	TRUE
568	chr10_1298	chr10	1684909	1685333	1685038	0.023	1298	309	6	1	424	-	TRUE	ADARB2	ENSG00000185736.11	protein_coding	TRUE	FALSE	FALSE	TRUE
570	chr10_1300	chr10	1685523	1685702	1685597	0.023	1300	310	6	1	179	-	TRUE	ADARB2	ENSG00000185736.11	protein_coding	TRUE	FALSE	FALSE	TRUE
571	chr10_1302	chr10	1686003	1686295	1686216	0.008	1302	313	7	1	292	-	TRUE	ADARB2	ENSG00000185736.11	protein_coding	TRUE	FALSE	FALSE	TRUE
572	chr10_1307	chr10	1687090	1687225	1687146	0.0001154	1307	316	10	1	135	-	TRUE	ADARB2	ENSG00000185736.11	protein_coding	TRUE	FALSE	FALSE	TRUE
573	chr10_1312	chr10	1688073	1688509	1688149	4.684e-07	1312	319	13	1	436	-	TRUE	ADARB2	ENSG00000185736.11	protein_coding	TRUE	FALSE	FALSE	TRUE
575	chr10_1314	chr10	1688645	1688775	1688696	0.021	1314	-1	6	0	130	-	TRUE	ADARB2	ENSG00000185736.11	protein_coding	TRUE	FALSE	FALSE	TRUE
577	chr10_1315	chr10	1688871	1689071	1688947	0.021	1315	-1	6	0	200	-	TRUE	ADARB2	ENSG00000185736.11	protein_coding	TRUE	FALSE	FALSE	TRUE
578	chr10_1317	chr10	1689271	1689593	1689417	4.684e-08	1317	-1	14	0	322	-	TRUE	ADARB2	ENSG00000185736.11	protein_coding	TRUE	FALSE	FALSE	TRUE
579	chr10_1318	chr10	1689713	1690108	1690029	0	1318	-1	24	0	395	-	TRUE	ADARB2	ENSG00000185736.11	protein_coding	TRUE	FALSE	FALSE	TRUE
580	chr10_1319	chr10	1690144	1690521	1690212	0	1319	-1	18	0	377	-	TRUE	ADARB2	ENSG00000185736.11	protein_coding	TRUE	FALSE	FALSE	TRUE
581	chr10_1321	chr10	1690648	1690817	1690724	0.021	1321	-1	6	0	169	-	TRUE	ADARB2	ENSG00000185736.11	protein_coding	TRUE	FALSE	FALSE	TRUE
586	chr10_1340	chr10	1694965	1695188	1695044	0.021	1340	-1	6	0	223	-	TRUE	ADARB2	ENSG00000185736.11	protein_coding	TRUE	FALSE	FALSE	FALSE
588	chr10_1348	chr10	1696837	1697094	1696910	0.007	1348	-1	7	0	257	-	TRUE	ADARB2	ENSG00000185736.11	protein_coding	TRUE	FALSE	FALSE	TRUE
589	chr10_1352	chr10	1697699	1697859	1697772	0.021	1352	-1	6	0	160	-	TRUE	ADARB2	ENSG00000185736.11	protein_coding	TRUE	FALSE	FALSE	FALSE
590	chr10_1357	chr10	1698612	1698746	1698667	0.007	1357	-1	7	0	134	-	TRUE	ADARB2	ENSG00000185736.11	protein_coding	TRUE	FALSE	FALSE	TRUE
592	chr10_1359	chr10	1699016	1699275	1699172	0.007	1359	-1	7	0	259	-	TRUE	ADARB2	ENSG00000185736.11	protein_coding	TRUE	FALSE	FALSE	TRUE
594	chr10_1363	chr10	1699848	1699989	1699910	0.002	1363	-1	8	0	141	-	TRUE	ADARB2	ENSG00000185736.11	protein_coding	TRUE	FALSE	FALSE	TRUE
595	chr10_1364	chr10	1700019	1700937	1700244	4.684e-08	1364	-1	14	0	918	-	TRUE	ADARB2	ENSG00000185736.11	protein_coding	TRUE	FALSE	FALSE	TRUE
600	chr10_1372	chr10	1702510	1703057	1702849	0.0001014	1372	-1	10	0	547	-	TRUE	ADARB2	ENSG00000185736.11	protein_coding	TRUE	FALSE	FALSE	TRUE
601	chr10_1374	chr10	1703368	1703645	1703492	2.917e-06	1374	-1	12	0	277	-	TRUE	ADARB2	ENSG00000185736.11	protein_coding	TRUE	FALSE	FALSE	TRUE
602	chr10_1375	chr10	1703647	1704347	1704225	0.0001014	1375	-1	10	0	700	-	TRUE	ADARB2	ENSG00000185736.11	protein_coding	TRUE	FALSE	FALSE	TRUE
604	chr10_1377	chr10	1704559	1704755	1704620	0.002	1377	-1	8	0	196	-	TRUE	ADARB2	ENSG00000185736.11	protein_coding	TRUE	FALSE	FALSE	TRUE
605	chr10_1379	chr10	1704858	1705230	1705034	0.007	1379	-1	7	0	372	-	TRUE	ADARB2	ENSG00000185736.11	protein_coding	TRUE	FALSE	FALSE	TRUE
606	chr10_1380	chr10	1705342	1705615	1705492	0.0001154	1380	320	10	1	273	-	TRUE	ADARB2	ENSG00000185736.11	protein_coding	TRUE	FALSE	FALSE	TRUE
607	chr10_1384	chr10	1705970	1706617	1706335	0	1384	-1	22	0	647	-	TRUE	ADARB2	ENSG00000185736.11	protein_coding	TRUE	FALSE	FALSE	TRUE
608	chr10_1385	chr10	1706644	1706849	1706757	0.002	1385	-1	8	0	205	-	TRUE	ADARB2	ENSG00000185736.11	protein_coding	TRUE	FALSE	FALSE	TRUE
609	chr10_1386	chr10	1706896	1707179	1707100	0.002	1386	-1	8	0	283	-	TRUE	ADARB2	ENSG00000185736.11	protein_coding	TRUE	FALSE	FALSE	TRUE
610	chr10_1389	chr10	1707371	1707803	1707524	3.975e-07	1389	-1	13	0	432	-	TRUE	ADARB2	ENSG00000185736.11	protein_coding	TRUE	FALSE	FALSE	TRUE
611	chr10_1390	chr10	1707833	1708481	1708089	0	1390	321	18	1	648	-	TRUE	ADARB2	ENSG00000185736.11	protein_coding	TRUE	FALSE	FALSE	TRUE
612	chr10_1391	chr10	1708529	1709561	1708732	0	1391	-1	19	0	1032	-	TRUE	ADARB2	ENSG00000185736.11	protein_coding	TRUE	FALSE	FALSE	TRUE
614	chr10_1392	chr10	1709598	1710032	1709749	2.13e-05	1392	322	11	1	434	-	TRUE	ADARB2	ENSG00000185736.11	protein_coding	TRUE	FALSE	FALSE	TRUE
615	chr10_1393	chr10	1710056	1714793	1711331	0	1393	-1	38	0	4737	-	TRUE	ADARB2	ENSG00000185736.11	protein_coding	TRUE	FALSE	FALSE	TRUE
617	chr10_1395	chr10	1714928	1715399	1715141	0.0001014	1395	-1	10	0	471	-	TRUE	ADARB2	ENSG00000185736.11	protein_coding	TRUE	FALSE	FALSE	TRUE
618	chr10_1396	chr10	1715432	1715674	1715504	0	1396	323	25	2	242	-	TRUE	ADARB2	ENSG00000185736.11	protein_coding	TRUE	FALSE	FALSE	TRUE
619	chr10_1397	chr10	1715696	1716346	1716242	0.002	1397	325	8	1	650	-	TRUE	ADARB2	ENSG00000185736.11	protein_coding	TRUE	FALSE	FALSE	TRUE
620	chr10_1398	chr10	1716438	1716912	1716556	0.0001014	1398	-1	10	0	474	-	TRUE	ADARB2	ENSG00000185736.11	protein_coding	TRUE	FALSE	FALSE	TRUE
621	chr10_1399	chr10	1716948	1717434	1717140	0	1399	326	18	2	486	-	TRUE	ADARB2	ENSG00000185736.11	protein_coding	TRUE	FALSE	FALSE	TRUE
622	chr10_1400	chr10	1717470	1718383	1717730	0	1400	328	18	1	913	-	TRUE	ADARB2	ENSG00000185736.11	protein_coding	TRUE	FALSE	FALSE	TRUE
623	chr10_1403	chr10	1718955	1719356	1719033	0.0001154	1403	329	10	1	401	-	TRUE	ADARB2	ENSG00000185736.11	protein_coding	TRUE	FALSE	FALSE	TRUE
624	chr10_1404	chr10	1719455	1719680	1719601	4.684e-07	1404	330	13	1	225	-	TRUE	ADARB2	ENSG00000185736.11	protein_coding	TRUE	FALSE	FALSE	TRUE
625	chr10_1405	chr10	1719767	1720477	1719890	0.0005399	1405	331	9	1	710	-	TRUE	ADARB2	ENSG00000185736.11	protein_coding	TRUE	FALSE	FALSE	TRUE
626	chr10_1406	chr10	1720504	1721096	1720549	0.002	1406	332	8	1	592	-	TRUE	ADARB2	ENSG00000185736.11	protein_coding	TRUE	FALSE	FALSE	TRUE
628	chr10_1408	chr10	1721282	1721585	1721360	0.021	1408	-1	6	0	303	-	TRUE	ADARB2	ENSG00000185736.11	protein_coding	TRUE	FALSE	FALSE	TRUE
629	chr10_1409	chr10	1721598	1722261	1721819	0.007	1409	-1	7	0	663	-	TRUE	ADARB2	ENSG00000185736.11	protein_coding	TRUE	FALSE	FALSE	TRUE
631	chr10_1411	chr10	1722518	1723040	1722961	1.85e-05	1411	-1	11	0	522	-	TRUE	ADARB2	ENSG00000185736.11	protein_coding	TRUE	FALSE	FALSE	TRUE
633	chr10_1415	chr10	1723749	1724562	1723982	0.0001014	1415	-1	10	0	813	-	TRUE	ADARB2	ENSG00000185736.11	protein_coding	TRUE	FALSE	FALSE	TRUE
635	chr10_1416	chr10	1724604	1725792	1725038	0.00048	1416	-1	9	0	1188	-	TRUE	ADARB2	ENSG00000185736.11	protein_coding	TRUE	FALSE	FALSE	TRUE
639	chr10_1420	chr10	1726534	1726777	1726603	5.68e-09	1420	334	15	1	243	-	TRUE	ADARB2	ENSG00000185736.11	protein_coding	TRUE	FALSE	FALSE	TRUE
640	chr10_1421	chr10	1726845	1727569	1727415	0	1421	335	28	1	724	-	TRUE	ADARB2	ENSG00000185736.11	protein_coding	TRUE	FALSE	FALSE	TRUE
642	chr10_1423	chr10	1728036	1728215	1728100	0.007	1423	-1	7	0	179	-	TRUE	ADARB2	ENSG00000185736.11	protein_coding	TRUE	FALSE	FALSE	TRUE
643	chr10_1424	chr10	1728237	1728595	1728351	0.007	1424	-1	7	0	358	-	TRUE	ADARB2	ENSG00000185736.11	protein_coding	TRUE	FALSE	FALSE	TRUE
645	chr10_1432	chr10	1730258	1730425	1730329	0.021	1432	-1	6	0	167	-	TRUE	ADARB2	ENSG00000185736.11	protein_coding	TRUE	FALSE	FALSE	TRUE
648	chr10_1440	chr10	1732493	1733120	1732654	0.021	1440	-1	6	0	627	-	TRUE	ADARB2	ENSG00000185736.11	protein_coding	TRUE	FALSE	FALSE	TRUE
652	chr10_1443	chr10	1733888	1734250	1734095	0.00048	1443	-1	9	0	362	-	TRUE	ADARB2	ENSG00000185736.11	protein_coding	TRUE	FALSE	FALSE	TRUE
653	chr10_1454	chr10	1736650	1737206	1736919	0.002	1454	-1	8	0	556	-	TRUE	ADARB2	ENSG00000185736.11	protein_coding	TRUE	FALSE	FALSE	TRUE
655	chr10_1456	chr10	1737620	1738234	1738155	0	1456	-1	18	0	614	-	TRUE	ADARB2	ENSG00000185736.11	protein_coding	TRUE	FALSE	FALSE	TRUE
657	chr10_1457	chr10	1738367	1738654	1738505	4.894e-09	1457	-1	15	0	287	-	TRUE	ADARB2	ENSG00000185736.11	protein_coding	TRUE	FALSE	FALSE	TRUE
658	chr10_1458	chr10	1738694	1738810	1738731	0.021	1458	-1	6	0	116	-	TRUE	ADARB2	ENSG00000185736.11	protein_coding	TRUE	FALSE	FALSE	TRUE
659	chr10_1459	chr10	1738936	1740252	1739565	0	1459	-1	17	0	1316	-	TRUE	ADARB2	ENSG00000185736.11	protein_coding	TRUE	FALSE	FALSE	TRUE
660	chr10_1462	chr10	1740738	1740937	1740858	0.0001014	1462	-1	10	0	199	-	TRUE	ADARB2	ENSG00000185736.11	protein_coding	TRUE	FALSE	FALSE	TRUE
663	chr10_1466	chr10	1744000	1744372	1744161	1.85e-05	1466	-1	11	0	372	-	TRUE	ADARB2	ENSG00000185736.11	protein_coding	TRUE	FALSE	FALSE	TRUE
664	chr10_1469	chr10	1744761	1744907	1744828	0.021	1469	-1	6	0	146	-	TRUE	ADARB2	ENSG00000185736.11	protein_coding	TRUE	FALSE	FALSE	TRUE
665	chr10_1470	chr10	1744909	1745550	1745228	4.894e-09	1470	-1	15	0	641	-	TRUE	ADARB2	ENSG00000185736.11	protein_coding	TRUE	FALSE	FALSE	TRUE
666	chr10_1471	chr10	1745564	1745810	1745682	0.00048	1471	-1	9	0	246	-	TRUE	ADARB2	ENSG00000185736.11	protein_coding	TRUE	FALSE	FALSE	TRUE
668	chr10_1475	chr10	1746555	1747022	1746857	0	1475	337	38	1	467	-	TRUE	ADARB2	ENSG00000185736.11	protein_coding	TRUE	FALSE	FALSE	TRUE
671	chr10_1476	chr10	1747030	1747179	1747100	0.007	1476	-1	7	0	149	-	TRUE	ADARB2	ENSG00000185736.11	protein_coding	TRUE	FALSE	FALSE	TRUE
672	chr10_1478	chr10	1747483	1747780	1747701	0.0001154	1478	339	10	1	297	-	TRUE	ADARB2	ENSG00000185736.11	protein_coding	TRUE	FALSE	FALSE	TRUE
677	chr10_1507	chr10	1754528	1754791	1754660	0.021	1507	-1	6	0	263	-	TRUE	ADARB2	ENSG00000185736.11	protein_coding	TRUE	FALSE	FALSE	TRUE
678	chr10_1509	chr10	1755263	1755531	1755369	0.002	1509	-1	8	0	268	-	TRUE	ADARB2	ENSG00000185736.11	protein_coding	TRUE	FALSE	FALSE	TRUE
679	chr10_1511	chr10	1755787	1756280	1756004	0.0001014	1511	-1	10	0	493	-	TRUE	ADARB2	ENSG00000185736.11	protein_coding	TRUE	FALSE	FALSE	TRUE
682	chr10_1522	chr10	1758286	1758668	1758589	0.002	1522	345	8	2	382	-	TRUE	ADARB2	ENSG00000185736.11	protein_coding	TRUE	FALSE	FALSE	TRUE
684	chr10_1528	chr10	1760142	1760390	1760288	4.894e-09	1528	-1	15	0	248	-	TRUE	ADARB2	ENSG00000185736.11	protein_coding	TRUE	FALSE	FALSE	TRUE
685	chr10_1529	chr10	1760403	1760831	1760693	0.021	1529	-1	6	0	428	-	TRUE	ADARB2	ENSG00000185736.11	protein_coding	TRUE	FALSE	FALSE	TRUE
686	chr10_1534	chr10	1761888	1762008	1761929	0.021	1534	-1	6	0	120	-	TRUE	ADARB2	ENSG00000185736.11	protein_coding	TRUE	FALSE	FALSE	TRUE
687	chr10_1536	chr10	1762142	1762613	1762534	3.975e-07	1536	-1	13	0	471	-	TRUE	ADARB2	ENSG00000185736.11	protein_coding	TRUE	FALSE	FALSE	TRUE
688	chr10_1537	chr10	1762677	1762902	1762813	0.002	1537	-1	8	0	225	-	TRUE	ADARB2	ENSG00000185736.11	protein_coding	TRUE	FALSE	FALSE	TRUE
689	chr10_1538	chr10	1762956	1763241	1763030	0.0001014	1538	-1	10	0	285	-	TRUE	ADARB2	ENSG00000185736.11	protein_coding	TRUE	FALSE	FALSE	TRUE
690	chr10_1540	chr10	1763375	1764111	1763497	0	1540	-1	22	0	736	-	TRUE	ADARB2	ENSG00000185736.11	protein_coding	TRUE	FALSE	FALSE	TRUE
692	chr10_1541	chr10	1764151	1764421	1764342	0.00048	1541	-1	9	0	270	-	TRUE	ADARB2	ENSG00000185736.11	protein_coding	TRUE	FALSE	FALSE	TRUE
693	chr10_1543	chr10	1764586	1764928	1764652	0.002	1543	-1	8	0	342	-	TRUE	ADARB2	ENSG00000185736.11	protein_coding	TRUE	FALSE	FALSE	TRUE
694	chr10_1544	chr10	1764930	1765529	1765178	4.894e-09	1544	-1	15	0	599	-	TRUE	ADARB2	ENSG00000185736.11	protein_coding	TRUE	FALSE	FALSE	TRUE
697	chr10_1552	chr10	1767798	1768672	1768455	0	1552	-1	23	0	874	-	TRUE	ADARB2	ENSG00000185736.11	protein_coding	TRUE	FALSE	FALSE	TRUE
698	chr10_1553	chr10	1768719	1769305	1768983	0.007	1553	-1	7	0	586	-	TRUE	ADARB2	ENSG00000185736.11	protein_coding	TRUE	FALSE	FALSE	TRUE
699	chr10_1554	chr10	1769355	1769515	1769427	0.021	1554	-1	6	0	160	-	TRUE	ADARB2	ENSG00000185736.11	protein_coding	TRUE	FALSE	FALSE	TRUE
713	chr10_1639	chr10	2024129	2024291	2024182	0.021	1639	-1	6	0	162	+	FALSE	NA	NA	NA	FALSE	FALSE	FALSE	FALSE
715	chr10_1871	chr10	5935513	5935652	5935573	0.002	1871	-1	8	1	139	+	TRUE	FBXO18	ENSG00000134452.15	protein_coding	TRUE	FALSE	FALSE	TRUE
716	chr10_2117	chr10	7279651	7279774	7279695	0.002	2117	-1	8	0	123	-	TRUE	SFMBT2	ENSG00000198879.7	protein_coding	TRUE	FALSE	FALSE	TRUE
717	chr10_2187	chr10	7361684	7362107	7361829	0.021	2187	-1	6	0	423	-	TRUE	SFMBT2	ENSG00000198879.7	protein_coding	TRUE	FALSE	FALSE	TRUE
718	chr10_2401	chr10	11596019	11596236	11596157	0.021	2401	-1	6	0	217	-	TRUE	USP6NL	ENSG00000148429.10	protein_coding	TRUE	FALSE	FALSE	FALSE
724	chr10_2766	chr10	13676891	13677236	13677024	0.023	2766	-1	6	1	345	+	TRUE	RP11-295P9.3	ENSG00000239665.4	protein_coding	TRUE	FALSE	FALSE	TRUE
731	chr10_3218	chr10	18705027	18705263	18705184	0.007	3218	-1	7	0	236	+	TRUE	CACNB2	ENSG00000165995.14	protein_coding	TRUE	FALSE	FALSE	TRUE
736	chr10_3462	chr10	21894860	21895010	21894931	0.021	3462	-1	6	0	150	+	TRUE	MLLT10	ENSG00000078403.12	protein_coding	TRUE	FALSE	FALSE	FALSE
738	chr10_3545	chr10	21986947	21987237	21987122	4.684e-08	3545	-1	14	0	290	+	TRUE	MLLT10	ENSG00000078403.12	protein_coding	TRUE	FALSE	FALSE	TRUE
739	chr10_3849	chr10	24924777	24925091	24924848	0.002	3849	-1	8	0	314	-	TRUE	ARHGAP21	ENSG00000107863.12	protein_coding	TRUE	FALSE	FALSE	TRUE
740	chr10_3850	chr10	24925156	24925297	24925218	0.007	3850	-1	7	0	141	-	TRUE	ARHGAP21	ENSG00000107863.12	protein_coding	TRUE	FALSE	FALSE	TRUE
741	chr10_3933	chr10	25005880	25006008	25005929	1.85e-05	3933	-1	11	0	128	-	TRUE	ARHGAP21	ENSG00000107863.12	protein_coding	TRUE	FALSE	FALSE	TRUE
742	chr10_3937	chr10	25007904	25008101	25007977	2.13e-05	3937	2352	11	1	197	-	TRUE	ARHGAP21	ENSG00000107863.12	protein_coding	TRUE	FALSE	FALSE	FALSE
744	chr10_4173	chr10	27816392	27816524	27816445	0.0001014	4173	-1	10	0	132	+	TRUE	RAB18	ENSG00000099246.12	protein_coding	TRUE	FALSE	FALSE	TRUE
745	chr10_4294	chr10	28826866	28827077	28826921	0.007	4294	-1	7	0	211	+	TRUE	WAC	ENSG00000095787.17	protein_coding	TRUE	FALSE	FALSE	FALSE
746	chr10_4298	chr10	28830711	28831233	28831046	0.002	4298	-1	8	0	522	+	TRUE	WAC	ENSG00000095787.17	protein_coding	TRUE	FALSE	FALSE	TRUE
749	chr10_4379	chr10	28886578	28886706	28886627	4.684e-08	4379	-1	14	0	128	+	TRUE	WAC	ENSG00000095787.17	protein_coding	TRUE	FALSE	FALSE	TRUE
756	chr10_4774	chr10	31817456	31817577	31817498	0.041	4774	3048	6	8	121	+	TRUE	ZEB1	ENSG00000148516.17	protein_coding	TRUE	TRUE	TRUE	TRUE
757	chr10_4787	chr10	32111099	32111271	32111157	0.021	4787	-1	6	0	172	-	TRUE	ARHGAP12	ENSG00000165322.13	protein_coding	TRUE	FALSE	FALSE	TRUE
759	chr10_4859	chr10	32300040	32300292	32300133	0.003	4859	-1	10	28	252	-	TRUE	KIF5B	ENSG00000170759.10	protein_coding	TRUE	TRUE	TRUE	TRUE
761	chr10_5014	chr10	33194793	33194939	33194860	0.023	5014	3209	6	1	146	-	TRUE	ITGB1	ENSG00000150093.14	protein_coding	TRUE	FALSE	FALSE	FALSE
764	chr10_5061	chr10	33228538	33228747	33228668	0.0001014	5061	-1	10	0	209	-	TRUE	ITGB1	ENSG00000150093.14	protein_coding	TRUE	FALSE	FALSE	TRUE
765	chr10_5069	chr10	33230473	33230987	33230541	0.00048	5069	-1	9	0	514	-	TRUE	ITGB1	ENSG00000150093.14	protein_coding	TRUE	FALSE	FALSE	TRUE
766	chr10_5074	chr10	33232318	33232570	33232379	0.002	5074	-1	8	0	252	-	TRUE	ITGB1	ENSG00000150093.14	protein_coding	TRUE	FALSE	FALSE	TRUE
770	chr10_5449	chr10	34968701	34968919	34968826	0.021	5449	-1	6	0	218	-	TRUE	PARD3	ENSG00000148498.11	protein_coding	TRUE	FALSE	FALSE	TRUE
776	chr10_5819	chr10	38144658	38144755	38144676	0.021	5819	-1	6	0	97	-	TRUE	ZNF248	ENSG00000198105.7	protein_coding	TRUE	FALSE	FALSE	FALSE
777	chr10_5831	chr10	38304565	38304847	38304707	0.007	5831	-1	7	0	282	+	TRUE	ZNF33A	ENSG00000189180.11	protein_coding	TRUE	FALSE	FALSE	TRUE
784	chr10_6076	chr10	43895248	43895470	43895360	0	6076	-1	18	0	222	-	TRUE	HNRNPF	ENSG00000169813.12	protein_coding	TRUE	FALSE	FALSE	TRUE
787	chr10_6145	chr10	45904924	45905060	45904981	0.002	6145	-1	8	0	136	-	FALSE	NA	NA	NA	FALSE	FALSE	FALSE	TRUE
790	chr10_6191	chr10	47079138	47079391	47079312	3.397e-06	6191	3942	12	1	253	+	FALSE	NA	NA	NA	FALSE	FALSE	FALSE	TRUE
805	chr10_7122	chr10	62553643	62554020	62553835	0	7122	-1	23	27	377	+	TRUE	CDK1	ENSG00000170312.11	protein_coding	TRUE	TRUE	TRUE	TRUE
806	chr10_7214	chr10	63702938	63703180	63703002	0.007	7214	-1	7	0	242	+	TRUE	ARID5B	ENSG00000150347.10	protein_coding	TRUE	FALSE	FALSE	TRUE
812	chr10_7486	chr10	65111813	65112016	65111888	0.00048	7486	-1	9	0	203	-	TRUE	JMJD1C	ENSG00000171988.13	protein_coding	TRUE	FALSE	FALSE	TRUE
813	chr10_7506	chr10	65132459	65132717	65132581	0.002	7506	-1	8	0	258	-	TRUE	JMJD1C;MIR1296	ENSG00000171988.13;ENSG00000221063.1	protein_coding;miRNA	TRUE	TRUE	FALSE	TRUE
819	chr10_7818	chr10	69783073	69783189	69783110	0.021	7818	-1	6	0	116	-	TRUE	HERC4	ENSG00000148634.11	protein_coding	TRUE	FALSE	FALSE	TRUE
823	chr10_7862	chr10	69829073	69829250	69829137	7.91e-08	7862	5119	14	3	177	-	TRUE	HERC4	ENSG00000148634.11	protein_coding	TRUE	TRUE	TRUE	TRUE
826	chr10_7871	chr10	69831579	69831763	69831608	0.003	7871	5128	8	3	184	-	TRUE	HERC4	ENSG00000148634.11	protein_coding	TRUE	FALSE	FALSE	TRUE
833	chr10_8197	chr10	70743686	70743828	70743749	0.002	8197	-1	11	38	142	+	TRUE	DDX21	ENSG00000165732.8	protein_coding	TRUE	TRUE	TRUE	TRUE
834	chr10_8215	chr10	70890442	70890614	70890535	0.021	8215	-1	6	0	172	+	TRUE	VPS26A	ENSG00000122958.10	protein_coding	TRUE	FALSE	FALSE	FALSE
836	chr10_8397	chr10	73047809	73048104	73047946	0.023	8397	5894	6	1	295	+	TRUE	UNC5B	ENSG00000107731.8	protein_coding	TRUE	FALSE	FALSE	TRUE
837	chr10_8416	chr10	73576069	73576237	73576131	0.042	8416	-1	7	21	168	-	TRUE	PSAP	ENSG00000197746.9	protein_coding	TRUE	TRUE	TRUE	TRUE
838	chr10_8417	chr10	73576254	73576642	73576375	0	8417	5949	28	45	388	-	TRUE	PSAP	ENSG00000197746.9	protein_coding	TRUE	TRUE	TRUE	TRUE
839	chr10_8420	chr10	73576879	73577271	73577069	0	8420	-1	24	45	392	-	TRUE	PSAP	ENSG00000197746.9	protein_coding	TRUE	TRUE	TRUE	TRUE
843	chr10_8530	chr10	73990759	73990983	73990838	0.007	8530	-1	7	0	224	+	TRUE	ANAPC16	ENSG00000166295.4	protein_coding	TRUE	FALSE	FALSE	TRUE
846	chr10_8540	chr10	74034967	74035777	74035432	0	8540	6062	29	44	810	+	TRUE	DDIT4	ENSG00000168209.4	protein_coding	TRUE	TRUE	TRUE	TRUE
847	chr10_8838	chr10	75203668	75204064	75203794	0.008	8838	6349	8	14	396	-	TRUE	PPP3CB	ENSG00000107758.11	protein_coding	TRUE	TRUE	TRUE	TRUE
849	chr10_8894	chr10	75374607	75374738	75374659	0.021	8894	-1	6	0	131	-	TRUE	USP54	ENSG00000166348.13	protein_coding	TRUE	FALSE	FALSE	FALSE
855	chr10_9292	chr10	76176356	76176517	76176429	0.021	9292	-1	6	0	161	+	TRUE	ADK	ENSG00000156110.9	protein_coding	TRUE	FALSE	FALSE	TRUE
857	chr10_9303	chr10	76186694	76186821	76186742	0.021	9303	-1	6	0	127	+	TRUE	ADK	ENSG00000156110.9	protein_coding	TRUE	FALSE	FALSE	FALSE
859	chr10_9394	chr10	76283797	76283916	76283837	0.021	9394	-1	6	0	119	+	TRUE	ADK	ENSG00000156110.9	protein_coding	TRUE	FALSE	FALSE	TRUE
872	chr10_9826	chr10	81142202	81142357	81142278	0.041	9826	7051	6	8	155	-	TRUE	ZCCHC24	ENSG00000165424.6	protein_coding	TRUE	TRUE	TRUE	TRUE
435	chr10_10161	chr10	88518970	88519389	88519310	2.917e-06	10161	-1	12	0	419	+	TRUE	BMPR1A	ENSG00000107779.7	protein_coding	TRUE	FALSE	FALSE	TRUE
438	chr10_10281	chr10	88719292	88719415	88719336	0.02	10281	7426	7	12	123	+	TRUE	SNCG	ENSG00000173267.9	protein_coding	TRUE	TRUE	FALSE	TRUE
442	chr10_10342	chr10	88967665	88967822	88967743	0.021	10342	-1	6	0	157	-	TRUE	NUTM2A-AS1	ENSG00000223482.3	antisense	FALSE	FALSE	FALSE	TRUE
446	chr10_10459	chr10	89508244	89508409	89508330	2.815e-05	10459	7598	11	3	165	-	FALSE	NA	NA	NA	FALSE	FALSE	FALSE	FALSE
447	chr10_10467	chr10	89513818	89514291	89514077	0.011	10467	7618	8	17	473	-	TRUE	ATAD1	ENSG00000138138.9	protein_coding	TRUE	TRUE	TRUE	TRUE
480	chr10_11083	chr10	94102914	94103055	94102976	0.021	11083	-1	6	0	141	+	TRUE	MARCH5	ENSG00000198060.5	protein_coding	TRUE	FALSE	FALSE	TRUE
483	chr10_11127	chr10	94265227	94265373	94265294	0.007	11127	-1	7	0	146	-	TRUE	IDE	ENSG00000119912.11	protein_coding	TRUE	FALSE	FALSE	TRUE
487	chr10_11408	chr10	95591009	95591117	95591038	0.007	11408	-1	7	0	108	+	FALSE	NA	NA	NA	FALSE	FALSE	FALSE	TRUE
491	chr10_11490	chr10	96316506	96316833	96316621	0.007	11490	-1	7	0	327	+	TRUE	HELLS	ENSG00000119969.10	protein_coding	TRUE	FALSE	FALSE	TRUE
492	chr10_11518	chr10	96330125	96330450	96330223	0.00048	11518	-1	9	0	325	+	TRUE	HELLS	ENSG00000119969.10	protein_coding	TRUE	TRUE	FALSE	TRUE
493	chr10_11531	chr10	96344043	96344174	96344095	0.021	11531	-1	6	0	131	+	TRUE	HELLS;RP11-119K6.6	ENSG00000119969.10;ENSG00000244332.1	protein_coding;sense_overlapping	TRUE	FALSE	FALSE	FALSE
494	chr10_11548	chr10	96362605	96363055	96362844	1.519e-09	11548	8687	16	9	450	+	TRUE	HELLS;RP11-119K6.6	ENSG00000119969.10;ENSG00000244332.1	protein_coding;sense_overlapping	TRUE	FALSE	FALSE	TRUE
495	chr10_11555	chr10	96364155	96364286	96364207	0.007	11555	-1	7	0	131	+	TRUE	HELLS;RP11-119K6.6	ENSG00000119969.10;ENSG00000244332.1	protein_coding;sense_overlapping	TRUE	FALSE	FALSE	TRUE
496	chr10_11556	chr10	96364322	96364449	96364370	0.027	11556	8690	6	3	127	+	TRUE	HELLS;RP11-119K6.6	ENSG00000119969.10;ENSG00000244332.1	protein_coding;sense_overlapping	TRUE	FALSE	FALSE	TRUE
497	chr10_11557	chr10	96364624	96364884	96364805	0.0007641	11557	8692	9	4	260	+	TRUE	HELLS;RP11-119K6.6	ENSG00000119969.10;ENSG00000244332.1	protein_coding;sense_overlapping	TRUE	FALSE	FALSE	TRUE
500	chr10_11560	chr10	96365426	96365753	96365467	0.008	11560	8695	7	1	327	+	TRUE	HELLS;RP11-119K6.6	ENSG00000119969.10;ENSG00000244332.1	protein_coding;sense_overlapping	TRUE	FALSE	FALSE	TRUE
501	chr10_11561	chr10	96365843	96366088	96365957	0	11561	8697	16	2	245	+	TRUE	HELLS;RP11-119K6.6	ENSG00000119969.10;ENSG00000244332.1	protein_coding;sense_overlapping	TRUE	FALSE	FALSE	TRUE
502	chr10_11563	chr10	96366309	96366483	96366377	0.0007641	11563	8699	9	4	174	+	TRUE	HELLS;RP11-119K6.6	ENSG00000119969.10;ENSG00000244332.1	protein_coding;sense_overlapping	TRUE	FALSE	FALSE	TRUE
504	chr10_11568	chr10	96368041	96368144	96368065	0.032	11568	8707	6	5	103	+	TRUE	HELLS;RP11-119K6.6	ENSG00000119969.10;ENSG00000244332.1	protein_coding;sense_overlapping	TRUE	FALSE	FALSE	TRUE
513	chr10_11771	chr10	98279461	98279567	98279488	0.014	11771	8958	7	8	106	-	TRUE	TM9SF3	ENSG00000077147.10	protein_coding	TRUE	TRUE	TRUE	TRUE
516	chr10_11826	chr10	98561292	98561548	98561362	0	11826	8997	71	1	256	-	FALSE	NA	NA	NA	FALSE	FALSE	FALSE	TRUE
536	chr10_12420	chr10	102117185	102117468	102117259	3.975e-07	12420	-1	13	0	283	+	TRUE	SCD	ENSG00000099194.5	protein_coding	TRUE	FALSE	FALSE	TRUE
537	chr10_12426	chr10	102118856	102119415	102119034	0.0005399	12426	9789	9	1	559	+	TRUE	SCD	ENSG00000099194.5	protein_coding	TRUE	FALSE	FALSE	TRUE
538	chr10_12432	chr10	102120797	102121119	102120916	0.001	12432	-1	10	20	322	+	TRUE	SCD	ENSG00000099194.5	protein_coding	TRUE	TRUE	TRUE	TRUE
540	chr10_12437	chr10	102122155	102122766	102122261	0.021	12437	9793	8	25	611	+	TRUE	SCD;AL139819.1	ENSG00000099194.5;ENSG00000256545.1	protein_coding;pseudogene	TRUE	TRUE	TRUE	TRUE
541	chr10_12442	chr10	102123532	102123712	102123610	0.04	12442	-1	8	33	180	+	TRUE	SCD	ENSG00000099194.5	protein_coding	TRUE	TRUE	TRUE	TRUE
542	chr10_12445	chr10	102124138	102124628	102124549	0.049	12445	9796	7	23	490	+	TRUE	SCD	ENSG00000099194.5	protein_coding	TRUE	TRUE	TRUE	TRUE
544	chr10_12465	chr10	102137309	102137464	102137385	0.007	12465	-1	7	0	155	+	TRUE	LINC00263	ENSG00000235823.1	processed_transcript	FALSE	FALSE	FALSE	FALSE
547	chr10_12503	chr10	102308086	102308497	102308302	0.028	12503	-1	7	16	411	+	TRUE	HIF1AN	ENSG00000166135.9	protein_coding	TRUE	TRUE	TRUE	TRUE
548	chr10_12505	chr10	102308823	102309259	102309180	0.024	12505	-1	7	14	436	+	TRUE	HIF1AN	ENSG00000166135.9	protein_coding	TRUE	TRUE	TRUE	TRUE
551	chr10_12582	chr10	102823646	102823934	102823855	1.85e-05	12582	-1	11	0	288	+	TRUE	KAZALD1	ENSG00000107821.10	protein_coding	TRUE	FALSE	FALSE	TRUE
552	chr10_12596	chr10	103124560	103124773	103124633	0.021	12596	-1	6	0	213	-	TRUE	RNU2-59P	ENSG00000222414.1	snRNA	FALSE	TRUE	FALSE	TRUE
563	chr10_12908	chr10	103900905	103901103	103901024	0.028	12908	-1	7	16	198	+	TRUE	PPRC1	ENSG00000148840.6	protein_coding	TRUE	TRUE	FALSE	TRUE
566	chr10_12935	chr10	103922092	103922284	103922205	0.033	12935	10257	9	43	192	+	TRUE	NOLC1	ENSG00000166197.12	protein_coding	TRUE	TRUE	TRUE	TRUE
576	chr10_13149	chr10	104703546	104703701	104703622	0.007	13149	-1	7	0	155	+	TRUE	CNNM2	ENSG00000148842.13	protein_coding	TRUE	FALSE	FALSE	TRUE
593	chr10_13625	chr10	112046109	112046251	112046172	0.014	13625	-1	8	20	142	+	TRUE	MXI1	ENSG00000119950.16	protein_coding	TRUE	TRUE	TRUE	TRUE
598	chr10_13677	chr10	112638141	112638416	112638337	0	13677	11165	16	1	275	+	TRUE	PDCD4	ENSG00000150593.11	protein_coding	TRUE	FALSE	FALSE	TRUE
613	chr10_13910	chr10	114445602	114445730	114445651	0.00048	13910	-1	9	0	128	+	TRUE	VTI1A	ENSG00000151532.9	protein_coding	TRUE	FALSE	FALSE	TRUE
636	chr10_14160	chr10	114925607	114925888	114925705	1.44e-06	14160	-1	13	8	281	+	TRUE	TCF7L2	ENSG00000148737.11	protein_coding	TRUE	TRUE	TRUE	TRUE
637	chr10_14163	chr10	114926370	114926518	114926439	0.041	14163	-1	6	8	148	+	TRUE	TCF7L2	ENSG00000148737.11	protein_coding	TRUE	TRUE	TRUE	TRUE
644	chr10_14246	chr10	116191840	116191951	116191872	0.049	14246	-1	7	23	111	-	TRUE	ABLIM1	ENSG00000099204.14	protein_coding	TRUE	TRUE	TRUE	TRUE
646	chr10_14368	chr10	118449094	118449194	118449115	0.021	14368	-1	6	0	100	-	TRUE	HSPA12A	ENSG00000165868.8	protein_coding	TRUE	FALSE	FALSE	TRUE
649	chr10_14409	chr10	118658729	118658887	118658808	0.023	14409	11656	6	1	158	-	TRUE	KIAA1598	ENSG00000187164.13	protein_coding	TRUE	FALSE	FALSE	FALSE
661	chr10_14627	chr10	120806942	120807228	120807149	0.021	14627	-1	6	0	286	-	TRUE	EIF3A	ENSG00000107581.8	protein_coding	TRUE	FALSE	FALSE	TRUE
662	chr10_14628	chr10	120807241	120807843	120807353	2.917e-06	14628	-1	12	0	602	-	TRUE	EIF3A	ENSG00000107581.8	protein_coding	TRUE	FALSE	FALSE	TRUE
667	chr10_14742	chr10	121348402	121348700	121348574	0.00048	14742	-1	9	0	298	-	TRUE	TIAL1	ENSG00000151923.13	protein_coding	TRUE	FALSE	FALSE	TRUE
669	chr10_14755	chr10	121354990	121355275	121355127	4.894e-09	14755	-1	15	0	285	-	TRUE	TIAL1	ENSG00000151923.13	protein_coding	TRUE	FALSE	FALSE	TRUE
670	chr10_14759	chr10	121355756	121355906	121355827	0.007	14759	-1	7	0	150	-	TRUE	TIAL1	ENSG00000151923.13	protein_coding	TRUE	FALSE	FALSE	FALSE
673	chr10_14888	chr10	122636125	122636276	122636197	0.002	14888	-1	8	0	151	+	TRUE	WDR11	ENSG00000120008.11	protein_coding	TRUE	FALSE	FALSE	TRUE
675	chr10_14995	chr10	123653849	123654054	123653947	0.00048	14995	-1	9	0	205	-	TRUE	ATE1	ENSG00000107669.13	protein_coding	TRUE	FALSE	FALSE	TRUE
683	chr10_15223	chr10	124924444	124924906	124924736	0	15223	12612	21	41	462	+	TRUE	BUB3	ENSG00000154473.13	protein_coding	TRUE	TRUE	TRUE	TRUE
702	chr10_15588	chr10	126829893	126830605	126830277	2.917e-06	15588	-1	12	0	712	-	TRUE	CTBP2	ENSG00000175029.12	protein_coding	TRUE	FALSE	FALSE	TRUE
709	chr10_15966	chr10	129896125	129896401	129896322	0.041	15966	-1	6	8	276	-	TRUE	MKI67	ENSG00000148773.8	protein_coding	TRUE	TRUE	TRUE	TRUE
712	chr10_16310	chr10	135214863	135215038	135214959	5.339e-06	16310	13504	12	4	175	+	TRUE	RP11-108K14.8;MTG1	ENSG00000254536.1;ENSG00000148824.14	protein_coding	TRUE	TRUE	FALSE	TRUE
939	chr11_457	chr11	2970938	2971183	2971000	0.009	457	-1	11	0	245	-	TRUE	NAP1L4	ENSG00000205531.8	protein_coding	TRUE	FALSE	FALSE	TRUE
953	chr11_645	chr11	3389147	3389561	3389415	0.036	645	965	9	1	414	-	TRUE	ZNF195	ENSG00000005801.12	protein_coding	TRUE	FALSE	FALSE	TRUE
1000	chr11_932	chr11	6238085	6238551	6238390	0.036	932	1234	9	1	466	-	TRUE	FAM160A2	ENSG00000051009.6	protein_coding	TRUE	TRUE	TRUE	TRUE
1002	chr11_975	chr11	6505806	6506301	6505901	0.019	975	1311	12	16	495	+	TRUE	TIMM10B	ENSG00000132286.7;ENSG00000265264.1	protein_coding	TRUE	TRUE	TRUE	TRUE
1005	chr11_988	chr11	6508196	6508555	6508453	1.601e-08	988	1323	24	2	359	+	TRUE	TIMM10B	ENSG00000265264.1	protein_coding	TRUE	FALSE	FALSE	TRUE
904	chr11_1571	chr11	9449323	9449483	9449404	0.033	1571	-1	9	0	160	+	TRUE	IPO7	ENSG00000205339.5	protein_coding	TRUE	FALSE	FALSE	TRUE
913	chr11_1936	chr11	10313545	10313742	10313620	0.009	1936	-1	11	0	197	-	TRUE	SBF2	ENSG00000133812.10	protein_coding	TRUE	FALSE	FALSE	TRUE
922	chr11_2263	chr11	12712917	12713209	12713130	0.018	2263	-1	10	0	292	+	TRUE	TEAD1	ENSG00000187079.10	protein_coding	TRUE	FALSE	FALSE	TRUE
926	chr11_2565	chr11	12901120	12901276	12901197	0.0003612	2565	-1	15	0	156	+	TRUE	TEAD1	ENSG00000187079.10	protein_coding	TRUE	TRUE	TRUE	TRUE
927	chr11_2572	chr11	12905740	12906054	12905929	0.018	2572	-1	10	0	314	+	TRUE	TEAD1	ENSG00000187079.10	protein_coding	TRUE	FALSE	FALSE	FALSE
928	chr11_2625	chr11	12961293	12961553	12961474	0.037	2625	-1	11	17	260	+	TRUE	TEAD1	ENSG00000187079.10	protein_coding	TRUE	TRUE	TRUE	TRUE
929	chr11_2640	chr11	12965515	12965789	12965655	6.652e-05	2640	-1	20	25	274	+	TRUE	TEAD1	ENSG00000187079.10	protein_coding	TRUE	TRUE	TRUE	TRUE
937	chr11_4513	chr11	34113232	34113428	34113349	0.033	4513	-1	9	0	196	+	TRUE	CAPRIN1	ENSG00000135387.15	protein_coding	TRUE	TRUE	FALSE	TRUE
940	chr11_4853	chr11	35253638	35253832	35253693	0.04	4853	-1	14	41	194	+	TRUE	CD44	ENSG00000026508.12	protein_coding	TRUE	TRUE	TRUE	TRUE
943	chr11_5564	chr11	43467844	43468035	43467956	0.001	5564	4891	14	3	191	+	TRUE	TTC17	ENSG00000052841.10	protein_coding	TRUE	TRUE	TRUE	TRUE
944	chr11_5752	chr11	45848177	45848298	45848219	0	5752	5155	31	12	121	-	FALSE	NA	NA	NA	FALSE	FALSE	FALSE	TRUE
945	chr11_5779	chr11	45960827	45960946	45960867	0.018	5779	-1	10	0	119	-	TRUE	PHF21A	ENSG00000135365.11	protein_coding	TRUE	FALSE	FALSE	FALSE
946	chr11_5868	chr11	46087292	46087510	46087350	0.009	5868	-1	11	0	218	-	TRUE	PHF21A	ENSG00000135365.11	protein_coding	TRUE	FALSE	FALSE	TRUE
947	chr11_6276	chr11	47258289	47258569	47258370	0.005	6276	5571	12	1	280	+	TRUE	DDB2	ENSG00000134574.7	protein_coding	TRUE	FALSE	FALSE	TRUE
948	chr11_6340	chr11	47487511	47487823	47487590	0.0006656	6340	-1	16	13	312	-	TRUE	CELF1	ENSG00000149187.13	protein_coding	TRUE	TRUE	TRUE	TRUE
949	chr11_6345	chr11	47488712	47489433	47489116	0.014	6345	5689	14	28	721	-	TRUE	CELF1	ENSG00000149187.13	protein_coding	TRUE	TRUE	TRUE	TRUE
950	chr11_6347	chr11	47489633	47490164	47490053	3.557e-05	6347	-1	21	28	531	-	TRUE	CELF1	ENSG00000149187.13	protein_coding	TRUE	TRUE	TRUE	TRUE
951	chr11_6348	chr11	47490168	47491679	47490371	0	6348	-1	38	28	1511	-	TRUE	CELF1	ENSG00000149187.13	protein_coding	TRUE	TRUE	TRUE	TRUE
952	chr11_6436	chr11	47546047	47546466	47546117	0.009	6436	-1	11	0	419	-	TRUE	CELF1	ENSG00000149187.13	protein_coding	TRUE	TRUE	TRUE	TRUE
954	chr11_6456	chr11	47551937	47552248	47551996	0.009	6456	-1	11	0	311	-	TRUE	CELF1	ENSG00000149187.13	protein_coding	TRUE	FALSE	FALSE	TRUE
955	chr11_6534	chr11	47738214	47738444	47738285	0.007	6534	5771	14	20	230	-	TRUE	FNBP4	ENSG00000109920.8	protein_coding	TRUE	TRUE	TRUE	TRUE
958	chr11_6724	chr11	48062557	48062791	48062712	0.033	6724	-1	9	0	234	+	TRUE	PTPRJ	ENSG00000149177.8	protein_coding	TRUE	FALSE	FALSE	TRUE
959	chr11_6800	chr11	48189894	48190085	48189997	8.21e-09	6800	5933	25	6	191	+	FALSE	NA	NA	NA	FALSE	FALSE	FALSE	TRUE
961	chr11_6962	chr11	57222843	57222967	57222888	0.0008761	6962	-1	14	0	124	+	FALSE	NA	NA	NA	FALSE	FALSE	FALSE	TRUE
962	chr11_6974	chr11	57235861	57236164	57235929	0.012	6974	6076	11	3	303	+	TRUE	RTN4RL2	ENSG00000186907.3	protein_coding	TRUE	TRUE	FALSE	TRUE
967	chr11_7457	chr11	61184513	61184778	61184643	0.033	7457	-1	9	0	265	-	TRUE	CPSF7	ENSG00000149532.11	protein_coding	TRUE	FALSE	FALSE	FALSE
969	chr11_7669	chr11	61919395	61919749	61919495	0.003	7669	-1	15	19	354	+	TRUE	INCENP	ENSG00000149503.8	protein_coding	TRUE	TRUE	TRUE	TRUE
970	chr11_7677	chr11	61921231	61921757	61921491	0.046	7677	6897	10	12	526	+	FALSE	NA	NA	NA	FALSE	FALSE	FALSE	FALSE
972	chr11_7779	chr11	62401646	62401914	62401809	0.042	7779	7118	9	3	268	-	TRUE	GANAB	ENSG00000089597.12	protein_coding	TRUE	TRUE	TRUE	TRUE
973	chr11_7857	chr11	62609058	62609274	62609195	0	7857	7357	28	3	216	-	TRUE	WDR74;RNU2-2P	ENSG00000133316.11;ENSG00000222328.1	protein_coding;snRNA	TRUE	TRUE	TRUE	TRUE
974	chr11_7934	chr11	63424940	63425078	63424999	0.018	7934	-1	10	0	138	-	TRUE	ATL3	ENSG00000184743.8	protein_coding	TRUE	FALSE	FALSE	FALSE
976	chr11_8156	chr11	64532145	64532471	64532321	0.048	8156	-1	12	28	326	-	TRUE	SF1	ENSG00000168066.16	protein_coding	TRUE	TRUE	TRUE	TRUE
978	chr11_8332	chr11	65190243	65190899	65190798	2.401e-08	8332	8241	25	12	656	+	TRUE	NEAT1	ENSG00000245532.4	lincRNA	FALSE	TRUE	FALSE	TRUE
979	chr11_8333	chr11	65190910	65196348	65194575	0	8333	8247	52	1	5438	+	TRUE	NEAT1	ENSG00000245532.4	lincRNA	FALSE	TRUE	FALSE	TRUE
980	chr11_8334	chr11	65196360	65204667	65198652	0	8334	8265	137	2	8307	+	TRUE	NEAT1	ENSG00000245532.4	lincRNA	FALSE	TRUE	FALSE	TRUE
981	chr11_8335	chr11	65204735	65207681	65206068	0	8335	8285	123	2	2946	+	TRUE	NEAT1	ENSG00000245532.4	lincRNA	FALSE	TRUE	FALSE	TRUE
982	chr11_8336	chr11	65207729	65207971	65207843	0.009	8336	-1	11	0	242	+	TRUE	NEAT1	ENSG00000245532.4	lincRNA	FALSE	TRUE	FALSE	TRUE
983	chr11_8339	chr11	65208358	65209176	65208835	0	8339	8288	26	1	818	+	TRUE	NEAT1	ENSG00000245532.4	lincRNA	FALSE	TRUE	FALSE	TRUE
984	chr11_8340	chr11	65209203	65209611	65209417	0.0001412	8340	-1	16	0	408	+	TRUE	NEAT1	ENSG00000245532.4	lincRNA	FALSE	TRUE	FALSE	TRUE
985	chr11_8341	chr11	65209614	65210240	65209688	5.76e-07	8341	-1	21	0	626	+	TRUE	NEAT1	ENSG00000245532.4	lincRNA	FALSE	TRUE	FALSE	TRUE
986	chr11_8342	chr11	65210314	65212967	65210722	0	8342	8289	57	1	2653	+	TRUE	NEAT1	ENSG00000245532.4	lincRNA	FALSE	TRUE	FALSE	TRUE
987	chr11_8361	chr11	65266518	65267475	65267303	3.44e-06	8361	-1	23	27	957	+	TRUE	MALAT1	ENSG00000251562.3	lincRNA	FALSE	TRUE	FALSE	TRUE
988	chr11_8362	chr11	65267515	65273601	65272307	0	8362	-1	108	31	6086	+	TRUE	MALAT1	ENSG00000251562.3	lincRNA	FALSE	TRUE	FALSE	TRUE
990	chr11_8452	chr11	65622271	65622854	65622434	0	8452	8566	61	69	583	-	TRUE	CFL1	ENSG00000172757.8	protein_coding	TRUE	TRUE	TRUE	TRUE
994	chr11_8494	chr11	65764084	65764313	65764147	0.004	8494	8690	14	14	229	-	TRUE	EIF1AD	ENSG00000175376.4	protein_coding	TRUE	TRUE	TRUE	TRUE
998	chr11_8689	chr11	66011346	66012138	66011732	0.027	8689	8786	13	28	792	+	TRUE	PACS1	ENSG00000175115.7	protein_coding	TRUE	TRUE	TRUE	TRUE
999	chr11_9220	chr11	68227576	68227693	68227614	0.043	9220	9744	10	11	117	-	FALSE	NA	NA	NA	FALSE	FALSE	FALSE	TRUE
876	chr11_11147	chr11	77597492	77597803	77597570	0	11147	11699	32	20	311	+	TRUE	AAMDC	ENSG00000087884.10	protein_coding	TRUE	FALSE	FALSE	TRUE
877	chr11_11576	chr11	81152202	81152396	81152317	0.018	11576	-1	10	0	194	-	FALSE	NA	NA	NA	FALSE	FALSE	FALSE	TRUE
878	chr11_11711	chr11	81292382	81292564	81292460	0.033	11711	-1	9	0	182	-	FALSE	NA	NA	NA	FALSE	FALSE	FALSE	FALSE
880	chr11_12212	chr11	83241100	83241197	83241118	0.009	12212	-1	11	0	97	+	FALSE	NA	NA	NA	FALSE	FALSE	FALSE	TRUE
881	chr11_12395	chr11	85195010	85195324	85195101	0	12395	12243	120	252	314	+	FALSE	NA	NA	NA	FALSE	FALSE	FALSE	TRUE
882	chr11_12700	chr11	86518668	86519115	86518796	0.01	12700	12513	20	71	447	+	TRUE	PRSS23	ENSG00000150687.7	protein_coding	TRUE	TRUE	TRUE	TRUE
883	chr11_12702	chr11	86519299	86520263	86519991	0	12702	-1	47	71	964	+	TRUE	PRSS23	ENSG00000150687.7	protein_coding	TRUE	TRUE	TRUE	TRUE
891	chr11_12969	chr11	89941713	89941978	89941845	0.009	12969	-1	11	0	265	-	TRUE	CHORDC1	ENSG00000110172.7	protein_coding	TRUE	TRUE	TRUE	TRUE
892	chr11_13168	chr11	93454757	93454934	93454855	0.023	13168	12852	10	3	177	+	TRUE	KIAA1731;SCARNA9	ENSG00000166004.10;ENSG00000254911.2	protein_coding;antisense	TRUE	TRUE	FALSE	TRUE
895	chr11_13383	chr11	94609463	94609616	94609537	0.025	13383	-1	11	12	153	+	TRUE	AMOTL1	ENSG00000166025.13	protein_coding	TRUE	TRUE	TRUE	TRUE
898	chr11_15123	chr11	118317246	118317357	118317278	0.033	15123	-1	9	0	111	+	TRUE	KMT2A	ENSG00000118058.16	protein_coding	TRUE	FALSE	FALSE	FALSE
899	chr11_15236	chr11	118768198	118768573	118768368	0.044	15236	-1	11	19	375	-	TRUE	BCL9L	ENSG00000186174.8	protein_coding	TRUE	TRUE	TRUE	TRUE
902	chr11_15331	chr11	118914913	118915075	118914996	0.048	15331	-1	9	5	162	-	TRUE	HYOU1	ENSG00000149428.14	protein_coding	TRUE	TRUE	TRUE	TRUE
903	chr11_15404	chr11	119179296	119179668	119179367	1.224e-05	15404	-1	22	28	372	-	TRUE	MCAM	ENSG00000076706.10	protein_coding	TRUE	TRUE	TRUE	TRUE
909	chr11_16360	chr11	124644813	124645021	124644942	0.033	16360	-1	9	0	208	-	TRUE	MSANTD2	ENSG00000120458.5	protein_coding	TRUE	TRUE	TRUE	TRUE
911	chr11_16836	chr11	130013578	130013804	130013651	1.816e-09	16836	-1	27	16	226	+	TRUE	APLP2	ENSG00000084234.12	protein_coding	TRUE	TRUE	TRUE	TRUE
912	chr11_16838	chr11	130013962	130014710	130014232	0	16838	16587	39	26	748	+	TRUE	APLP2	ENSG00000084234.12	protein_coding	TRUE	TRUE	TRUE	TRUE
1080	chr12_7	chr12	95551	95680	95601	0.005	7	-1	17	0	129	-	FALSE	NA	NA	NA	FALSE	FALSE	FALSE	TRUE
1008	chr12_1090	chr12	6346944	6347425	6347145	0.0001296	1090	703	34	43	481	+	TRUE	CD9	ENSG00000010278.7	protein_coding	TRUE	TRUE	TRUE	TRUE
1027	chr12_1393	chr12	7051115	7051529	7051335	0.009	1393	1178	21	21	414	+	TRUE	ATN1	ENSG00000111676.10	protein_coding	TRUE	TRUE	TRUE	TRUE
1050	chr12_1823	chr12	9302474	9302879	9302747	0.013	1823	-1	15	0	405	+	FALSE	NA	NA	NA	FALSE	FALSE	FALSE	TRUE
1053	chr12_1848	chr12	9309631	9310035	9309686	0.047	1848	-1	12	0	404	+	FALSE	NA	NA	NA	FALSE	FALSE	FALSE	TRUE
1061	chr12_3364	chr12	19673565	19673758	19673626	0.002	3364	2654	21	8	193	+	TRUE	AEBP2	ENSG00000139154.10	protein_coding	TRUE	FALSE	FALSE	TRUE
1062	chr12_3596	chr12	20550010	20550328	20550173	0.0005408	3596	-1	21	0	318	+	TRUE	PDE3A	ENSG00000172572.6	protein_coding	TRUE	FALSE	FALSE	TRUE
1063	chr12_3645	chr12	20564886	20565041	20564962	0.032	3645	-1	13	0	155	+	TRUE	PDE3A	ENSG00000172572.6	protein_coding	TRUE	FALSE	FALSE	TRUE
1064	chr12_3660	chr12	20569313	20569494	20569363	0.032	3660	-1	13	0	181	+	TRUE	PDE3A	ENSG00000172572.6	protein_coding	TRUE	FALSE	FALSE	TRUE
1065	chr12_3748	chr12	20607211	20607437	20607358	0.032	3748	-1	13	0	226	+	TRUE	PDE3A	ENSG00000172572.6	protein_coding	TRUE	FALSE	FALSE	TRUE
1066	chr12_3749	chr12	20607440	20607659	20607580	0.032	3749	-1	13	0	219	+	TRUE	PDE3A	ENSG00000172572.6	protein_coding	TRUE	FALSE	FALSE	TRUE
1067	chr12_3791	chr12	20622192	20622464	20622317	0.032	3791	-1	13	0	272	+	TRUE	PDE3A	ENSG00000172572.6	protein_coding	TRUE	FALSE	FALSE	TRUE
1070	chr12_3947	chr12	20704350	20704545	20704460	0	3947	2766	413	274	195	+	TRUE	PDE3A;RP11-424C20.2	ENSG00000172572.6;ENSG00000256663.1	protein_coding;pseudogene	TRUE	TRUE	FALSE	TRUE
1077	chr12_6961	chr12	46751945	46752193	46752022	1.861e-06	6961	-1	33	16	248	-	TRUE	SLC38A2	ENSG00000134294.9	protein_coding	TRUE	TRUE	TRUE	TRUE
1078	chr12_6963	chr12	46752300	46752816	46752498	0	6963	-1	44	27	516	-	TRUE	SLC38A2	ENSG00000134294.9	protein_coding	TRUE	TRUE	TRUE	TRUE
1079	chr12_6966	chr12	46753435	46753978	46753730	0.003	6966	4793	26	32	543	-	TRUE	SLC38A2	ENSG00000134294.9	protein_coding	TRUE	TRUE	TRUE	TRUE
1086	chr12_7604	chr12	49329993	49330275	49330068	0.011	7604	-1	23	30	282	-	TRUE	RP11-302B13.5;AC073610.5;ARF3	ENSG00000272822.1;ENSG00000255863.1;ENSG00000134287.5	protein_coding	TRUE	TRUE	TRUE	TRUE
1094	chr12_7757	chr12	49666887	49667130	49667049	0.013	7757	5557	34	76	243	+	TRUE	TUBA1C	ENSG00000167553.10	protein_coding	TRUE	TRUE	TRUE	TRUE
1098	chr12_7986	chr12	50156850	50157268	50156933	0.0002919	7986	-1	34	48	418	+	TRUE	TMBIM6	ENSG00000139644.8	protein_coding	TRUE	TRUE	TRUE	TRUE
1103	chr12_8919	chr12	53868556	53869063	53868854	5.018e-06	8919	6892	30	9	507	+	TRUE	PCBP2	ENSG00000197111.11	protein_coding	TRUE	TRUE	TRUE	TRUE
1104	chr12_9074	chr12	54383154	54383979	54383726	0.0001529	9074	7056	33	40	825	+	TRUE	HOXC10;RP11-834C11.12	ENSG00000180818.4;ENSG00000273049.1	protein_coding	TRUE	TRUE	TRUE	TRUE
1105	chr12_9313	chr12	54744883	54745632	54745084	0.035	9313	7234	28	61	749	+	TRUE	COPZ1	ENSG00000111481.5	protein_coding	TRUE	TRUE	TRUE	TRUE
1010	chr12_11831	chr12	76456256	76456701	76456521	0.032	11831	-1	13	0	445	-	TRUE	NAP1L1	ENSG00000187109.9	protein_coding	TRUE	FALSE	FALSE	TRUE
1020	chr12_13412	chr12	96722515	96722655	96722576	0.032	13412	-1	13	0	140	-	TRUE	CDK17	ENSG00000059758.3	protein_coding	TRUE	FALSE	FALSE	TRUE
1034	chr12_14779	chr12	106631632	106632310	106631834	0.017	14779	-1	21	26	678	-	TRUE	CKAP4	ENSG00000136026.9	protein_coding	TRUE	TRUE	TRUE	TRUE
1035	chr12_14781	chr12	106632547	106632891	106632719	0.004	14781	-1	24	27	344	-	TRUE	CKAP4	ENSG00000136026.9	protein_coding	TRUE	TRUE	TRUE	TRUE
1036	chr12_15436	chr12	110784727	110785237	110784809	1.157e-08	15436	-1	44	37	510	+	TRUE	ATP2A2	ENSG00000174437.12	protein_coding	TRUE	TRUE	TRUE	TRUE
1051	chr12_18370	chr12	127650436	127650668	127650508	0	18370	16768	77	76	232	-	TRUE	AC079949.1	ENSG00000239776.2	miRNA	FALSE	TRUE	FALSE	TRUE
1052	chr12_18371	chr12	127650832	127650993	127650914	8.979e-06	18371	16769	40	52	161	-	FALSE	NA	NA	NA	FALSE	FALSE	FALSE	TRUE
1157	chr13_14	chr13	20182903	20182989	20182910	0.046	14	-1	3	0	86	+	FALSE	NA	NA	NA	FALSE	FALSE	FALSE	TRUE
1168	chr13_17	chr13	20184840	20184963	20184884	0.046	17	-1	3	0	123	+	FALSE	NA	NA	NA	FALSE	FALSE	FALSE	FALSE
1357	chr13_50	chr13	20264736	20264826	20264747	0.046	50	-1	3	0	90	-	TRUE	PSPC1	ENSG00000121390.13	protein_coding	TRUE	FALSE	FALSE	FALSE
1522	chr13_64	chr13	20298492	20298646	20298567	4.13e-08	64	-1	8	0	154	-	TRUE	PSPC1	ENSG00000121390.13	protein_coding	TRUE	FALSE	FALSE	TRUE
1542	chr13_67	chr13	20299604	20299834	20299755	0.007	67	-1	4	0	230	-	TRUE	PSPC1	ENSG00000121390.13	protein_coding	TRUE	FALSE	FALSE	FALSE
1561	chr13_69	chr13	20300028	20300125	20300046	0.046	69	-1	3	0	97	-	TRUE	PSPC1	ENSG00000121390.13	protein_coding	TRUE	FALSE	FALSE	FALSE
1719	chr13_92	chr13	20549478	20549631	20549552	0.046	92	-1	3	0	153	+	TRUE	ZMYM2	ENSG00000121741.12	protein_coding	TRUE	FALSE	FALSE	TRUE
1124	chr13_108	chr13	20589358	20589466	20589387	0.046	108	-1	3	0	108	+	TRUE	ZMYM2	ENSG00000121741.12	protein_coding	TRUE	FALSE	FALSE	FALSE
1132	chr13_116	chr13	20592608	20592717	20592638	0.007	116	-1	4	0	109	+	TRUE	ZMYM2	ENSG00000121741.12	protein_coding	TRUE	FALSE	FALSE	FALSE
1140	chr13_121	chr13	20594708	20594825	20594746	0.046	121	-1	3	0	117	+	TRUE	ZMYM2	ENSG00000121741.12	protein_coding	TRUE	FALSE	FALSE	TRUE
1141	chr13_122	chr13	20594913	20595082	20594990	4.13e-08	122	-1	8	0	169	+	TRUE	ZMYM2	ENSG00000121741.12	protein_coding	TRUE	FALSE	FALSE	TRUE
1144	chr13_123	chr13	20595736	20595943	20595794	0.007	123	-1	4	0	207	+	TRUE	ZMYM2	ENSG00000121741.12	protein_coding	TRUE	FALSE	FALSE	FALSE
1145	chr13_124	chr13	20596109	20596350	20596143	0.0006702	124	-1	5	0	241	+	TRUE	ZMYM2	ENSG00000121741.12	protein_coding	TRUE	FALSE	FALSE	TRUE
1146	chr13_125	chr13	20596441	20596641	20596461	0.046	125	-1	3	0	200	+	TRUE	ZMYM2	ENSG00000121741.12	protein_coding	TRUE	FALSE	FALSE	TRUE
1154	chr13_134	chr13	20611794	20611916	20611837	4.114e-05	134	-1	6	0	122	+	TRUE	ZMYM2	ENSG00000121741.12	protein_coding	TRUE	FALSE	FALSE	FALSE
1155	chr13_135	chr13	20612071	20612281	20612143	0.0006702	135	-1	5	0	210	+	TRUE	ZMYM2	ENSG00000121741.12	protein_coding	TRUE	FALSE	FALSE	TRUE
1156	chr13_138	chr13	20613487	20613609	20613530	0.046	138	-1	3	0	122	+	TRUE	ZMYM2	ENSG00000121741.12	protein_coding	TRUE	FALSE	FALSE	FALSE
1165	chr13_162	chr13	20649560	20649695	20649616	4.114e-05	162	-1	6	0	135	+	TRUE	ZMYM2	ENSG00000121741.12	protein_coding	TRUE	FALSE	FALSE	TRUE
1182	chr13_203	chr13	21347910	21348024	21347945	0.046	203	-1	3	0	114	-	TRUE	N6AMT2	ENSG00000150456.6	protein_coding	TRUE	TRUE	TRUE	FALSE
1183	chr13_205	chr13	21354491	21354691	21354561	0.04	205	-1	4	10	200	-	TRUE	XPO4	ENSG00000132953.12	protein_coding	TRUE	TRUE	TRUE	TRUE
1184	chr13_207	chr13	21355017	21355353	21355080	0.0005274	207	-1	6	10	336	-	TRUE	XPO4	ENSG00000132953.12	protein_coding	TRUE	TRUE	TRUE	TRUE
1188	chr13_210	chr13	21355798	21356030	21355922	3.212e-07	210	233	8	6	232	-	TRUE	XPO4	ENSG00000132953.12	protein_coding	TRUE	TRUE	TRUE	TRUE
1218	chr13_252	chr13	21440423	21440514	21440435	0.046	252	-1	3	0	91	-	TRUE	XPO4	ENSG00000132953.12	protein_coding	TRUE	FALSE	FALSE	FALSE
1244	chr13_285	chr13	21557277	21557366	21557287	0.0006702	285	-1	5	0	89	-	TRUE	LATS2	ENSG00000150457.7	protein_coding	TRUE	TRUE	FALSE	FALSE
1253	chr13_297	chr13	21583189	21583323	21583244	0.046	297	-1	3	0	134	-	TRUE	LATS2	ENSG00000150457.7	protein_coding	TRUE	FALSE	FALSE	FALSE
1254	chr13_298	chr13	21583621	21583760	21583681	0.007	298	-1	4	0	139	-	TRUE	LATS2	ENSG00000150457.7	protein_coding	TRUE	FALSE	FALSE	TRUE
1257	chr13_303	chr13	21586341	21586428	21586349	0.046	303	-1	3	0	87	-	TRUE	LATS2	ENSG00000150457.7	protein_coding	TRUE	FALSE	FALSE	FALSE
1267	chr13_316	chr13	21607674	21607771	21607692	0.046	316	-1	3	0	97	-	TRUE	LATS2	ENSG00000150457.7	protein_coding	TRUE	FALSE	FALSE	FALSE
1278	chr13_335	chr13	21721347	21721766	21721687	8.32e-07	335	327	12	53	419	+	TRUE	SAP18	ENSG00000150459.8	protein_coding	TRUE	TRUE	TRUE	TRUE
1280	chr13_339	chr13	21735254	21735333	21735254	0.046	339	-1	3	0	79	-	TRUE	SKA3	ENSG00000165480.11	protein_coding	TRUE	FALSE	FALSE	FALSE
1299	chr13_378	chr13	22027511	22027663	22027584	0.046	378	-1	3	0	152	-	TRUE	ZDHHC20	ENSG00000180776.11	protein_coding	TRUE	FALSE	FALSE	TRUE
1343	chr13_475	chr13	25033680	25033779	25033700	0.046	475	-1	3	0	99	-	TRUE	PARP4	ENSG00000102699.5	protein_coding	TRUE	FALSE	FALSE	FALSE
1356	chr13_496	chr13	25460637	25460801	25460678	4.114e-05	496	-1	6	0	164	-	TRUE	CENPJ	ENSG00000151849.10	protein_coding	TRUE	FALSE	FALSE	FALSE
1384	chr13_521	chr13	25843908	25844020	25843941	0.007	521	-1	4	0	112	-	TRUE	MTMR6	ENSG00000139505.10	protein_coding	TRUE	FALSE	FALSE	FALSE
1481	chr13_595	chr13	26909224	26909382	26909303	0.007	595	-1	4	0	158	+	TRUE	CDK8	ENSG00000132964.7	protein_coding	TRUE	FALSE	FALSE	FALSE
1511	chr13_629	chr13	27647117	27647227	27647148	4.114e-05	629	-1	6	0	110	-	TRUE	USP12	ENSG00000152484.9	protein_coding	TRUE	FALSE	FALSE	TRUE
1518	chr13_635	chr13	27665181	27665325	27665246	0.046	635	-1	3	0	144	-	TRUE	USP12	ENSG00000152484.9	protein_coding	TRUE	FALSE	FALSE	FALSE
1560	chr13_687	chr13	27820122	27820212	27820133	0.046	687	-1	3	0	90	-	FALSE	NA	NA	NA	FALSE	FALSE	FALSE	FALSE
1589	chr13_725	chr13	28165750	28165901	28165822	0.046	725	-1	3	0	151	-	TRUE	LNX2	ENSG00000139517.6	protein_coding	TRUE	FALSE	FALSE	FALSE
1629	chr13_804	chr13	28809102	28809274	28809195	0.007	804	-1	4	0	172	+	TRUE	PAN3	ENSG00000152520.9	protein_coding	TRUE	FALSE	FALSE	FALSE
1631	chr13_808	chr13	28815030	28815164	28815085	0.007	808	-1	4	0	134	+	TRUE	PAN3	ENSG00000152520.9	protein_coding	TRUE	FALSE	FALSE	TRUE
1634	chr13_811	chr13	28820643	28820756	28820677	0.046	811	-1	3	0	113	+	TRUE	PAN3	ENSG00000152520.9	protein_coding	TRUE	FALSE	FALSE	TRUE
1636	chr13_812	chr13	28823260	28823416	28823337	0.046	812	-1	3	0	156	+	TRUE	PAN3	ENSG00000152520.9	protein_coding	TRUE	FALSE	FALSE	TRUE
1673	chr13_866	chr13	30083535	30083782	30083584	3.106e-05	866	998	7	10	247	-	TRUE	SLC7A1	ENSG00000139514.8	protein_coding	TRUE	TRUE	TRUE	TRUE
1677	chr13_874	chr13	30085836	30086064	30085911	0.021	874	1000	5	17	228	-	TRUE	SLC7A1	ENSG00000139514.8	protein_coding	TRUE	TRUE	TRUE	FALSE
1696	chr13_896	chr13	30101201	30101390	30101260	0.007	896	-1	4	0	189	-	TRUE	SLC7A1	ENSG00000139514.8	protein_coding	TRUE	FALSE	FALSE	TRUE
1729	chr13_991	chr13	30873190	30873275	30873196	0.046	991	-1	3	0	85	-	TRUE	KATNAL1	ENSG00000102781.9	protein_coding	TRUE	FALSE	FALSE	FALSE
1123	chr13_1033	chr13	31710796	31710951	31710872	0.003	1033	1182	5	6	155	-	TRUE	HSPH1	ENSG00000120694.15	protein_coding	TRUE	TRUE	TRUE	FALSE
1125	chr13_1085	chr13	32907859	32908006	32907927	0.007	1085	-1	4	0	147	+	TRUE	BRCA2	ENSG00000139618.10	protein_coding	TRUE	FALSE	FALSE	TRUE
1126	chr13_1120	chr13	33037246	33037383	33037304	0.046	1120	-1	3	0	137	-	TRUE	N4BP2L2	ENSG00000244754.4	protein_coding	TRUE	FALSE	FALSE	FALSE
1127	chr13_1121	chr13	33037414	33037542	33037463	0.046	1121	-1	3	0	128	-	TRUE	N4BP2L2	ENSG00000244754.4	protein_coding	TRUE	FALSE	FALSE	FALSE
1128	chr13_1131	chr13	33053904	33054048	33053969	4.114e-05	1131	-1	6	0	144	-	TRUE	N4BP2L2	ENSG00000244754.4	protein_coding	TRUE	FALSE	FALSE	FALSE
1129	chr13_1143	chr13	33081662	33081781	33081702	0.007	1143	-1	4	0	119	-	TRUE	N4BP2L2	ENSG00000244754.4	protein_coding	TRUE	FALSE	FALSE	FALSE
1130	chr13_1145	chr13	33082455	33082638	33082471	0.046	1145	-1	3	0	183	-	TRUE	N4BP2L2	ENSG00000244754.4	protein_coding	TRUE	FALSE	FALSE	FALSE
1131	chr13_1154	chr13	33092958	33093100	33093021	0.046	1154	-1	3	0	142	-	TRUE	N4BP2L2	ENSG00000244754.4	protein_coding	TRUE	FALSE	FALSE	FALSE
1133	chr13_1161	chr13	33096676	33096832	33096753	0.0008444	1161	1325	5	1	156	-	TRUE	N4BP2L2	ENSG00000244754.4	protein_coding	TRUE	TRUE	FALSE	FALSE
1134	chr13_1163	chr13	33098058	33098268	33098165	0.0008444	1163	1327	5	1	210	-	TRUE	N4BP2L2	ENSG00000244754.4	protein_coding	TRUE	TRUE	FALSE	TRUE
1135	chr13_1164	chr13	33099171	33099344	33099265	0.046	1164	-1	3	0	173	-	TRUE	N4BP2L2	ENSG00000244754.4	protein_coding	TRUE	TRUE	FALSE	FALSE
1136	chr13_1166	chr13	33100220	33100380	33100301	4.114e-05	1166	-1	6	0	160	-	TRUE	N4BP2L2	ENSG00000244754.4	protein_coding	TRUE	FALSE	FALSE	TRUE
1137	chr13_1169	chr13	33100624	33100743	33100664	0.046	1169	-1	3	0	119	-	TRUE	N4BP2L2	ENSG00000244754.4	protein_coding	TRUE	FALSE	FALSE	TRUE
1138	chr13_1190	chr13	33185326	33185410	33185331	0.046	1190	-1	3	0	84	+	TRUE	PDS5B	ENSG00000083642.14	protein_coding	TRUE	FALSE	FALSE	FALSE
1139	chr13_1202	chr13	33205527	33205684	33205605	0.007	1202	-1	4	0	157	+	TRUE	PDS5B	ENSG00000083642.14	protein_coding	TRUE	FALSE	FALSE	FALSE
1142	chr13_1224	chr13	33253882	33254008	33253929	0.046	1224	-1	3	0	126	+	TRUE	PDS5B	ENSG00000083642.14	protein_coding	TRUE	FALSE	FALSE	FALSE
1143	chr13_1225	chr13	33257028	33257154	33257075	0.007	1225	-1	4	0	126	+	TRUE	PDS5B	ENSG00000083642.14	protein_coding	TRUE	FALSE	FALSE	TRUE
1147	chr13_1256	chr13	33337000	33337152	33337073	0.046	1256	-1	3	0	152	+	TRUE	PDS5B	ENSG00000083642.14	protein_coding	TRUE	FALSE	FALSE	FALSE
1148	chr13_1266	chr13	33734190	33734318	33734239	0.046	1266	-1	3	0	128	-	TRUE	STARD13;STARD13-IT1	ENSG00000133121.16;ENSG00000230300.1	protein_coding;sense_intronic	TRUE	FALSE	FALSE	FALSE
1151	chr13_1325	chr13	34416496	34416665	34416543	0.007	1325	-1	4	0	169	+	TRUE	RFC3	ENSG00000133119.8	protein_coding	TRUE	FALSE	FALSE	TRUE
1152	chr13_1328	chr13	34418382	34418557	34418443	0.01	1328	1443	4	2	175	+	TRUE	RFC3	ENSG00000133119.8	protein_coding	TRUE	FALSE	FALSE	FALSE
1158	chr13_1417	chr13	36769101	36769270	36769191	0.046	1417	-1	3	0	169	-	TRUE	SOHLH2;CCDC169-SOHLH2	ENSG00000120669.11;ENSG00000250709.1	protein_coding	TRUE	FALSE	FALSE	TRUE
1159	chr13_1459	chr13	37394618	37394820	37394672	0	1459	-1	9	0	202	+	TRUE	RFXAP	ENSG00000133111.3	protein_coding	TRUE	FALSE	FALSE	TRUE
1160	chr13_1497	chr13	37584812	37584898	37584819	0.046	1497	-1	3	0	86	-	TRUE	SUPT20H	ENSG00000102710.15	protein_coding	TRUE	TRUE	FALSE	FALSE
1161	chr13_1504	chr13	37597827	37597985	37597906	0.001	1504	1673	5	3	158	-	TRUE	SUPT20H	ENSG00000102710.15	protein_coding	TRUE	TRUE	FALSE	TRUE
1162	chr13_1511	chr13	37615964	37616085	37616006	0.046	1511	-1	3	0	121	-	TRUE	SUPT20H	ENSG00000102710.15	protein_coding	TRUE	FALSE	FALSE	FALSE
1164	chr13_1588	chr13	40289383	40289495	40289416	0.007	1588	-1	4	0	112	+	TRUE	COG6	ENSG00000133103.12	protein_coding	TRUE	FALSE	FALSE	FALSE
1167	chr13_1668	chr13	41587684	41587778	41587699	0.007	1668	-1	4	0	94	-	TRUE	ELF1	ENSG00000120690.9	protein_coding	TRUE	FALSE	FALSE	FALSE
1169	chr13_1728	chr13	41831110	41831296	41831184	0.046	1728	-1	3	0	186	-	TRUE	MTRF1	ENSG00000120662.11	protein_coding	TRUE	FALSE	FALSE	TRUE
1170	chr13_1756	chr13	41957818	41957978	41957859	0.000667	1756	2002	6	11	160	-	FALSE	NA	NA	NA	FALSE	FALSE	FALSE	TRUE
1171	chr13_1808	chr13	42338584	42338670	42338591	0.046	1808	-1	3	0	86	-	TRUE	VWA8	ENSG00000102763.11	protein_coding	TRUE	FALSE	FALSE	TRUE
1172	chr13_1838	chr13	42403583	42403693	42403614	0.007	1838	-1	4	0	110	-	TRUE	VWA8	ENSG00000102763.11	protein_coding	TRUE	FALSE	FALSE	FALSE
1173	chr13_1845	chr13	42421249	42421403	42421324	0.0006702	1845	-1	5	0	154	-	TRUE	VWA8	ENSG00000102763.11	protein_coding	TRUE	FALSE	FALSE	TRUE
1174	chr13_1874	chr13	42501894	42502052	42501973	0.007	1874	-1	4	0	158	-	TRUE	VWA8	ENSG00000102763.11	protein_coding	TRUE	FALSE	FALSE	FALSE
1175	chr13_1944	chr13	42807780	42807930	42807851	0.0008444	1944	2131	5	1	150	+	TRUE	DGKH	ENSG00000102780.12	protein_coding	TRUE	TRUE	TRUE	TRUE
1176	chr13_1951	chr13	42852687	42852805	42852726	0.046	1951	-1	3	0	118	+	TRUE	AKAP11	ENSG00000023516.7	protein_coding	TRUE	FALSE	FALSE	FALSE
1177	chr13_1952	chr13	42853366	42853539	42853401	0.046	1952	-1	3	0	173	+	TRUE	AKAP11	ENSG00000023516.7	protein_coding	TRUE	FALSE	FALSE	FALSE
1178	chr13_1958	chr13	42862607	42862770	42862679	0.046	1958	-1	3	0	163	+	TRUE	AKAP11	ENSG00000023516.7	protein_coding	TRUE	FALSE	FALSE	FALSE
1179	chr13_1973	chr13	42894526	42894718	42894587	0.001	1973	2197	5	3	192	+	TRUE	AKAP11	ENSG00000023516.7	protein_coding	TRUE	TRUE	TRUE	TRUE
1180	chr13_1990	chr13	43650053	43650202	43650123	0.046	1990	-1	3	0	149	+	TRUE	DNAJC15	ENSG00000120675.4	protein_coding	TRUE	FALSE	FALSE	FALSE
1181	chr13_1993	chr13	43652217	43652370	43652291	0.007	1993	-1	4	0	153	+	TRUE	DNAJC15	ENSG00000120675.4	protein_coding	TRUE	FALSE	FALSE	FALSE
1185	chr13_2076	chr13	44209812	44209941	44209862	0.046	2076	-1	3	0	129	-	TRUE	ENOX1	ENSG00000120658.8	protein_coding	TRUE	FALSE	FALSE	TRUE
1186	chr13_2085	chr13	44240544	44240652	44240573	0.0006702	2085	-1	5	0	108	-	TRUE	ENOX1	ENSG00000120658.8	protein_coding	TRUE	FALSE	FALSE	TRUE
1187	chr13_2099	chr13	44316326	44316428	44316349	0.046	2099	-1	3	0	102	-	TRUE	ENOX1	ENSG00000120658.8	protein_coding	TRUE	FALSE	FALSE	TRUE
1189	chr13_2100	chr13	44319212	44319334	44319255	0.046	2100	-1	3	0	122	-	TRUE	ENOX1	ENSG00000120658.8	protein_coding	TRUE	FALSE	FALSE	TRUE
1190	chr13_2134	chr13	45007638	45007733	45007654	0.008	2134	2377	4	1	95	-	TRUE	TSC22D1	ENSG00000102804.10	protein_coding	TRUE	TRUE	TRUE	TRUE
1195	chr13_2211	chr13	45142133	45142257	45142178	0.046	2211	-1	3	0	124	-	TRUE	TSC22D1	ENSG00000102804.10	protein_coding	TRUE	FALSE	FALSE	TRUE
1196	chr13_2212	chr13	45142818	45143031	45142887	0.0006702	2212	-1	5	0	213	-	TRUE	TSC22D1	ENSG00000102804.10	protein_coding	TRUE	FALSE	FALSE	TRUE
1197	chr13_2234	chr13	45576905	45577047	45576968	0.007	2234	-1	4	0	142	+	TRUE	GPALPP1	ENSG00000133114.13	protein_coding	TRUE	FALSE	FALSE	FALSE
1198	chr13_2248	chr13	45713778	45713928	45713849	0.007	2248	-1	4	0	150	+	TRUE	GTF2F2	ENSG00000188342.7	protein_coding	TRUE	FALSE	FALSE	TRUE
1199	chr13_2257	chr13	45752114	45752278	45752177	0.046	2257	-1	3	0	164	+	TRUE	GTF2F2	ENSG00000188342.7	protein_coding	TRUE	FALSE	FALSE	FALSE
1206	chr13_2302	chr13	45937613	45937737	45937658	0.007	2302	-1	4	0	124	+	TRUE	TPT1-AS1	ENSG00000170919.11	antisense	FALSE	FALSE	FALSE	FALSE
1207	chr13_2304	chr13	45938050	45938162	45938083	0.007	2304	-1	4	0	112	+	TRUE	TPT1-AS1	ENSG00000170919.11	antisense	FALSE	FALSE	FALSE	TRUE
1208	chr13_2306	chr13	45939243	45939344	45939265	0.046	2306	-1	3	0	101	+	TRUE	TPT1-AS1	ENSG00000170919.11	antisense	FALSE	FALSE	FALSE	FALSE
1209	chr13_2310	chr13	45943077	45943188	45943109	0.007	2310	-1	4	0	111	+	TRUE	TPT1-AS1	ENSG00000170919.11	antisense	FALSE	FALSE	FALSE	FALSE
1210	chr13_2356	chr13	46554778	46554912	46554833	0.007	2356	-1	4	0	134	-	TRUE	ZC3H13	ENSG00000123200.12	protein_coding	TRUE	FALSE	FALSE	TRUE
1211	chr13_2379	chr13	46605920	46606000	46605921	0.046	2379	-1	3	0	80	-	TRUE	ZC3H13	ENSG00000123200.12	protein_coding	TRUE	FALSE	FALSE	FALSE
1212	chr13_2394	chr13	46948573	46948689	46948610	0.0008444	2394	2626	5	1	116	-	TRUE	KIAA0226L;PPP1R2P4;RNU2-6P	ENSG00000102445.14;ENSG00000241353.2;ENSG00000223336.1	protein_coding;pseudogene;snRNA	TRUE	TRUE	FALSE	TRUE
1213	chr13_2414	chr13	47164452	47164542	47164463	0.046	2414	-1	3	0	90	+	TRUE	LRCH1	ENSG00000136141.10	protein_coding	TRUE	FALSE	FALSE	FALSE
1214	chr13_2421	chr13	47211915	47211994	47211915	0.046	2421	-1	3	0	79	+	TRUE	LRCH1	ENSG00000136141.10	protein_coding	TRUE	FALSE	FALSE	FALSE
1215	chr13_2428	chr13	47269220	47269422	47269282	0.046	2428	-1	3	0	202	+	TRUE	LRCH1	ENSG00000136141.10	protein_coding	TRUE	FALSE	FALSE	FALSE
1216	chr13_2495	chr13	48665850	48666162	48665978	5.866e-08	2495	2785	8	1	312	-	TRUE	MED4	ENSG00000136146.10	protein_coding	TRUE	FALSE	FALSE	TRUE
1217	chr13_2496	chr13	48666708	48666841	48666762	0.046	2496	-1	3	0	133	-	TRUE	MED4	ENSG00000136146.10	protein_coding	TRUE	FALSE	FALSE	FALSE
1219	chr13_2525	chr13	48932421	48932513	48932434	0.046	2525	-1	3	0	92	+	TRUE	RB1	ENSG00000139687.9	protein_coding	TRUE	FALSE	FALSE	FALSE
1220	chr13_2534	chr13	48973890	48973990	48973911	0.007	2534	-1	4	0	100	+	TRUE	RB1	ENSG00000139687.9	protein_coding	TRUE	FALSE	FALSE	TRUE
1221	chr13_2535	chr13	48974054	48974153	48974074	0.046	2535	-1	3	0	99	+	TRUE	RB1	ENSG00000139687.9	protein_coding	TRUE	FALSE	FALSE	FALSE
1222	chr13_2563	chr13	49551992	49552149	49552070	0.007	2563	-1	4	0	157	+	TRUE	FNDC3A	ENSG00000102531.12	protein_coding	TRUE	FALSE	FALSE	TRUE
1223	chr13_2564	chr13	49552239	49552344	49552265	4.13e-08	2564	-1	8	0	105	+	TRUE	FNDC3A	ENSG00000102531.12	protein_coding	TRUE	FALSE	FALSE	TRUE
1224	chr13_2566	chr13	49553112	49553304	49553225	0.007	2566	-1	4	0	192	+	TRUE	FNDC3A	ENSG00000102531.12	protein_coding	TRUE	FALSE	FALSE	TRUE
1225	chr13_2568	chr13	49553774	49553894	49553815	0.007	2568	-1	4	0	120	+	TRUE	FNDC3A	ENSG00000102531.12	protein_coding	TRUE	FALSE	FALSE	FALSE
1226	chr13_2570	chr13	49555786	49556003	49555924	0.046	2570	-1	3	0	217	+	TRUE	FNDC3A	ENSG00000102531.12	protein_coding	TRUE	FALSE	FALSE	FALSE
1227	chr13_2589	chr13	49576665	49576821	49576742	0.007	2589	-1	4	0	156	+	TRUE	FNDC3A	ENSG00000102531.12	protein_coding	TRUE	FALSE	FALSE	TRUE
1228	chr13_2590	chr13	49577401	49577540	49577461	0.046	2590	-1	3	0	139	+	TRUE	FNDC3A	ENSG00000102531.12	protein_coding	TRUE	FALSE	FALSE	FALSE
1229	chr13_2593	chr13	49583227	49583364	49583285	0.046	2593	-1	3	0	137	+	TRUE	FNDC3A	ENSG00000102531.12	protein_coding	TRUE	FALSE	FALSE	FALSE
1230	chr13_2597	chr13	49585138	49585243	49585164	0.007	2597	-1	4	0	105	+	TRUE	FNDC3A	ENSG00000102531.12	protein_coding	TRUE	FALSE	FALSE	TRUE
1231	chr13_2615	chr13	49615391	49615534	49615455	0.046	2615	-1	3	0	143	+	TRUE	FNDC3A	ENSG00000102531.12	protein_coding	TRUE	FALSE	FALSE	FALSE
1232	chr13_2631	chr13	49627936	49628030	49627951	0.046	2631	-1	3	0	94	+	TRUE	FNDC3A	ENSG00000102531.12	protein_coding	TRUE	FALSE	FALSE	FALSE
1233	chr13_2682	chr13	49706928	49707115	49707036	4.114e-05	2682	-1	6	0	187	+	TRUE	FNDC3A	ENSG00000102531.12	protein_coding	TRUE	FALSE	FALSE	TRUE
1234	chr13_2694	chr13	49719476	49719566	49719487	5.398e-05	2694	2886	6	1	90	+	TRUE	FNDC3A	ENSG00000102531.12	protein_coding	TRUE	FALSE	FALSE	TRUE
1235	chr13_2697	chr13	49722148	49722266	49722187	0.046	2697	-1	3	0	118	+	TRUE	FNDC3A	ENSG00000102531.12	protein_coding	TRUE	FALSE	FALSE	FALSE
1236	chr13_2720	chr13	49746630	49746807	49746728	0.0006702	2720	-1	5	0	177	+	TRUE	FNDC3A	ENSG00000102531.12	protein_coding	TRUE	FALSE	FALSE	FALSE
1237	chr13_2731	chr13	49756840	49756977	49756898	0.0006702	2731	-1	5	0	137	+	TRUE	FNDC3A	ENSG00000102531.12	protein_coding	TRUE	FALSE	FALSE	FALSE
1238	chr13_2742	chr13	49769459	49769538	49769459	0.046	2742	-1	3	0	79	+	TRUE	FNDC3A	ENSG00000102531.12	protein_coding	TRUE	FALSE	FALSE	FALSE
1240	chr13_2784	chr13	50074837	50075003	50074924	0.046	2784	-1	3	0	166	+	TRUE	PHF11	ENSG00000136147.12	protein_coding	TRUE	FALSE	FALSE	TRUE
1241	chr13_2786	chr13	50085047	50085200	50085121	0.046	2786	-1	3	0	153	+	TRUE	PHF11	ENSG00000136147.12	protein_coding	TRUE	FALSE	FALSE	FALSE
1243	chr13_2847	chr13	50360978	50361270	50361124	0.046	2847	-1	3	0	292	-	TRUE	KPNA3	ENSG00000102753.5	protein_coding	TRUE	FALSE	FALSE	TRUE
1245	chr13_2855	chr13	50491098	50491206	50491127	0.0006702	2855	-1	5	0	108	-	TRUE	SPRYD7	ENSG00000123178.10	protein_coding	TRUE	FALSE	FALSE	FALSE
1246	chr13_2887	chr13	50607636	50607788	50607709	0.007	2887	-1	4	0	152	-	TRUE	DLEU2	ENSG00000231607.4	processed_transcript	FALSE	FALSE	FALSE	FALSE
1247	chr13_2893	chr13	50615879	50616042	50615920	0.008	2893	3175	4	1	163	-	TRUE	DLEU2	ENSG00000231607.4	processed_transcript	FALSE	FALSE	FALSE	TRUE
1248	chr13_2898	chr13	50626688	50626847	50626768	0.007	2898	-1	4	0	159	-	TRUE	DLEU2	ENSG00000231607.4	processed_transcript	FALSE	FALSE	FALSE	FALSE
1249	chr13_2904	chr13	50639894	50639973	50639894	0.046	2904	-1	3	0	79	-	TRUE	DLEU2	ENSG00000231607.4	processed_transcript	FALSE	FALSE	FALSE	TRUE
1251	chr13_2912	chr13	50652152	50652305	50652226	0.0006702	2912	-1	5	0	153	-	TRUE	DLEU2	ENSG00000231607.4	processed_transcript	FALSE	FALSE	FALSE	FALSE
1255	chr13_3027	chr13	51988833	51988931	51988852	0.046	3027	-1	3	0	98	-	TRUE	INTS6	ENSG00000102786.10	protein_coding	TRUE	FALSE	FALSE	FALSE
1256	chr13_3029	chr13	51990165	51990250	51990171	0.007	3029	-1	4	0	85	-	TRUE	INTS6	ENSG00000102786.10	protein_coding	TRUE	FALSE	FALSE	TRUE
1258	chr13_3035	chr13	51998734	51998843	51998764	0.046	3035	-1	3	0	109	-	TRUE	INTS6	ENSG00000102786.10	protein_coding	TRUE	FALSE	FALSE	TRUE
1259	chr13_3038	chr13	52000845	52000928	52000849	0.046	3038	-1	3	0	83	-	TRUE	INTS6	ENSG00000102786.10	protein_coding	TRUE	FALSE	FALSE	TRUE
1260	chr13_3045	chr13	52002017	52002100	52002021	0.007	3045	-1	4	0	83	-	TRUE	INTS6	ENSG00000102786.10	protein_coding	TRUE	FALSE	FALSE	TRUE
1261	chr13_3046	chr13	52002183	52002306	52002227	0.046	3046	-1	3	0	123	-	TRUE	INTS6	ENSG00000102786.10	protein_coding	TRUE	FALSE	FALSE	TRUE
1262	chr13_3112	chr13	52250209	52250302	52250223	0.046	3112	-1	3	0	93	+	TRUE	WDFY2	ENSG00000139668.7	protein_coding	TRUE	FALSE	FALSE	FALSE
1263	chr13_3139	chr13	52311416	52311520	52311441	0.046	3139	-1	3	0	104	+	TRUE	WDFY2	ENSG00000139668.7	protein_coding	TRUE	FALSE	FALSE	FALSE
1264	chr13_3155	chr13	52335557	52335682	52335603	0.017	3155	3333	4	5	125	+	TRUE	WDFY2	ENSG00000139668.7	protein_coding	TRUE	TRUE	TRUE	FALSE
1268	chr13_3181	chr13	52525872	52526006	52525927	0.046	3181	-1	3	0	134	-	TRUE	ATP7B	ENSG00000123191.9	protein_coding	TRUE	FALSE	FALSE	FALSE
1269	chr13_3183	chr13	52526330	52526417	52526338	0.046	3183	-1	3	0	87	-	TRUE	ATP7B	ENSG00000123191.9	protein_coding	TRUE	FALSE	FALSE	FALSE
1270	chr13_3233	chr13	53047400	53047541	53047462	0.046	3233	-1	3	0	141	+	TRUE	CKAP2	ENSG00000136108.10	protein_coding	TRUE	FALSE	FALSE	TRUE
1271	chr13_3264	chr13	53264548	53264735	53264625	0.008	3264	3537	4	1	187	+	TRUE	SUGT1	ENSG00000165416.10	protein_coding	TRUE	TRUE	TRUE	FALSE
1272	chr13_3267	chr13	53265529	53265704	53265552	0.008	3267	3540	4	1	175	+	TRUE	SUGT1	ENSG00000165416.10	protein_coding	TRUE	TRUE	TRUE	FALSE
1273	chr13_3268	chr13	53267628	53267811	53267698	0.01	3268	3548	4	2	183	+	TRUE	SUGT1	ENSG00000165416.10	protein_coding	TRUE	TRUE	TRUE	TRUE
1275	chr13_3313	chr13	56167881	56168069	56167990	4.13e-08	3313	-1	8	0	188	+	FALSE	NA	NA	NA	FALSE	FALSE	FALSE	TRUE
1276	chr13_3329	chr13	56215354	56215476	56215397	0.046	3329	-1	3	0	122	+	FALSE	NA	NA	NA	FALSE	FALSE	FALSE	TRUE
1277	chr13_3347	chr13	56692091	56692170	56692091	0.046	3347	-1	3	0	79	-	FALSE	NA	NA	NA	FALSE	FALSE	FALSE	FALSE
1279	chr13_3368	chr13	58243530	58243611	58243532	0.007	3368	-1	4	0	81	+	TRUE	PCDH17	ENSG00000118946.7	protein_coding	TRUE	FALSE	FALSE	TRUE
1281	chr13_3412	chr13	60273398	60273556	60273477	0.007	3412	-1	4	0	158	-	TRUE	DIAPH3	ENSG00000139734.13	protein_coding	TRUE	FALSE	FALSE	FALSE
1283	chr13_3430	chr13	60302525	60302678	60302599	0.0006702	3430	-1	5	0	153	-	TRUE	DIAPH3	ENSG00000139734.13	protein_coding	TRUE	FALSE	FALSE	TRUE
1284	chr13_3468	chr13	60340177	60340330	60340251	0.046	3468	-1	3	0	153	-	TRUE	DIAPH3	ENSG00000139734.13	protein_coding	TRUE	FALSE	FALSE	FALSE
1285	chr13_3506	chr13	60431504	60431590	60431511	0.046	3506	-1	3	0	86	-	TRUE	DIAPH3	ENSG00000139734.13	protein_coding	TRUE	FALSE	FALSE	TRUE
1286	chr13_3509	chr13	60432390	60432611	60432447	0.007	3509	-1	4	0	221	-	TRUE	DIAPH3	ENSG00000139734.13	protein_coding	TRUE	FALSE	FALSE	FALSE
1287	chr13_3524	chr13	60471233	60471372	60471293	0.046	3524	-1	3	0	139	-	TRUE	DIAPH3	ENSG00000139734.13	protein_coding	TRUE	FALSE	FALSE	FALSE
1288	chr13_3525	chr13	60471381	60471555	60471476	1.62e-06	3525	-1	7	0	174	-	TRUE	DIAPH3	ENSG00000139734.13	protein_coding	TRUE	FALSE	FALSE	FALSE
1289	chr13_3545	chr13	60500872	60500951	60500872	0.046	3545	-1	3	0	79	-	TRUE	DIAPH3	ENSG00000139734.13	protein_coding	TRUE	FALSE	FALSE	FALSE
1290	chr13_3558	chr13	60523679	60523763	60523684	0.007	3558	-1	4	0	84	-	TRUE	DIAPH3	ENSG00000139734.13	protein_coding	TRUE	FALSE	FALSE	FALSE
1291	chr13_3583	chr13	60570737	60570831	60570752	0.046	3583	-1	3	0	94	-	TRUE	DIAPH3	ENSG00000139734.13	protein_coding	TRUE	FALSE	FALSE	FALSE
1292	chr13_3606	chr13	60610924	60611027	60610948	0.007	3606	-1	4	0	103	-	TRUE	DIAPH3	ENSG00000139734.13	protein_coding	TRUE	FALSE	FALSE	TRUE
1293	chr13_3610	chr13	60617769	60617877	60617798	0.046	3610	-1	3	0	108	-	TRUE	DIAPH3	ENSG00000139734.13	protein_coding	TRUE	FALSE	FALSE	FALSE
1294	chr13_3613	chr13	60624490	60624617	60624538	0.046	3613	-1	3	0	127	-	TRUE	DIAPH3	ENSG00000139734.13	protein_coding	TRUE	FALSE	FALSE	FALSE
1295	chr13_3664	chr13	60700172	60700293	60700214	0.046	3664	-1	3	0	121	-	TRUE	DIAPH3	ENSG00000139734.13	protein_coding	TRUE	FALSE	FALSE	FALSE
1296	chr13_3702	chr13	61012494	61012581	61012502	0.046	3702	-1	3	0	87	+	TRUE	TDRD3	ENSG00000083544.9	protein_coding	TRUE	FALSE	FALSE	TRUE
1297	chr13_3729	chr13	61094529	61094637	61094558	0.0006702	3729	-1	5	0	108	+	TRUE	TDRD3	ENSG00000083544.9	protein_coding	TRUE	FALSE	FALSE	FALSE
1298	chr13_3737	chr13	61116821	61116911	61116832	0.046	3737	-1	3	0	90	+	TRUE	TDRD3	ENSG00000083544.9	protein_coding	TRUE	FALSE	FALSE	TRUE
1300	chr13_3802	chr13	64542411	64542541	64542462	0.0006702	3802	-1	5	0	130	-	FALSE	NA	NA	NA	FALSE	FALSE	FALSE	TRUE
1302	chr13_3814	chr13	64556451	64556549	64556470	0.046	3814	-1	3	0	98	-	FALSE	NA	NA	NA	FALSE	FALSE	FALSE	FALSE
1303	chr13_3840	chr13	64604219	64604364	64604285	0.046	3840	-1	3	0	145	-	TRUE	LINC00355	ENSG00000227674.1	lincRNA	FALSE	FALSE	FALSE	FALSE
1304	chr13_3842	chr13	64604577	64604753	64604647	0.046	3842	-1	3	0	176	-	TRUE	LINC00355	ENSG00000227674.1	lincRNA	FALSE	FALSE	FALSE	TRUE
1305	chr13_3849	chr13	64623984	64624094	64624015	0.046	3849	-1	3	0	110	-	TRUE	LINC00355	ENSG00000227674.1	lincRNA	FALSE	FALSE	FALSE	FALSE
1306	chr13_3851	chr13	64630814	64630917	64630838	0.007	3851	-1	4	0	103	-	TRUE	LINC00355	ENSG00000227674.1	lincRNA	FALSE	FALSE	FALSE	FALSE
1308	chr13_4060	chr13	73360606	73360812	73360676	0.0006702	4060	-1	5	0	206	+	TRUE	PIBF1	ENSG00000083535.11	protein_coding	TRUE	FALSE	FALSE	TRUE
1309	chr13_4075	chr13	73406852	73406936	73406857	0.046	4075	-1	3	0	84	+	TRUE	PIBF1	ENSG00000083535.11	protein_coding	TRUE	FALSE	FALSE	TRUE
1310	chr13_4125	chr13	73510740	73510845	73510766	0.046	4125	-1	3	0	105	+	TRUE	PIBF1	ENSG00000083535.11	protein_coding	TRUE	FALSE	FALSE	TRUE
1311	chr13_4137	chr13	73517754	73518114	73517899	0.0006702	4137	-1	5	0	360	+	TRUE	PIBF1	ENSG00000083535.11	protein_coding	TRUE	FALSE	FALSE	TRUE
1312	chr13_4143	chr13	73524119	73524205	73524126	0.007	4143	-1	4	0	86	+	TRUE	PIBF1	ENSG00000083535.11	protein_coding	TRUE	FALSE	FALSE	TRUE
1313	chr13_4148	chr13	73529711	73529807	73529728	1.62e-06	4148	-1	7	0	96	+	TRUE	PIBF1	ENSG00000083535.11	protein_coding	TRUE	FALSE	FALSE	TRUE
1314	chr13_4172	chr13	73637361	73637503	73637424	0.046	4172	-1	3	0	142	+	TRUE	KLF5	ENSG00000102554.9	protein_coding	TRUE	FALSE	FALSE	FALSE
1315	chr13_4241	chr13	74469704	74469791	74469712	0.007	4241	-1	4	0	87	-	TRUE	KLF12	ENSG00000118922.12	protein_coding	TRUE	FALSE	FALSE	TRUE
1316	chr13_4308	chr13	74678172	74678306	74678227	0.046	4308	-1	3	0	134	-	TRUE	KLF12	ENSG00000118922.12	protein_coding	TRUE	FALSE	FALSE	FALSE
1317	chr13_4372	chr13	75978072	75978192	75978113	0.046	4372	-1	3	0	120	-	TRUE	TBC1D4	ENSG00000136111.8	protein_coding	TRUE	FALSE	FALSE	FALSE
1318	chr13_4406	chr13	76052443	76052587	76052508	0.046	4406	-1	3	0	144	-	TRUE	TBC1D4	ENSG00000136111.8	protein_coding	TRUE	FALSE	FALSE	TRUE
1320	chr13_4415	chr13	76127425	76127615	76127484	0.007	4415	-1	4	0	190	+	TRUE	UCHL3;RP11-29G8.3	ENSG00000118939.13;ENSG00000261553.1	protein_coding;processed_transcript	TRUE	FALSE	FALSE	FALSE
1321	chr13_4458	chr13	76220593	76220715	76220636	0.046	4458	-1	3	0	122	+	TRUE	RP11-29G8.3;LMO7	ENSG00000261553.1;ENSG00000136153.15	processed_transcript;protein_coding	TRUE	FALSE	FALSE	FALSE
1322	chr13_4539	chr13	76381646	76381774	76381695	0.008	4539	4145	4	1	128	+	TRUE	LMO7	ENSG00000136153.15	protein_coding	TRUE	TRUE	FALSE	FALSE
1323	chr13_4542	chr13	76383310	76383467	76383388	0.008	4542	4151	4	1	157	+	TRUE	LMO7	ENSG00000136153.15	protein_coding	TRUE	TRUE	FALSE	TRUE
1324	chr13_4544	chr13	76384240	76384371	76384292	0.007	4544	-1	4	0	131	+	TRUE	LMO7	ENSG00000136153.15	protein_coding	TRUE	FALSE	FALSE	FALSE
1325	chr13_4549	chr13	76385732	76385909	76385788	4.114e-05	4549	-1	6	0	177	+	TRUE	LMO7	ENSG00000136153.15	protein_coding	TRUE	FALSE	FALSE	TRUE
1326	chr13_4550	chr13	76385972	76386121	76386042	0.046	4550	-1	3	0	149	+	TRUE	LMO7	ENSG00000136153.15	protein_coding	TRUE	FALSE	FALSE	FALSE
1327	chr13_4558	chr13	76388427	76388592	76388513	0.007	4558	-1	4	0	165	+	TRUE	LMO7	ENSG00000136153.15	protein_coding	TRUE	FALSE	FALSE	FALSE
1328	chr13_4567	chr13	76392879	76393091	76392951	0.046	4567	-1	3	0	212	+	TRUE	LMO7	ENSG00000136153.15	protein_coding	TRUE	FALSE	FALSE	TRUE
1329	chr13_4578	chr13	76399738	76399829	76399750	0.046	4578	-1	3	0	91	+	TRUE	LMO7	ENSG00000136153.15	protein_coding	TRUE	FALSE	FALSE	FALSE
1330	chr13_4586	chr13	76401747	76401903	76401824	0.046	4586	-1	3	0	156	+	TRUE	LMO7	ENSG00000136153.15	protein_coding	TRUE	FALSE	FALSE	FALSE
1331	chr13_4591	chr13	76405001	76405138	76405059	0.008	4591	4163	4	1	137	+	TRUE	LMO7	ENSG00000136153.15	protein_coding	TRUE	FALSE	FALSE	TRUE
1332	chr13_4594	chr13	76408562	76408833	76408640	0.0005274	4594	4165	6	10	271	+	TRUE	LMO7	ENSG00000136153.15	protein_coding	TRUE	FALSE	FALSE	TRUE
1333	chr13_4596	chr13	76409087	76409372	76409274	1.175e-06	4596	4166	8	10	285	+	TRUE	LMO7	ENSG00000136153.15	protein_coding	TRUE	TRUE	FALSE	TRUE
1334	chr13_4600	chr13	76412394	76412583	76412504	1.62e-06	4600	-1	7	0	189	+	TRUE	LMO7	ENSG00000136153.15	protein_coding	TRUE	TRUE	FALSE	TRUE
1335	chr13_4605	chr13	76414713	76414862	76414783	0.046	4605	-1	3	0	149	+	TRUE	LMO7	ENSG00000136153.15	protein_coding	TRUE	FALSE	FALSE	FALSE
1336	chr13_4619	chr13	76427292	76427496	76427383	3.089e-05	4619	4179	8	21	204	+	TRUE	LMO7	ENSG00000136153.15	protein_coding	TRUE	TRUE	FALSE	FALSE
1338	chr13_4629	chr13	76432082	76432358	76432125	0.008	4629	-1	5	12	276	+	TRUE	LMO7	ENSG00000136153.15	protein_coding	TRUE	TRUE	TRUE	TRUE
1339	chr13_4670	chr13	77683670	77683749	77683670	0.046	4670	-1	3	0	79	-	TRUE	MYCBP2	ENSG00000005810.13	protein_coding	TRUE	FALSE	FALSE	FALSE
1340	chr13_4726	chr13	77809325	77809521	77809386	0.046	4726	-1	3	0	196	-	TRUE	MYCBP2	ENSG00000005810.13	protein_coding	TRUE	FALSE	FALSE	FALSE
1341	chr13_4730	chr13	77812525	77812619	77812540	0.046	4730	-1	3	0	94	-	TRUE	MYCBP2	ENSG00000005810.13	protein_coding	TRUE	FALSE	FALSE	FALSE
1342	chr13_4742	chr13	77838296	77838484	77838405	0.007	4742	-1	4	0	188	-	TRUE	MYCBP2	ENSG00000005810.13	protein_coding	TRUE	FALSE	FALSE	FALSE
1344	chr13_4753	chr13	77864577	77864716	77864637	0.046	4753	-1	3	0	139	-	TRUE	MYCBP2	ENSG00000005810.13	protein_coding	TRUE	FALSE	FALSE	FALSE
1345	chr13_4769	chr13	77884793	77884924	77884845	0.007	4769	-1	4	0	131	-	TRUE	MYCBP2	ENSG00000005810.13	protein_coding	TRUE	FALSE	FALSE	FALSE
1347	chr13_4827	chr13	79223771	79224029	79223828	0.046	4827	-1	3	0	258	-	TRUE	RNF219	ENSG00000152193.7	protein_coding	TRUE	FALSE	FALSE	FALSE
1348	chr13_4845	chr13	79892085	79892290	79892211	0.008	4845	4426	4	1	205	-	TRUE	RBM26	ENSG00000139746.11	protein_coding	TRUE	FALSE	FALSE	TRUE
1350	chr13_4889	chr13	79956767	79956883	79956804	0.046	4889	-1	3	0	116	-	TRUE	RBM26	ENSG00000139746.11	protein_coding	TRUE	FALSE	FALSE	TRUE
1351	chr13_4908	chr13	79969291	79969407	79969328	0.046	4908	-1	3	0	116	-	TRUE	RBM26	ENSG00000139746.11	protein_coding	TRUE	FALSE	FALSE	TRUE
1352	chr13_4909	chr13	79969809	79969922	79969843	0.046	4909	-1	3	0	113	-	TRUE	RBM26	ENSG00000139746.11	protein_coding	TRUE	FALSE	FALSE	FALSE
1353	chr13_4910	chr13	79970106	79970258	79970179	4.13e-08	4910	-1	8	0	152	-	TRUE	RBM26	ENSG00000139746.11	protein_coding	TRUE	FALSE	FALSE	TRUE
1354	chr13_4917	chr13	79974467	79974942	79974782	4.114e-05	4917	-1	6	0	475	-	TRUE	RBM26	ENSG00000139746.11	protein_coding	TRUE	FALSE	FALSE	TRUE
1355	chr13_4943	chr13	80068721	80068841	80068762	0.046	4943	-1	3	0	120	+	TRUE	NDFIP2	ENSG00000102471.9	protein_coding	TRUE	FALSE	FALSE	FALSE
1358	chr13_5005	chr13	83328201	83328295	83328216	0.0008444	5005	4535	5	1	94	-	FALSE	NA	NA	NA	FALSE	FALSE	FALSE	FALSE
1359	chr13_5009	chr13	83329447	83329582	83329503	0.046	5009	-1	3	0	135	-	FALSE	NA	NA	NA	FALSE	FALSE	FALSE	FALSE
1360	chr13_5026	chr13	83364639	83364789	83364710	0.046	5026	-1	3	0	150	-	FALSE	NA	NA	NA	FALSE	FALSE	FALSE	FALSE
1361	chr13_5027	chr13	83368456	83368577	83368498	0.007	5027	-1	4	0	121	-	FALSE	NA	NA	NA	FALSE	FALSE	FALSE	TRUE
1362	chr13_5037	chr13	83378093	83378175	83378096	0.046	5037	-1	3	0	82	-	FALSE	NA	NA	NA	FALSE	FALSE	FALSE	TRUE
1363	chr13_5044	chr13	83385090	83385193	83385114	0.046	5044	-1	3	0	103	-	FALSE	NA	NA	NA	FALSE	FALSE	FALSE	TRUE
1364	chr13_5050	chr13	83391164	83391252	83391173	0.007	5050	-1	4	0	88	-	FALSE	NA	NA	NA	FALSE	FALSE	FALSE	FALSE
1365	chr13_5057	chr13	83407138	83407332	83407253	0.0006702	5057	-1	5	0	194	-	FALSE	NA	NA	NA	FALSE	FALSE	FALSE	TRUE
1366	chr13_5065	chr13	83415265	83415373	83415294	0.007	5065	-1	4	0	108	-	FALSE	NA	NA	NA	FALSE	FALSE	FALSE	TRUE
1367	chr13_5084	chr13	83440319	83440596	83440414	4.13e-08	5084	-1	8	0	277	-	FALSE	NA	NA	NA	FALSE	FALSE	FALSE	TRUE
1368	chr13_5099	chr13	83461982	83462062	83461983	0.046	5099	-1	3	0	80	-	FALSE	NA	NA	NA	FALSE	FALSE	FALSE	FALSE
1369	chr13_5100	chr13	83463740	83463871	83463792	0	5100	-1	11	0	131	-	FALSE	NA	NA	NA	FALSE	FALSE	FALSE	TRUE
1370	chr13_5104	chr13	83472815	83472960	83472881	0.046	5104	-1	3	0	145	-	FALSE	NA	NA	NA	FALSE	FALSE	FALSE	FALSE
1372	chr13_5120	chr13	83481271	83481361	83481282	0.046	5120	-1	3	0	90	-	FALSE	NA	NA	NA	FALSE	FALSE	FALSE	FALSE
1373	chr13_5122	chr13	83481795	83482049	83481930	0	5122	-1	11	0	254	-	FALSE	NA	NA	NA	FALSE	FALSE	FALSE	TRUE
1374	chr13_5123	chr13	83482058	83482356	83482277	0.0006702	5123	-1	5	0	298	-	FALSE	NA	NA	NA	FALSE	FALSE	FALSE	TRUE
1375	chr13_5132	chr13	83486461	83486622	83486526	0.046	5132	-1	3	0	161	-	FALSE	NA	NA	NA	FALSE	FALSE	FALSE	FALSE
1376	chr13_5137	chr13	83489989	83490138	83490059	0.007	5137	-1	4	0	149	-	FALSE	NA	NA	NA	FALSE	FALSE	FALSE	TRUE
1378	chr13_5156	chr13	83509665	83509818	83509739	0.046	5156	-1	3	0	153	-	FALSE	NA	NA	NA	FALSE	FALSE	FALSE	TRUE
1379	chr13_5171	chr13	83521218	83521386	83521275	0.046	5171	-1	3	0	168	-	FALSE	NA	NA	NA	FALSE	FALSE	FALSE	FALSE
1380	chr13_5173	chr13	83521634	83521820	83521741	0.007	5173	-1	4	0	186	-	FALSE	NA	NA	NA	FALSE	FALSE	FALSE	TRUE
1381	chr13_5174	chr13	83521829	83521960	83521881	0.046	5174	-1	3	0	131	-	FALSE	NA	NA	NA	FALSE	FALSE	FALSE	TRUE
1382	chr13_5194	chr13	83541241	83541373	83541294	0.007	5194	-1	4	0	132	-	FALSE	NA	NA	NA	FALSE	FALSE	FALSE	FALSE
1383	chr13_5197	chr13	83542220	83542351	83542272	0.046	5197	-1	3	0	131	-	FALSE	NA	NA	NA	FALSE	FALSE	FALSE	FALSE
1385	chr13_5211	chr13	83553293	83553380	83553301	0.007	5211	-1	4	0	87	-	FALSE	NA	NA	NA	FALSE	FALSE	FALSE	FALSE
1386	chr13_5222	chr13	83555701	83555788	83555709	0.046	5222	-1	3	0	87	-	FALSE	NA	NA	NA	FALSE	FALSE	FALSE	TRUE
1387	chr13_5234	chr13	83559819	83560017	83559879	0.046	5234	-1	3	0	198	-	FALSE	NA	NA	NA	FALSE	FALSE	FALSE	TRUE
1388	chr13_5244	chr13	83564289	83564406	83564327	1.62e-06	5244	-1	7	0	117	-	FALSE	NA	NA	NA	FALSE	FALSE	FALSE	TRUE
1389	chr13_5256	chr13	83576430	83576560	83576481	0.007	5256	-1	4	0	130	-	FALSE	NA	NA	NA	FALSE	FALSE	FALSE	FALSE
1390	chr13_5270	chr13	83589340	83589498	83589419	1.62e-06	5270	-1	7	0	158	-	FALSE	NA	NA	NA	FALSE	FALSE	FALSE	TRUE
1392	chr13_5287	chr13	83598989	83599151	83599029	0.046	5287	-1	3	0	162	-	FALSE	NA	NA	NA	FALSE	FALSE	FALSE	TRUE
1393	chr13_5293	chr13	83600468	83600585	83600506	0	5293	-1	9	0	117	-	FALSE	NA	NA	NA	FALSE	FALSE	FALSE	TRUE
1394	chr13_5296	chr13	83601228	83601403	83601249	0.046	5296	-1	3	0	175	-	FALSE	NA	NA	NA	FALSE	FALSE	FALSE	TRUE
1395	chr13_5298	chr13	83602531	83602746	83602606	0.007	5298	-1	4	0	215	-	FALSE	NA	NA	NA	FALSE	FALSE	FALSE	FALSE
1396	chr13_5299	chr13	83602841	83602938	83602859	0.046	5299	-1	3	0	97	-	FALSE	NA	NA	NA	FALSE	FALSE	FALSE	TRUE
1397	chr13_5300	chr13	83602950	83603468	83603243	0	5300	-1	11	0	518	-	FALSE	NA	NA	NA	FALSE	FALSE	FALSE	TRUE
1398	chr13_5301	chr13	83603580	83603764	83603623	0.046	5301	-1	3	0	184	-	FALSE	NA	NA	NA	FALSE	FALSE	FALSE	TRUE
1399	chr13_5303	chr13	83604026	83604168	83604089	0.007	5303	-1	4	0	142	-	FALSE	NA	NA	NA	FALSE	FALSE	FALSE	TRUE
1400	chr13_5304	chr13	83604475	83604623	83604544	0	5304	-1	25	0	148	-	FALSE	NA	NA	NA	FALSE	FALSE	FALSE	TRUE
1401	chr13_5305	chr13	83604904	83605072	83604993	0.008	5305	4591	4	1	168	-	FALSE	NA	NA	NA	FALSE	FALSE	FALSE	TRUE
1402	chr13_5317	chr13	83610092	83610210	83610131	0.007	5317	-1	4	0	118	-	FALSE	NA	NA	NA	FALSE	FALSE	FALSE	TRUE
1403	chr13_5318	chr13	83610228	83610366	83610287	0.046	5318	-1	3	0	138	-	FALSE	NA	NA	NA	FALSE	FALSE	FALSE	TRUE
1404	chr13_5319	chr13	83610578	83610690	83610611	0.046	5319	-1	3	0	112	-	FALSE	NA	NA	NA	FALSE	FALSE	FALSE	FALSE
1405	chr13_5333	chr13	83614678	83614893	83614814	0.046	5333	-1	3	0	215	-	FALSE	NA	NA	NA	FALSE	FALSE	FALSE	TRUE
1406	chr13_5336	chr13	83615448	83615637	83615525	0.007	5336	-1	4	0	189	-	FALSE	NA	NA	NA	FALSE	FALSE	FALSE	TRUE
1407	chr13_5342	chr13	83616586	83616816	83616647	1.62e-06	5342	-1	7	0	230	-	FALSE	NA	NA	NA	FALSE	FALSE	FALSE	TRUE
1408	chr13_5343	chr13	83616860	83616944	83616865	0.046	5343	-1	3	0	84	-	FALSE	NA	NA	NA	FALSE	FALSE	FALSE	TRUE
1409	chr13_5351	chr13	83620521	83620601	83620522	0.046	5351	-1	3	0	80	-	FALSE	NA	NA	NA	FALSE	FALSE	FALSE	FALSE
1410	chr13_5353	chr13	83621919	83622051	83621972	0.0006702	5353	-1	5	0	132	-	FALSE	NA	NA	NA	FALSE	FALSE	FALSE	FALSE
1411	chr13_5357	chr13	83623576	83623847	83623643	0.007	5357	-1	4	0	271	-	FALSE	NA	NA	NA	FALSE	FALSE	FALSE	TRUE
1412	chr13_5371	chr13	83629341	83629427	83629348	0.046	5371	-1	3	0	86	-	FALSE	NA	NA	NA	FALSE	FALSE	FALSE	FALSE
1413	chr13_5376	chr13	83631738	83631876	83631797	0.046	5376	-1	3	0	138	-	FALSE	NA	NA	NA	FALSE	FALSE	FALSE	TRUE
1414	chr13_5379	chr13	83632807	83632903	83632824	0.046	5379	-1	3	0	96	-	FALSE	NA	NA	NA	FALSE	FALSE	FALSE	TRUE
1415	chr13_5382	chr13	83634359	83634540	83634416	0.007	5382	-1	4	0	181	-	FALSE	NA	NA	NA	FALSE	FALSE	FALSE	FALSE
1416	chr13_5385	chr13	83636356	83636494	83636415	0.007	5385	-1	4	0	138	-	FALSE	NA	NA	NA	FALSE	FALSE	FALSE	FALSE
1417	chr13_5388	chr13	83636842	83637034	83636901	0.0006702	5388	-1	5	0	192	-	FALSE	NA	NA	NA	FALSE	FALSE	FALSE	TRUE
1421	chr13_5421	chr13	85034356	85034461	85034382	0.007	5421	-1	4	0	105	+	FALSE	NA	NA	NA	FALSE	FALSE	FALSE	FALSE
1422	chr13_5422	chr13	85053434	85053521	85053442	1.62e-06	5422	-1	7	0	87	+	FALSE	NA	NA	NA	FALSE	FALSE	FALSE	TRUE
1423	chr13_5435	chr13	87802104	87802195	87802116	0.046	5435	-1	3	0	91	-	FALSE	NA	NA	NA	FALSE	FALSE	FALSE	FALSE
1424	chr13_5463	chr13	88288687	88288825	88288746	0.046	5463	-1	3	0	138	-	TRUE	MIR4500HG	ENSG00000228824.2	lincRNA	FALSE	FALSE	FALSE	TRUE
1425	chr13_5468	chr13	88292628	88292757	88292678	0.046	5468	-1	3	0	129	-	TRUE	MIR4500HG	ENSG00000228824.2	lincRNA	FALSE	FALSE	FALSE	TRUE
1428	chr13_5499	chr13	88350938	88351022	88350943	0.046	5499	-1	3	0	84	+	FALSE	NA	NA	NA	FALSE	FALSE	FALSE	FALSE
1429	chr13_5506	chr13	88360950	88361041	88360962	0.046	5506	-1	3	0	91	+	FALSE	NA	NA	NA	FALSE	FALSE	FALSE	FALSE
1430	chr13_5534	chr13	88384903	88385020	88384941	0.0006702	5534	-1	5	0	117	-	FALSE	NA	NA	NA	FALSE	FALSE	FALSE	TRUE
1431	chr13_5536	chr13	88385439	88385630	88385484	0.046	5536	-1	3	0	191	-	FALSE	NA	NA	NA	FALSE	FALSE	FALSE	TRUE
1432	chr13_5537	chr13	88385868	88385997	88385918	0.046	5537	-1	3	0	129	-	FALSE	NA	NA	NA	FALSE	FALSE	FALSE	TRUE
1433	chr13_5540	chr13	88389616	88389735	88389656	0.046	5540	-1	3	0	119	-	FALSE	NA	NA	NA	FALSE	FALSE	FALSE	FALSE
1434	chr13_5551	chr13	88405403	88405586	88405429	0.046	5551	-1	3	0	183	-	FALSE	NA	NA	NA	FALSE	FALSE	FALSE	FALSE
1435	chr13_5565	chr13	88426200	88426382	88426271	0.007	5565	-1	4	0	182	-	FALSE	NA	NA	NA	FALSE	FALSE	FALSE	TRUE
1436	chr13_5585	chr13	88448484	88448618	88448539	0.046	5585	-1	3	0	134	-	FALSE	NA	NA	NA	FALSE	FALSE	FALSE	FALSE
1437	chr13_5587	chr13	88448962	88449095	88449016	0.046	5587	-1	3	0	133	-	FALSE	NA	NA	NA	FALSE	FALSE	FALSE	TRUE
1438	chr13_5588	chr13	88449148	88449399	88449320	4.114e-05	5588	-1	6	0	251	-	FALSE	NA	NA	NA	FALSE	FALSE	FALSE	TRUE
1439	chr13_5603	chr13	88461447	88461570	88461491	0.0006702	5603	-1	5	0	123	-	TRUE	RP11-471M2.3	ENSG00000272046.1	lincRNA	FALSE	TRUE	FALSE	FALSE
1440	chr13_5658	chr13	91510363	91510456	91510377	0.046	5658	-1	3	0	93	+	FALSE	NA	NA	NA	FALSE	FALSE	FALSE	TRUE
1441	chr13_5659	chr13	91510675	91510830	91510751	0.0006702	5659	-1	5	0	155	+	FALSE	NA	NA	NA	FALSE	FALSE	FALSE	FALSE
1442	chr13_5663	chr13	91511375	91511469	91511390	0.046	5663	-1	3	0	94	+	FALSE	NA	NA	NA	FALSE	FALSE	FALSE	FALSE
1444	chr13_5666	chr13	91513140	91513231	91513152	0.046	5666	-1	3	0	91	+	FALSE	NA	NA	NA	FALSE	FALSE	FALSE	FALSE
1445	chr13_5685	chr13	92002544	92002685	92002606	0.046	5685	-1	3	0	141	+	TRUE	MIR17HG	ENSG00000215417.6	processed_transcript	FALSE	TRUE	FALSE	FALSE
1446	chr13_5689	chr13	92004489	92004643	92004564	0.008	5689	4748	4	1	154	+	TRUE	MIR17HG	ENSG00000215417.6	processed_transcript	FALSE	TRUE	FALSE	TRUE
1447	chr13_5736	chr13	92107940	92108158	92108046	0.046	5736	-1	3	0	218	+	TRUE	GPC5	ENSG00000179399.9	protein_coding	TRUE	FALSE	FALSE	TRUE
1448	chr13_5752	chr13	92122343	92122480	92122401	0.046	5752	-1	3	0	137	+	TRUE	GPC5	ENSG00000179399.9	protein_coding	TRUE	FALSE	FALSE	TRUE
1449	chr13_5764	chr13	92132449	92132567	92132488	0.0006702	5764	-1	5	0	118	+	TRUE	GPC5	ENSG00000179399.9	protein_coding	TRUE	FALSE	FALSE	FALSE
1450	chr13_5774	chr13	92143129	92143211	92143132	0.046	5774	-1	3	0	82	+	TRUE	GPC5	ENSG00000179399.9	protein_coding	TRUE	FALSE	FALSE	TRUE
1451	chr13_5775	chr13	92143413	92143595	92143421	0.046	5775	-1	3	0	182	+	TRUE	GPC5	ENSG00000179399.9	protein_coding	TRUE	FALSE	FALSE	TRUE
1452	chr13_5776	chr13	92143610	92143816	92143671	0.046	5776	-1	3	0	206	+	TRUE	GPC5	ENSG00000179399.9	protein_coding	TRUE	FALSE	FALSE	TRUE
1453	chr13_5785	chr13	92146155	92146272	92146193	0.046	5785	-1	3	0	117	+	TRUE	GPC5	ENSG00000179399.9	protein_coding	TRUE	FALSE	FALSE	FALSE
1454	chr13_5789	chr13	92146860	92146966	92146887	0.046	5789	-1	3	0	106	+	TRUE	GPC5	ENSG00000179399.9	protein_coding	TRUE	FALSE	FALSE	FALSE
1455	chr13_5791	chr13	92147541	92147628	92147549	0.007	5791	-1	4	0	87	+	TRUE	GPC5	ENSG00000179399.9	protein_coding	TRUE	FALSE	FALSE	FALSE
1456	chr13_5803	chr13	92152385	92152489	92152410	0.0006702	5803	-1	5	0	104	+	TRUE	GPC5	ENSG00000179399.9	protein_coding	TRUE	FALSE	FALSE	TRUE
1457	chr13_5812	chr13	92158248	92158399	92158320	0.0006702	5812	-1	5	0	151	+	TRUE	GPC5	ENSG00000179399.9	protein_coding	TRUE	FALSE	FALSE	FALSE
1458	chr13_5825	chr13	92169051	92169211	92169085	0.046	5825	-1	3	0	160	+	TRUE	GPC5	ENSG00000179399.9	protein_coding	TRUE	FALSE	FALSE	TRUE
1459	chr13_5829	chr13	92171757	92171841	92171762	0.046	5829	-1	3	0	84	+	TRUE	GPC5	ENSG00000179399.9	protein_coding	TRUE	FALSE	FALSE	FALSE
1460	chr13_5832	chr13	92172802	92172992	92172859	0.0006702	5832	-1	5	0	190	+	TRUE	GPC5	ENSG00000179399.9	protein_coding	TRUE	FALSE	FALSE	TRUE
1461	chr13_5833	chr13	92173013	92173104	92173025	0.007	5833	-1	4	0	91	+	TRUE	GPC5	ENSG00000179399.9	protein_coding	TRUE	FALSE	FALSE	TRUE
1462	chr13_5835	chr13	92174868	92175020	92174941	1.62e-06	5835	-1	7	0	152	+	TRUE	GPC5	ENSG00000179399.9	protein_coding	TRUE	FALSE	FALSE	TRUE
1463	chr13_5845	chr13	92184113	92184211	92184132	0.046	5845	-1	3	0	98	+	TRUE	GPC5	ENSG00000179399.9	protein_coding	TRUE	FALSE	FALSE	FALSE
1464	chr13_5849	chr13	92186494	92186587	92186508	0.007	5849	-1	4	0	93	+	TRUE	GPC5	ENSG00000179399.9	protein_coding	TRUE	FALSE	FALSE	FALSE
1465	chr13_5852	chr13	92186971	92187224	92187028	0.0006702	5852	-1	5	0	253	+	TRUE	GPC5	ENSG00000179399.9	protein_coding	TRUE	FALSE	FALSE	TRUE
1466	chr13_5854	chr13	92187401	92187607	92187488	0.046	5854	-1	3	0	206	+	TRUE	GPC5	ENSG00000179399.9	protein_coding	TRUE	FALSE	FALSE	TRUE
1467	chr13_5857	chr13	92188596	92188739	92188660	0.0006702	5857	-1	5	0	143	+	TRUE	GPC5	ENSG00000179399.9	protein_coding	TRUE	FALSE	FALSE	TRUE
1468	chr13_5858	chr13	92188878	92189199	92188935	0.0006702	5858	-1	5	0	321	+	TRUE	GPC5	ENSG00000179399.9	protein_coding	TRUE	FALSE	FALSE	TRUE
1469	chr13_5864	chr13	92191803	92191899	92191820	0.046	5864	-1	3	0	96	+	TRUE	GPC5	ENSG00000179399.9	protein_coding	TRUE	FALSE	FALSE	FALSE
1470	chr13_5865	chr13	92192016	92192115	92192036	0.0006702	5865	-1	5	0	99	+	TRUE	GPC5	ENSG00000179399.9	protein_coding	TRUE	FALSE	FALSE	TRUE
1471	chr13_5867	chr13	92192455	92192598	92192519	0.007	5867	-1	4	0	143	+	TRUE	GPC5	ENSG00000179399.9	protein_coding	TRUE	FALSE	FALSE	TRUE
1472	chr13_5870	chr13	92193590	92193754	92193667	0.046	5870	-1	3	0	164	+	TRUE	GPC5	ENSG00000179399.9	protein_coding	TRUE	FALSE	FALSE	FALSE
1473	chr13_5901	chr13	92220392	92220493	92220414	0.046	5901	-1	3	0	101	+	TRUE	GPC5	ENSG00000179399.9	protein_coding	TRUE	FALSE	FALSE	FALSE
1474	chr13_5908	chr13	92224840	92224955	92224876	0.046	5908	-1	3	0	115	+	TRUE	GPC5	ENSG00000179399.9	protein_coding	TRUE	FALSE	FALSE	TRUE
1475	chr13_5911	chr13	92226059	92226267	92226188	1.62e-06	5911	-1	7	0	208	+	TRUE	GPC5	ENSG00000179399.9	protein_coding	TRUE	FALSE	FALSE	TRUE
1477	chr13_5923	chr13	92233693	92233822	92233743	0.046	5923	-1	3	0	129	+	TRUE	GPC5	ENSG00000179399.9	protein_coding	TRUE	FALSE	FALSE	FALSE
1478	chr13_5928	chr13	92235631	92235747	92235668	0.046	5928	-1	3	0	116	+	TRUE	GPC5	ENSG00000179399.9	protein_coding	TRUE	FALSE	FALSE	FALSE
1479	chr13_5938	chr13	92243223	92243352	92243273	0.046	5938	-1	3	0	129	+	TRUE	GPC5	ENSG00000179399.9	protein_coding	TRUE	FALSE	FALSE	TRUE
1480	chr13_5949	chr13	92247867	92247987	92247908	0.046	5949	-1	3	0	120	+	TRUE	GPC5	ENSG00000179399.9	protein_coding	TRUE	FALSE	FALSE	FALSE
1482	chr13_5974	chr13	92272578	92272660	92272581	0.046	5974	-1	3	0	82	+	TRUE	GPC5	ENSG00000179399.9	protein_coding	TRUE	FALSE	FALSE	FALSE
1483	chr13_5977	chr13	92275613	92275699	92275620	0.046	5977	-1	3	0	86	+	TRUE	GPC5	ENSG00000179399.9	protein_coding	TRUE	FALSE	FALSE	FALSE
1484	chr13_5979	chr13	92280720	92280834	92280755	4.114e-05	5979	-1	6	0	114	+	TRUE	GPC5	ENSG00000179399.9	protein_coding	TRUE	FALSE	FALSE	TRUE
1485	chr13_5980	chr13	92281017	92281231	92281084	0.046	5980	-1	3	0	214	+	TRUE	GPC5	ENSG00000179399.9	protein_coding	TRUE	FALSE	FALSE	FALSE
1486	chr13_5991	chr13	92290331	92290472	92290393	0.046	5991	-1	3	0	141	+	TRUE	GPC5	ENSG00000179399.9	protein_coding	TRUE	FALSE	FALSE	FALSE
1487	chr13_5993	chr13	92296006	92296148	92296069	0.046	5993	-1	3	0	142	+	TRUE	GPC5	ENSG00000179399.9	protein_coding	TRUE	FALSE	FALSE	TRUE
1488	chr13_6027	chr13	92363435	92363514	92363435	0.046	6027	-1	3	0	79	+	TRUE	GPC5	ENSG00000179399.9	protein_coding	TRUE	FALSE	FALSE	FALSE
1489	chr13_6029	chr13	92364396	92364494	92364415	0.046	6029	-1	3	0	98	+	TRUE	GPC5	ENSG00000179399.9	protein_coding	TRUE	FALSE	FALSE	FALSE
1490	chr13_6038	chr13	92375063	92375152	92375073	0.046	6038	-1	3	0	89	+	TRUE	GPC5	ENSG00000179399.9	protein_coding	TRUE	FALSE	FALSE	FALSE
1491	chr13_6049	chr13	92399119	92399271	92399192	0.046	6049	-1	3	0	152	+	TRUE	GPC5	ENSG00000179399.9	protein_coding	TRUE	FALSE	FALSE	TRUE
1492	chr13_6065	chr13	92415068	92415218	92415139	0.046	6065	-1	3	0	150	+	TRUE	GPC5	ENSG00000179399.9	protein_coding	TRUE	FALSE	FALSE	TRUE
1493	chr13_6077	chr13	92426026	92426175	92426096	0.046	6077	-1	3	0	149	+	TRUE	GPC5	ENSG00000179399.9	protein_coding	TRUE	FALSE	FALSE	FALSE
1494	chr13_6085	chr13	92430800	92431024	92430901	0.007	6085	-1	4	0	224	+	TRUE	GPC5	ENSG00000179399.9	protein_coding	TRUE	FALSE	FALSE	TRUE
1495	chr13_6088	chr13	92432587	92432719	92432640	0.046	6088	-1	3	0	132	+	TRUE	GPC5	ENSG00000179399.9	protein_coding	TRUE	FALSE	FALSE	FALSE
1496	chr13_6106	chr13	92453638	92453727	92453648	0.046	6106	-1	3	0	89	+	TRUE	GPC5	ENSG00000179399.9	protein_coding	TRUE	FALSE	FALSE	FALSE
1497	chr13_6122	chr13	92468462	92468544	92468465	0.007	6122	-1	4	0	82	+	TRUE	GPC5	ENSG00000179399.9	protein_coding	TRUE	FALSE	FALSE	TRUE
1498	chr13_6169	chr13	92571411	92571496	92571417	0.046	6169	-1	3	0	85	+	TRUE	GPC5	ENSG00000179399.9	protein_coding	TRUE	FALSE	FALSE	TRUE
1499	chr13_6171	chr13	92571869	92571983	92571904	0.046	6171	-1	3	0	114	+	TRUE	GPC5	ENSG00000179399.9	protein_coding	TRUE	FALSE	FALSE	FALSE
1500	chr13_6195	chr13	92594943	92595156	92595006	0.0006702	6195	-1	5	0	213	+	TRUE	GPC5	ENSG00000179399.9	protein_coding	TRUE	FALSE	FALSE	FALSE
1501	chr13_6198	chr13	92598309	92598449	92598370	0.0008444	6198	4815	5	1	140	+	TRUE	GPC5	ENSG00000179399.9	protein_coding	TRUE	FALSE	FALSE	TRUE
1502	chr13_6210	chr13	92604336	92604599	92604448	0.007	6210	-1	4	0	263	+	TRUE	GPC5	ENSG00000179399.9	protein_coding	TRUE	FALSE	FALSE	TRUE
1503	chr13_6216	chr13	92615566	92615713	92615634	0.046	6216	-1	3	0	147	+	TRUE	GPC5	ENSG00000179399.9	protein_coding	TRUE	FALSE	FALSE	FALSE
1504	chr13_6226	chr13	92637413	92637547	92637468	0.007	6226	-1	4	0	134	+	TRUE	GPC5	ENSG00000179399.9	protein_coding	TRUE	FALSE	FALSE	TRUE
1505	chr13_6227	chr13	92637834	92638040	92637961	0.046	6227	-1	3	0	206	+	TRUE	GPC5	ENSG00000179399.9	protein_coding	TRUE	FALSE	FALSE	FALSE
1506	chr13_6233	chr13	92648388	92648511	92648432	4.114e-05	6233	-1	6	0	123	+	TRUE	GPC5	ENSG00000179399.9	protein_coding	TRUE	FALSE	FALSE	FALSE
1507	chr13_6235	chr13	92649607	92649856	92649675	0.046	6235	-1	3	0	249	+	TRUE	GPC5	ENSG00000179399.9	protein_coding	TRUE	FALSE	FALSE	TRUE
1508	chr13_6238	chr13	92651111	92651239	92651160	0.046	6238	-1	3	0	128	+	TRUE	GPC5	ENSG00000179399.9	protein_coding	TRUE	FALSE	FALSE	FALSE
1509	chr13_6256	chr13	92691989	92692106	92692027	0.046	6256	-1	3	0	117	+	TRUE	GPC5	ENSG00000179399.9	protein_coding	TRUE	FALSE	FALSE	FALSE
1510	chr13_6273	chr13	92798829	92798965	92798886	0.007	6273	-1	4	0	136	+	TRUE	GPC5	ENSG00000179399.9	protein_coding	TRUE	FALSE	FALSE	FALSE
1512	chr13_6302	chr13	92836302	92836466	92836334	0.046	6302	-1	3	0	164	+	TRUE	GPC5	ENSG00000179399.9	protein_coding	TRUE	FALSE	FALSE	FALSE
1513	chr13_6314	chr13	92850435	92850545	92850466	0.007	6314	-1	4	0	110	+	TRUE	GPC5	ENSG00000179399.9	protein_coding	TRUE	FALSE	FALSE	TRUE
1514	chr13_6333	chr13	92870802	92870932	92870853	0.046	6333	-1	3	0	130	+	TRUE	GPC5	ENSG00000179399.9	protein_coding	TRUE	FALSE	FALSE	FALSE
1515	chr13_6336	chr13	92871400	92871629	92871550	0.046	6336	-1	3	0	229	+	TRUE	GPC5	ENSG00000179399.9	protein_coding	TRUE	FALSE	FALSE	FALSE
1517	chr13_6339	chr13	92872173	92872332	92872233	0.046	6339	-1	3	0	159	+	TRUE	GPC5	ENSG00000179399.9	protein_coding	TRUE	FALSE	FALSE	TRUE
1519	chr13_6368	chr13	92901735	92901825	92901746	0.046	6368	-1	3	0	90	+	TRUE	GPC5	ENSG00000179399.9	protein_coding	TRUE	FALSE	FALSE	TRUE
1520	chr13_6386	chr13	92916720	92916896	92916817	0.046	6386	-1	3	0	176	+	TRUE	GPC5	ENSG00000179399.9	protein_coding	TRUE	FALSE	FALSE	TRUE
1521	chr13_6387	chr13	92917255	92917420	92917327	0.046	6387	-1	3	0	165	+	TRUE	GPC5	ENSG00000179399.9	protein_coding	TRUE	FALSE	FALSE	FALSE
1523	chr13_6422	chr13	92962358	92962594	92962417	0.046	6422	-1	3	0	236	+	TRUE	GPC5	ENSG00000179399.9	protein_coding	TRUE	FALSE	FALSE	TRUE
1524	chr13_6432	chr13	92971754	92971839	92971760	0.046	6432	-1	3	0	85	+	TRUE	GPC5	ENSG00000179399.9	protein_coding	TRUE	FALSE	FALSE	FALSE
1525	chr13_6452	chr13	92994513	92994616	92994537	0.046	6452	-1	3	0	103	+	TRUE	GPC5	ENSG00000179399.9	protein_coding	TRUE	FALSE	FALSE	FALSE
1526	chr13_6468	chr13	93031850	93031957	93031878	0.046	6468	-1	3	0	107	+	TRUE	GPC5	ENSG00000179399.9	protein_coding	TRUE	FALSE	FALSE	TRUE
1527	chr13_6469	chr13	93031969	93032081	93032002	0.046	6469	-1	3	0	112	+	TRUE	GPC5	ENSG00000179399.9	protein_coding	TRUE	FALSE	FALSE	TRUE
1528	chr13_6476	chr13	93047609	93047700	93047621	0.046	6476	-1	3	0	91	+	TRUE	GPC5	ENSG00000179399.9	protein_coding	TRUE	FALSE	FALSE	FALSE
1529	chr13_6479	chr13	93048445	93048644	93048513	0.046	6479	-1	3	0	199	+	TRUE	GPC5	ENSG00000179399.9	protein_coding	TRUE	FALSE	FALSE	TRUE
1530	chr13_6487	chr13	93051950	93052126	93052000	0.046	6487	-1	3	0	176	+	TRUE	GPC5	ENSG00000179399.9	protein_coding	TRUE	FALSE	FALSE	FALSE
1531	chr13_6489	chr13	93052752	93052891	93052812	0.046	6489	-1	3	0	139	+	TRUE	GPC5	ENSG00000179399.9	protein_coding	TRUE	FALSE	FALSE	TRUE
1532	chr13_6507	chr13	93098482	93098577	93098498	0.046	6507	-1	3	0	95	+	TRUE	GPC5	ENSG00000179399.9	protein_coding	TRUE	FALSE	FALSE	FALSE
1533	chr13_6509	chr13	93099375	93099524	93099445	0.046	6509	-1	3	0	149	+	TRUE	GPC5	ENSG00000179399.9	protein_coding	TRUE	FALSE	FALSE	FALSE
1534	chr13_6527	chr13	93121131	93121277	93121198	0.046	6527	-1	3	0	146	+	TRUE	GPC5	ENSG00000179399.9	protein_coding	TRUE	FALSE	FALSE	FALSE
1535	chr13_6543	chr13	93159194	93159311	93159232	4.114e-05	6543	-1	6	0	117	+	TRUE	GPC5;GPC5-IT1	ENSG00000179399.9;ENSG00000236240.1	protein_coding;sense_intronic	TRUE	FALSE	FALSE	FALSE
1536	chr13_6566	chr13	93195551	93195656	93195577	0.046	6566	-1	3	0	105	+	TRUE	GPC5	ENSG00000179399.9	protein_coding	TRUE	FALSE	FALSE	TRUE
1537	chr13_6604	chr13	93260906	93261097	93260937	0.007	6604	-1	4	0	191	+	TRUE	GPC5	ENSG00000179399.9	protein_coding	TRUE	FALSE	FALSE	TRUE
1538	chr13_6605	chr13	93261111	93261231	93261152	0.046	6605	-1	3	0	120	+	TRUE	GPC5	ENSG00000179399.9	protein_coding	TRUE	FALSE	FALSE	TRUE
1539	chr13_6637	chr13	93334259	93334340	93334261	0.046	6637	-1	3	0	81	+	TRUE	GPC5	ENSG00000179399.9	protein_coding	TRUE	FALSE	FALSE	FALSE
1540	chr13_6698	chr13	95240796	95240900	95240821	0.046	6698	-1	3	0	104	-	TRUE	TGDS	ENSG00000088451.6	protein_coding	TRUE	FALSE	FALSE	FALSE
1541	chr13_6699	chr13	95240960	95241273	95241103	0	6699	-1	9	0	313	-	TRUE	TGDS	ENSG00000088451.6	protein_coding	TRUE	FALSE	FALSE	TRUE
1543	chr13_6707	chr13	95266901	95267034	95266955	0.046	6707	-1	3	0	133	+	TRUE	GPR180	ENSG00000152749.7	protein_coding	TRUE	FALSE	FALSE	TRUE
1545	chr13_6728	chr13	95677933	95678145	95677986	0.0006702	6728	-1	5	0	212	-	TRUE	ABCC4	ENSG00000125257.9	protein_coding	TRUE	FALSE	FALSE	TRUE
1546	chr13_6730	chr13	95678579	95678704	95678625	0.007	6730	-1	4	0	125	-	TRUE	ABCC4	ENSG00000125257.9	protein_coding	TRUE	FALSE	FALSE	TRUE
1547	chr13_6731	chr13	95679378	95679470	95679391	0.046	6731	-1	3	0	92	-	TRUE	ABCC4	ENSG00000125257.9	protein_coding	TRUE	FALSE	FALSE	FALSE
1548	chr13_6733	chr13	95690706	95690861	95690782	0.046	6733	-1	3	0	155	-	TRUE	ABCC4	ENSG00000125257.9	protein_coding	TRUE	FALSE	FALSE	FALSE
1549	chr13_6737	chr13	95693995	95694122	95694043	0.046	6737	-1	3	0	127	-	TRUE	ABCC4	ENSG00000125257.9	protein_coding	TRUE	FALSE	FALSE	FALSE
1550	chr13_6764	chr13	95743999	95744205	95744126	0.007	6764	-1	4	0	206	-	TRUE	ABCC4	ENSG00000125257.9	protein_coding	TRUE	FALSE	FALSE	TRUE
1552	chr13_6794	chr13	95785900	95785979	95785900	0.046	6794	-1	3	0	79	-	TRUE	ABCC4	ENSG00000125257.9	protein_coding	TRUE	FALSE	FALSE	FALSE
1553	chr13_6803	chr13	95804677	95804797	95804718	0.007	6803	-1	4	0	120	-	TRUE	ABCC4	ENSG00000125257.9	protein_coding	TRUE	FALSE	FALSE	TRUE
1554	chr13_6804	chr13	95805519	95805671	95805592	0.007	6804	-1	4	0	152	-	TRUE	ABCC4	ENSG00000125257.9	protein_coding	TRUE	FALSE	FALSE	TRUE
1555	chr13_6805	chr13	95805690	95805867	95805730	4.114e-05	6805	-1	6	0	177	-	TRUE	ABCC4	ENSG00000125257.9	protein_coding	TRUE	FALSE	FALSE	TRUE
1556	chr13_6813	chr13	95809586	95809704	95809625	0.046	6813	-1	3	0	118	-	TRUE	ABCC4	ENSG00000125257.9	protein_coding	TRUE	FALSE	FALSE	FALSE
1557	chr13_6822	chr13	95825227	95825458	95825265	0.046	6822	-1	3	0	231	-	TRUE	ABCC4	ENSG00000125257.9	protein_coding	TRUE	FALSE	FALSE	FALSE
1558	chr13_6828	chr13	95832171	95832261	95832182	0.046	6828	-1	3	0	90	-	TRUE	ABCC4	ENSG00000125257.9	protein_coding	TRUE	FALSE	FALSE	FALSE
1559	chr13_6859	chr13	95871481	95871719	95871640	4.114e-05	6859	-1	6	0	238	-	TRUE	ABCC4	ENSG00000125257.9	protein_coding	TRUE	FALSE	FALSE	TRUE
1562	chr13_6900	chr13	96334159	96334330	96334251	0.046	6900	-1	3	0	171	+	TRUE	DNAJC3	ENSG00000102580.10	protein_coding	TRUE	FALSE	FALSE	FALSE
1563	chr13_6917	chr13	96381128	96381320	96381241	0.046	6917	-1	3	0	192	+	TRUE	DNAJC3	ENSG00000102580.10	protein_coding	TRUE	FALSE	FALSE	TRUE
1565	chr13_6967	chr13	96504808	96504899	96504820	0.046	6967	-1	3	0	91	-	TRUE	UGGT2	ENSG00000102595.14	protein_coding	TRUE	FALSE	FALSE	FALSE
1566	chr13_6983	chr13	96540727	96540827	96540748	0.046	6983	-1	3	0	100	-	TRUE	UGGT2	ENSG00000102595.14	protein_coding	TRUE	FALSE	FALSE	FALSE
1567	chr13_7003	chr13	96613742	96613836	96613757	0.046	7003	-1	3	0	94	-	TRUE	UGGT2	ENSG00000102595.14	protein_coding	TRUE	FALSE	FALSE	FALSE
1568	chr13_7006	chr13	96618324	96618413	96618334	0.046	7006	-1	3	0	89	-	TRUE	UGGT2	ENSG00000102595.14	protein_coding	TRUE	FALSE	FALSE	FALSE
1569	chr13_7014	chr13	96640677	96640795	96640716	0.046	7014	-1	3	0	118	-	TRUE	UGGT2	ENSG00000102595.14	protein_coding	TRUE	FALSE	FALSE	FALSE
1570	chr13_7026	chr13	96653770	96653914	96653835	0.046	7026	-1	3	0	144	-	TRUE	UGGT2	ENSG00000102595.14	protein_coding	TRUE	FALSE	FALSE	TRUE
1571	chr13_7030	chr13	96656619	96656867	96656697	0.007	7030	-1	4	0	248	-	TRUE	UGGT2	ENSG00000102595.14	protein_coding	TRUE	FALSE	FALSE	TRUE
1572	chr13_7041	chr13	96664966	96665119	96665040	0.046	7041	-1	3	0	153	-	TRUE	UGGT2	ENSG00000102595.14	protein_coding	TRUE	FALSE	FALSE	FALSE
1574	chr13_7070	chr13	97884159	97884299	97884220	0.046	7070	-1	3	0	140	+	TRUE	MBNL2	ENSG00000139793.14	protein_coding	TRUE	FALSE	FALSE	FALSE
1575	chr13_7071	chr13	97884440	97884562	97884483	0.046	7071	-1	3	0	122	+	TRUE	MBNL2	ENSG00000139793.14	protein_coding	TRUE	FALSE	FALSE	TRUE
1576	chr13_7073	chr13	97885246	97885351	97885272	0.007	7073	-1	4	0	105	+	TRUE	MBNL2	ENSG00000139793.14	protein_coding	TRUE	FALSE	FALSE	FALSE
1577	chr13_7074	chr13	97885613	97885709	97885630	0.007	7074	-1	4	0	96	+	TRUE	MBNL2	ENSG00000139793.14	protein_coding	TRUE	FALSE	FALSE	FALSE
1578	chr13_7098	chr13	97932803	97933003	97932924	0.046	7098	-1	3	0	200	+	TRUE	MBNL2	ENSG00000139793.14	protein_coding	TRUE	FALSE	FALSE	FALSE
1579	chr13_7103	chr13	97935574	97935657	97935578	0.046	7103	-1	3	0	83	+	TRUE	MBNL2	ENSG00000139793.14	protein_coding	TRUE	FALSE	FALSE	FALSE
1580	chr13_7109	chr13	97938126	97938308	97938229	0.007	7109	-1	4	0	182	+	TRUE	MBNL2	ENSG00000139793.14	protein_coding	TRUE	FALSE	FALSE	FALSE
1581	chr13_7153	chr13	97989340	97989480	97989401	0.046	7153	-1	3	0	140	+	TRUE	MBNL2	ENSG00000139793.14	protein_coding	TRUE	FALSE	FALSE	FALSE
1582	chr13_7156	chr13	97989757	97989910	97989831	0.046	7156	-1	3	0	153	+	TRUE	MBNL2	ENSG00000139793.14	protein_coding	TRUE	FALSE	FALSE	TRUE
1583	chr13_7187	chr13	98010323	98010435	98010356	0.007	7187	-1	4	0	112	+	TRUE	MBNL2	ENSG00000139793.14	protein_coding	TRUE	FALSE	FALSE	FALSE
1584	chr13_7196	chr13	98017169	98017369	98017290	0.0006702	7196	-1	5	0	200	+	TRUE	MBNL2	ENSG00000139793.14	protein_coding	TRUE	FALSE	FALSE	TRUE
1585	chr13_7234	chr13	98118145	98118354	98118220	0.012	7234	5055	5	14	209	+	TRUE	RAP2A	ENSG00000125249.6	protein_coding	TRUE	TRUE	TRUE	TRUE
1586	chr13_7236	chr13	98119832	98119938	98119859	2.302e-07	7236	5057	8	5	106	+	TRUE	RAP2A	ENSG00000125249.6	protein_coding	TRUE	TRUE	TRUE	TRUE
1590	chr13_7258	chr13	98660625	98660740	98660661	0.0006702	7258	-1	5	0	115	+	TRUE	IPO5	ENSG00000065150.14	protein_coding	TRUE	FALSE	FALSE	FALSE
1595	chr13_7283	chr13	98806138	98806238	98806159	0.046	7283	-1	3	0	100	+	TRUE	FARP1	ENSG00000152767.11	protein_coding	TRUE	FALSE	FALSE	TRUE
1596	chr13_7290	chr13	98821360	98821511	98821432	0.046	7290	-1	3	0	151	+	TRUE	FARP1	ENSG00000152767.11	protein_coding	TRUE	FALSE	FALSE	FALSE
1597	chr13_7300	chr13	98835201	98835280	98835201	0.046	7300	-1	3	0	79	+	TRUE	FARP1	ENSG00000152767.11	protein_coding	TRUE	FALSE	FALSE	TRUE
1598	chr13_7352	chr13	98930762	98930880	98930801	0.0006702	7352	-1	5	0	118	+	TRUE	FARP1	ENSG00000152767.11	protein_coding	TRUE	FALSE	FALSE	TRUE
1599	chr13_7372	chr13	98983529	98983615	98983536	0.046	7372	-1	3	0	86	+	TRUE	FARP1	ENSG00000152767.11	protein_coding	TRUE	FALSE	FALSE	FALSE
1600	chr13_7397	chr13	99055159	99055324	99055245	0.0008444	7397	5152	5	1	165	+	TRUE	FARP1	ENSG00000152767.11	protein_coding	TRUE	TRUE	FALSE	TRUE
1601	chr13_7400	chr13	99055939	99056044	99055965	0.008	7400	5154	4	1	105	+	TRUE	FARP1	ENSG00000152767.11	protein_coding	TRUE	TRUE	FALSE	FALSE
1602	chr13_7401	chr13	99056141	99056412	99056314	0.0008444	7401	5155	5	1	271	+	TRUE	FARP1	ENSG00000152767.11	protein_coding	TRUE	TRUE	FALSE	TRUE
1603	chr13_7467	chr13	99196188	99196278	99196199	0.046	7467	-1	3	0	90	-	TRUE	STK24	ENSG00000102572.10	protein_coding	TRUE	FALSE	FALSE	FALSE
1604	chr13_7475	chr13	99219573	99219703	99219624	0.046	7475	-1	3	0	130	-	TRUE	STK24	ENSG00000102572.10	protein_coding	TRUE	FALSE	FALSE	FALSE
1605	chr13_7492	chr13	99495618	99495762	99495683	0.046	7492	-1	3	0	144	-	TRUE	DOCK9	ENSG00000088387.13	protein_coding	TRUE	FALSE	FALSE	TRUE
1606	chr13_7501	chr13	99500360	99500621	99500542	0.046	7501	-1	3	0	261	-	TRUE	DOCK9	ENSG00000088387.13	protein_coding	TRUE	FALSE	FALSE	FALSE
1607	chr13_7529	chr13	99635643	99635831	99635676	0.007	7529	-1	4	0	188	-	TRUE	DOCK9	ENSG00000088387.13	protein_coding	TRUE	FALSE	FALSE	FALSE
1608	chr13_7608	chr13	99899133	99899241	99899162	0.046	7608	-1	3	0	108	+	TRUE	UBAC2	ENSG00000134882.11	protein_coding	TRUE	FALSE	FALSE	FALSE
1609	chr13_7609	chr13	99900259	99900414	99900335	0.046	7609	-1	3	0	155	+	TRUE	UBAC2	ENSG00000134882.11	protein_coding	TRUE	FALSE	FALSE	FALSE
1610	chr13_7610	chr13	99900577	99900674	99900595	0.046	7610	-1	3	0	97	+	TRUE	UBAC2	ENSG00000134882.11	protein_coding	TRUE	FALSE	FALSE	FALSE
1611	chr13_7615	chr13	99904304	99904419	99904340	0.008	7615	5302	4	1	115	+	TRUE	UBAC2	ENSG00000134882.11	protein_coding	TRUE	FALSE	FALSE	TRUE
1612	chr13_7629	chr13	99916649	99916772	99916693	1.62e-06	7629	-1	7	0	123	+	TRUE	UBAC2	ENSG00000134882.11	protein_coding	TRUE	FALSE	FALSE	TRUE
1613	chr13_7634	chr13	99924929	99925041	99924962	0.046	7634	-1	3	0	112	+	TRUE	UBAC2	ENSG00000134882.11	protein_coding	TRUE	FALSE	FALSE	FALSE
1614	chr13_7641	chr13	99928308	99928387	99928308	0.046	7641	-1	3	0	79	+	TRUE	UBAC2	ENSG00000134882.11	protein_coding	TRUE	FALSE	FALSE	FALSE
1615	chr13_7645	chr13	99932313	99932471	99932392	0.046	7645	-1	3	0	158	+	TRUE	UBAC2	ENSG00000134882.11	protein_coding	TRUE	FALSE	FALSE	FALSE
1616	chr13_7651	chr13	99938636	99938753	99938674	0.046	7651	-1	3	0	117	+	TRUE	UBAC2	ENSG00000134882.11	protein_coding	TRUE	FALSE	FALSE	TRUE
1617	chr13_7666	chr13	99967329	99967523	99967444	0.007	7666	-1	4	0	194	+	TRUE	UBAC2	ENSG00000134882.11	protein_coding	TRUE	FALSE	FALSE	TRUE
1618	chr13_7684	chr13	99979337	99979441	99979362	0.046	7684	-1	3	0	104	+	TRUE	UBAC2	ENSG00000134882.11	protein_coding	TRUE	FALSE	FALSE	FALSE
1619	chr13_7697	chr13	99991200	99991297	99991218	0.046	7697	-1	3	0	97	+	TRUE	UBAC2	ENSG00000134882.11	protein_coding	TRUE	FALSE	FALSE	FALSE
1621	chr13_7734	chr13	100153782	100153862	100153783	0.034	7734	5333	4	9	80	+	TRUE	TM9SF2	ENSG00000125304.8	protein_coding	TRUE	TRUE	TRUE	FALSE
1622	chr13_7798	chr13	100327523	100327655	100327576	0.046	7798	-1	3	0	132	+	TRUE	CLYBL	ENSG00000125246.11	protein_coding	TRUE	FALSE	FALSE	FALSE
1623	chr13_7840	chr13	100616107	100616242	100616163	0.005	7840	5370	5	9	135	-	TRUE	ZIC5	ENSG00000139800.8	protein_coding	TRUE	TRUE	TRUE	TRUE
1624	chr13_7845	chr13	100618581	100618686	100618607	0.046	7845	-1	3	0	105	-	TRUE	ZIC5	ENSG00000139800.8	protein_coding	TRUE	FALSE	FALSE	FALSE
1626	chr13_7892	chr13	100867252	100867344	100867265	0.046	7892	-1	3	0	92	+	TRUE	PCCA	ENSG00000175198.10	protein_coding	TRUE	FALSE	FALSE	FALSE
1627	chr13_7921	chr13	100945116	100945267	100945188	0.046	7921	-1	3	0	151	+	TRUE	PCCA	ENSG00000175198.10	protein_coding	TRUE	FALSE	FALSE	FALSE
1628	chr13_7938	chr13	101031056	101031166	101031087	0.046	7938	-1	3	0	110	+	TRUE	PCCA	ENSG00000175198.10	protein_coding	TRUE	FALSE	FALSE	FALSE
1630	chr13_8047	chr13	103280610	103280763	103280684	0.046	8047	-1	3	0	153	+	TRUE	TPP2	ENSG00000134900.7	protein_coding	TRUE	FALSE	FALSE	FALSE
1632	chr13_8094	chr13	103468207	103468343	103468264	0.046	8094	-1	3	0	136	+	TRUE	BIVM;BIVM-ERCC5	ENSG00000134897.9;ENSG00000270181.1	protein_coding	TRUE	FALSE	FALSE	FALSE
1633	chr13_8100	chr13	103480005	103480186	103480029	0.046	8100	-1	3	0	181	+	TRUE	BIVM;BIVM-ERCC5	ENSG00000134897.9;ENSG00000270181.1	protein_coding	TRUE	FALSE	FALSE	FALSE
1635	chr13_8113	chr13	103507302	103507590	103507477	0.007	8113	-1	4	0	288	+	TRUE	BIVM-ERCC5;ERCC5	ENSG00000270181.1;ENSG00000134899.13	protein_coding	TRUE	FALSE	FALSE	TRUE
1637	chr13_8158	chr13	107209932	107210106	107210027	9.192e-05	8158	5689	6	3	174	-	TRUE	ARGLU1	ENSG00000134884.9	protein_coding	TRUE	TRUE	FALSE	TRUE
1639	chr13_8227	chr13	109882704	109883021	109882781	0	8227	-1	9	0	317	-	FALSE	NA	NA	NA	FALSE	FALSE	FALSE	TRUE
1641	chr13_8233	chr13	109886856	109887014	109886935	0.046	8233	-1	3	0	158	-	FALSE	NA	NA	NA	FALSE	FALSE	FALSE	TRUE
1642	chr13_8245	chr13	109891144	109891428	109891189	0.046	8245	-1	3	0	284	-	FALSE	NA	NA	NA	FALSE	FALSE	FALSE	TRUE
1643	chr13_8249	chr13	109893167	109893287	109893208	0.007	8249	-1	4	0	120	-	FALSE	NA	NA	NA	FALSE	FALSE	FALSE	TRUE
1644	chr13_8250	chr13	109893733	109893853	109893774	0.046	8250	-1	3	0	120	-	FALSE	NA	NA	NA	FALSE	FALSE	FALSE	FALSE
1645	chr13_8264	chr13	109899319	109899452	109899373	0.046	8264	-1	3	0	133	-	FALSE	NA	NA	NA	FALSE	FALSE	FALSE	TRUE
1646	chr13_8266	chr13	109899995	109900075	109899996	0.046	8266	-1	3	0	80	-	FALSE	NA	NA	NA	FALSE	FALSE	FALSE	TRUE
1647	chr13_8269	chr13	109900604	109900951	109900733	0	8269	-1	15	0	347	-	FALSE	NA	NA	NA	FALSE	FALSE	FALSE	TRUE
1648	chr13_8276	chr13	109902453	109902591	109902512	0.046	8276	-1	3	0	138	-	FALSE	NA	NA	NA	FALSE	FALSE	FALSE	TRUE
1649	chr13_8289	chr13	109908643	109908851	109908699	0.007	8289	-1	4	0	208	-	FALSE	NA	NA	NA	FALSE	FALSE	FALSE	TRUE
1650	chr13_8296	chr13	109910802	109911124	109910965	0.007	8296	-1	4	0	322	-	FALSE	NA	NA	NA	FALSE	FALSE	FALSE	TRUE
1651	chr13_8297	chr13	109911282	109911509	109911359	0.007	8297	-1	4	0	227	-	FALSE	NA	NA	NA	FALSE	FALSE	FALSE	TRUE
1652	chr13_8298	chr13	109911605	109911754	109911675	1.62e-06	8298	-1	7	0	149	-	FALSE	NA	NA	NA	FALSE	FALSE	FALSE	TRUE
1653	chr13_8303	chr13	109913107	109913211	109913132	0.046	8303	-1	3	0	104	-	FALSE	NA	NA	NA	FALSE	FALSE	FALSE	TRUE
1654	chr13_8314	chr13	109919233	109919345	109919266	0.015	8314	5792	4	4	112	+	FALSE	NA	NA	NA	FALSE	FALSE	FALSE	FALSE
1655	chr13_8319	chr13	109920767	109920883	109920804	0	8319	5797	9	1	116	+	FALSE	NA	NA	NA	FALSE	FALSE	FALSE	TRUE
1656	chr13_8326	chr13	109922411	109922526	109922447	0.012	8326	5804	4	3	115	+	FALSE	NA	NA	NA	FALSE	FALSE	FALSE	FALSE
1657	chr13_8327	chr13	109922643	109922737	109922658	0.021	8327	5805	4	6	94	+	FALSE	NA	NA	NA	FALSE	FALSE	FALSE	FALSE
1658	chr13_8374	chr13	110428621	110428721	110428642	0.046	8374	-1	3	0	100	-	TRUE	IRS2	ENSG00000185950.7	protein_coding	TRUE	FALSE	FALSE	FALSE
1660	chr13_8410	chr13	110882525	110882661	110882582	1.62e-06	8410	-1	7	0	136	-	TRUE	COL4A1	ENSG00000187498.10	protein_coding	TRUE	FALSE	FALSE	FALSE
1661	chr13_8462	chr13	111107435	111107558	111107479	0.046	8462	-1	3	0	123	+	TRUE	COL4A2	ENSG00000134871.13	protein_coding	TRUE	FALSE	FALSE	FALSE
1662	chr13_8491	chr13	111206643	111206801	111206722	0.007	8491	-1	4	0	158	-	TRUE	RAB20	ENSG00000139832.3	protein_coding	TRUE	FALSE	FALSE	FALSE
1663	chr13_8507	chr13	111275106	111275248	111275169	0.0006702	8507	-1	5	0	142	+	TRUE	CARKD	ENSG00000213995.7	protein_coding	TRUE	FALSE	FALSE	TRUE
1665	chr13_8549	chr13	111333066	111333181	111333102	0.007	8549	-1	4	0	115	-	TRUE	CARS2	ENSG00000134905.12	protein_coding	TRUE	FALSE	FALSE	FALSE
1666	chr13_8551	chr13	111334220	111334301	111334222	0.046	8551	-1	3	0	81	-	TRUE	CARS2	ENSG00000134905.12	protein_coding	TRUE	FALSE	FALSE	FALSE
1667	chr13_8553	chr13	111334927	111335100	111334987	0.007	8553	-1	4	0	173	-	TRUE	CARS2	ENSG00000134905.12	protein_coding	TRUE	FALSE	FALSE	TRUE
1668	chr13_8587	chr13	111543510	111543650	111543571	0.046	8587	-1	3	0	140	-	TRUE	ANKRD10	ENSG00000088448.10	protein_coding	TRUE	FALSE	FALSE	TRUE
1669	chr13_8594	chr13	111553128	111553248	111553169	5.398e-05	8594	6141	6	1	120	-	TRUE	ANKRD10	ENSG00000088448.10	protein_coding	TRUE	FALSE	FALSE	TRUE
1672	chr13_8654	chr13	111932310	111932436	111932357	8.299e-08	8654	6185	8	2	126	+	TRUE	ARHGEF7	ENSG00000102606.13	protein_coding	TRUE	FALSE	FALSE	TRUE
1674	chr13_8705	chr13	113201289	113201424	113201345	0.046	8705	-1	4	11	135	-	TRUE	TUBGCP3	ENSG00000126216.8	protein_coding	TRUE	TRUE	FALSE	FALSE
1675	chr13_8706	chr13	113201623	113201794	113201715	0.046	8706	-1	4	11	171	-	TRUE	TUBGCP3	ENSG00000126216.8	protein_coding	TRUE	TRUE	FALSE	TRUE
1676	chr13_8735	chr13	113367789	113367872	113367793	0.007	8735	-1	4	0	83	+	TRUE	ATP11A	ENSG00000068650.14	protein_coding	TRUE	FALSE	FALSE	FALSE
1679	chr13_8797	chr13	113537196	113537593	113537262	1.33e-05	8797	-1	7	7	397	+	TRUE	ATP11A	ENSG00000068650.14	protein_coding	TRUE	TRUE	TRUE	TRUE
1680	chr13_8805	chr13	113740938	113741064	113740985	0.007	8805	-1	4	0	126	+	TRUE	MCF2L	ENSG00000126217.16	protein_coding	TRUE	FALSE	FALSE	FALSE
1681	chr13_8813	chr13	113807153	113807374	113807204	0.046	8813	-1	3	0	221	-	FALSE	NA	NA	NA	FALSE	FALSE	FALSE	TRUE
1683	chr13_8827	chr13	113840447	113840605	113840526	0.012	8827	6363	4	3	158	-	TRUE	PCID2	ENSG00000126226.17	protein_coding	TRUE	TRUE	FALSE	TRUE
1684	chr13_8828	chr13	113840895	113841048	113840969	0.046	8828	-1	3	0	153	-	TRUE	PCID2	ENSG00000126226.17	protein_coding	TRUE	TRUE	FALSE	FALSE
1685	chr13_8851	chr13	113857604	113857756	113857677	0.007	8851	-1	4	0	152	-	TRUE	PCID2	ENSG00000126226.17	protein_coding	TRUE	FALSE	FALSE	TRUE
1686	chr13_8857	chr13	113859933	113860368	113860052	2.213e-06	8857	6383	7	1	435	-	TRUE	PCID2	ENSG00000126226.17	protein_coding	TRUE	FALSE	FALSE	TRUE
1688	chr13_8859	chr13	113861155	113861255	113861176	0.046	8859	-1	3	0	100	-	TRUE	PCID2	ENSG00000126226.17	protein_coding	TRUE	FALSE	FALSE	TRUE
1690	chr13_8897	chr13	113881222	113881330	113881251	0.046	8897	-1	3	0	108	+	TRUE	CUL4A	ENSG00000139842.10	protein_coding	TRUE	FALSE	FALSE	FALSE
1691	chr13_8906	chr13	113885173	113885257	113885178	0.046	8906	-1	3	0	84	+	TRUE	CUL4A	ENSG00000139842.10	protein_coding	TRUE	FALSE	FALSE	FALSE
1693	chr13_8929	chr13	113903320	113903590	113903511	0.007	8929	-1	4	0	270	+	TRUE	CUL4A	ENSG00000139842.10	protein_coding	TRUE	FALSE	FALSE	FALSE
1697	chr13_8977	chr13	114007829	114008036	114007890	0.046	8977	-1	3	0	207	-	TRUE	GRTP1	ENSG00000139835.9	protein_coding	TRUE	FALSE	FALSE	FALSE
1699	chr13_9034	chr13	114137588	114137727	114137648	0.046	9034	-1	3	0	139	-	TRUE	DCUN1D2	ENSG00000150401.10	protein_coding	TRUE	FALSE	FALSE	FALSE
1701	chr13_9099	chr13	114246110	114246249	114246170	0.046	9099	-1	3	0	139	+	TRUE	TFDP1	ENSG00000198176.8	protein_coding	TRUE	FALSE	FALSE	FALSE
1702	chr13_9118	chr13	114263162	114263350	114263206	0.007	9118	-1	4	0	188	+	TRUE	TFDP1	ENSG00000198176.8	protein_coding	TRUE	FALSE	FALSE	TRUE
1703	chr13_9121	chr13	114263810	114263914	114263835	0.007	9121	-1	4	0	104	+	TRUE	TFDP1	ENSG00000198176.8	protein_coding	TRUE	FALSE	FALSE	FALSE
1704	chr13_9123	chr13	114264385	114264494	114264415	0.007	9123	-1	4	0	109	+	TRUE	TFDP1	ENSG00000198176.8	protein_coding	TRUE	FALSE	FALSE	TRUE
1705	chr13_9124	chr13	114264500	114264640	114264561	0.0006702	9124	-1	5	0	140	+	TRUE	TFDP1	ENSG00000198176.8	protein_coding	TRUE	FALSE	FALSE	TRUE
1706	chr13_9125	chr13	114264645	114265019	114264863	0.007	9125	-1	4	0	374	+	TRUE	TFDP1	ENSG00000198176.8	protein_coding	TRUE	FALSE	FALSE	TRUE
1707	chr13_9134	chr13	114269881	114269961	114269882	0.046	9134	-1	3	0	80	+	TRUE	TFDP1	ENSG00000198176.8	protein_coding	TRUE	FALSE	FALSE	TRUE
1708	chr13_9155	chr13	114278622	114279309	114279230	4.114e-05	9155	-1	6	0	687	+	TRUE	TFDP1	ENSG00000198176.8	protein_coding	TRUE	FALSE	FALSE	TRUE
1709	chr13_9156	chr13	114279490	114279843	114279680	0	9156	-1	11	0	353	+	TRUE	TFDP1	ENSG00000198176.8	protein_coding	TRUE	FALSE	FALSE	TRUE
1710	chr13_9157	chr13	114279875	114280109	114279914	0.046	9157	-1	3	0	234	+	TRUE	TFDP1	ENSG00000198176.8	protein_coding	TRUE	FALSE	FALSE	TRUE
1711	chr13_9159	chr13	114280226	114280396	114280244	0.046	9159	-1	3	0	170	+	TRUE	TFDP1	ENSG00000198176.8	protein_coding	TRUE	FALSE	FALSE	TRUE
1712	chr13_9160	chr13	114280435	114280577	114280498	0.0006702	9160	-1	5	0	142	+	TRUE	TFDP1	ENSG00000198176.8	protein_coding	TRUE	FALSE	FALSE	TRUE
1713	chr13_9162	chr13	114280839	114280968	114280889	0.046	9162	-1	3	0	129	+	TRUE	TFDP1	ENSG00000198176.8	protein_coding	TRUE	FALSE	FALSE	TRUE
1714	chr13_9169	chr13	114282060	114282206	114282127	0.046	9169	-1	3	0	146	+	TRUE	TFDP1	ENSG00000198176.8	protein_coding	TRUE	FALSE	FALSE	TRUE
1715	chr13_9175	chr13	114284402	114284534	114284455	5.398e-05	9175	6620	6	1	132	+	TRUE	TFDP1	ENSG00000198176.8	protein_coding	TRUE	FALSE	FALSE	FALSE
1720	chr13_9238	chr13	114797069	114797184	114797105	0.007	9238	-1	4	0	115	-	TRUE	RASA3	ENSG00000185989.9	protein_coding	TRUE	FALSE	FALSE	FALSE
1721	chr13_9263	chr13	115003233	115003336	115003257	0.046	9263	-1	3	0	103	+	TRUE	CDC16	ENSG00000130177.10	protein_coding	TRUE	FALSE	FALSE	TRUE
1722	chr13_9269	chr13	115019678	115019773	115019694	0.007	9269	-1	4	0	95	+	TRUE	CDC16	ENSG00000130177.10	protein_coding	TRUE	FALSE	FALSE	TRUE
1723	chr13_9274	chr13	115025506	115025748	115025580	0.046	9274	-1	3	0	242	+	TRUE	CDC16	ENSG00000130177.10	protein_coding	TRUE	FALSE	FALSE	TRUE
1724	chr13_9286	chr13	115049127	115049423	115049344	0	9286	6754	9	1	296	+	TRUE	UPF3A	ENSG00000169062.10	protein_coding	TRUE	FALSE	FALSE	TRUE
1725	chr13_9288	chr13	115049703	115049808	115049729	0.046	9288	-1	3	0	105	+	TRUE	UPF3A	ENSG00000169062.10	protein_coding	TRUE	FALSE	FALSE	TRUE
1726	chr13_9289	chr13	115049830	115049910	115049831	0.046	9289	-1	3	0	80	+	TRUE	UPF3A	ENSG00000169062.10	protein_coding	TRUE	FALSE	FALSE	TRUE
1727	chr13_9291	chr13	115050346	115050467	115050388	0.008	9291	6756	4	1	121	+	TRUE	UPF3A	ENSG00000169062.10	protein_coding	TRUE	FALSE	FALSE	TRUE
1728	chr13_9302	chr13	115061904	115062005	115061926	0.046	9302	-1	3	0	101	+	TRUE	UPF3A	ENSG00000169062.10	protein_coding	TRUE	FALSE	FALSE	FALSE
1821	chr14_30	chr14	20811195	20811572	20811493	7.001e-08	30	69	11	26	377	-	TRUE	RPPH1	ENSG00000259001.2	antisense	FALSE	TRUE	FALSE	TRUE
2126	chr14_91	chr14	21564909	21565036	21564957	0.019	91	270	4	2	127	-	TRUE	ZNF219	ENSG00000165804.11	protein_coding	TRUE	FALSE	FALSE	TRUE
1734	chr14_108	chr14	21679193	21679309	21679230	0.005	108	307	7	27	116	-	TRUE	HNRNPC	ENSG00000092199.13	protein_coding	TRUE	TRUE	TRUE	TRUE
1758	chr14_152	chr14	21724012	21724303	21724194	6.126e-07	152	-1	8	0	291	-	TRUE	HNRNPC	ENSG00000092199.13	protein_coding	TRUE	FALSE	FALSE	TRUE
1768	chr14_174	chr14	21819642	21819862	21819783	0.047	174	336	4	8	220	-	TRUE	SUPT16H	ENSG00000092201.5	protein_coding	TRUE	TRUE	TRUE	TRUE
1777	chr14_203	chr14	21908154	21908287	21908208	0.014	203	-1	4	0	133	-	TRUE	CHD8	ENSG00000100888.8	protein_coding	TRUE	FALSE	FALSE	TRUE
1789	chr14_236	chr14	21977024	21977174	21977095	0.002	236	-1	5	0	150	-	TRUE	METTL3	ENSG00000165819.7	protein_coding	TRUE	FALSE	FALSE	TRUE
1850	chr14_349	chr14	23516704	23516982	23516838	1.681e-05	349	701	8	12	278	-	TRUE	CDH24	ENSG00000139880.15	protein_coding	TRUE	TRUE	TRUE	TRUE
1851	chr14_350	chr14	23516995	23517146	23517067	0.035	350	702	4	6	151	-	TRUE	CDH24	ENSG00000139880.15	protein_coding	TRUE	TRUE	TRUE	TRUE
1853	chr14_356	chr14	23519182	23519501	23519422	0	356	710	10	2	319	-	TRUE	CDH24	ENSG00000139880.15	protein_coding	TRUE	TRUE	FALSE	TRUE
1856	chr14_357	chr14	23519540	23519685	23519606	1.7e-05	357	711	7	1	145	-	TRUE	CDH24	ENSG00000139880.15	protein_coding	TRUE	FALSE	FALSE	TRUE
1858	chr14_359	chr14	23519799	23519952	23519873	0.014	359	-1	4	0	153	-	TRUE	CDH24	ENSG00000139880.15	protein_coding	TRUE	FALSE	FALSE	TRUE
1859	chr14_360	chr14	23519989	23520439	23520346	0	360	713	11	2	450	-	TRUE	CDH24	ENSG00000139880.15	protein_coding	TRUE	FALSE	FALSE	TRUE
1866	chr14_381	chr14	23535225	23535399	23535320	6.126e-07	381	-1	8	0	174	-	TRUE	ACIN1	ENSG00000100813.10	protein_coding	TRUE	TRUE	FALSE	TRUE
1867	chr14_383	chr14	23536859	23536959	23536880	0.023	383	742	4	3	100	-	TRUE	ACIN1	ENSG00000100813.10	protein_coding	TRUE	TRUE	FALSE	FALSE
1885	chr14_425	chr14	23767034	23767243	23767088	0.014	425	-1	4	0	209	-	TRUE	HOMEZ;PPP1R3E	ENSG00000215271.6;ENSG00000235194.4	protein_coding	TRUE	TRUE	TRUE	FALSE
1897	chr14_457	chr14	23794650	23795021	23794942	0	457	855	14	28	371	+	TRUE	PABPN1	ENSG00000100836.6	protein_coding	TRUE	TRUE	TRUE	TRUE
1961	chr14_535	chr14	24665519	24665670	24665591	0.002	535	-1	5	0	151	+	FALSE	NA	NA	NA	FALSE	FALSE	FALSE	FALSE
1966	chr14_553	chr14	24696608	24696710	24696631	0	553	1137	10	1	102	-	TRUE	NEDD8-MDP1;NEDD8	ENSG00000255526.2;ENSG00000129559.8	protein_coding	TRUE	TRUE	FALSE	TRUE
2027	chr14_665	chr14	27371584	27371805	27371657	1.311e-05	665	-1	7	0	221	+	TRUE	RP11-384J4.2;RP11-384J4.1	ENSG00000258081.3;ENSG00000257612.1	lincRNA	FALSE	FALSE	FALSE	TRUE
2073	chr14_775	chr14	27677819	27677926	27677847	0.014	775	-1	4	0	107	+	FALSE	NA	NA	NA	FALSE	FALSE	FALSE	FALSE
2098	chr14_808	chr14	27796055	27796178	27796099	0.014	808	-1	4	0	123	+	FALSE	NA	NA	NA	FALSE	FALSE	FALSE	FALSE
1731	chr14_1039	chr14	31039444	31039531	31039452	0.014	1039	-1	4	0	87	+	TRUE	G2E3	ENSG00000092140.10	protein_coding	TRUE	FALSE	FALSE	TRUE
1735	chr14_1099	chr14	31153567	31153711	31153632	0.002	1099	-1	5	0	144	+	TRUE	SCFD1	ENSG00000092108.16	protein_coding	TRUE	FALSE	FALSE	FALSE
1742	chr14_1218	chr14	31765975	31766059	31765980	0.014	1218	-1	4	0	84	-	TRUE	HEATR5A	ENSG00000129493.10	protein_coding	TRUE	TRUE	FALSE	TRUE
1743	chr14_1219	chr14	31766640	31766773	31766694	0.014	1219	-1	4	0	133	-	TRUE	HEATR5A	ENSG00000129493.10	protein_coding	TRUE	TRUE	FALSE	TRUE
1745	chr14_1253	chr14	31843496	31843606	31843527	0.014	1253	-1	4	0	110	-	TRUE	HEATR5A;RP11-176H8.1	ENSG00000129493.10;ENSG00000203546.3	protein_coding	TRUE	FALSE	FALSE	FALSE
1756	chr14_1464	chr14	34916868	34916979	34916900	0.002	1464	-1	5	0	111	-	TRUE	EGLN3;SPTSSA	ENSG00000129521.9;ENSG00000165389.6	protein_coding	TRUE	FALSE	FALSE	TRUE
1764	chr14_1594	chr14	35666218	35666481	35666402	0.014	1594	-1	4	0	263	+	TRUE	KIAA0391	ENSG00000100890.11;ENSG00000258790.1	protein_coding	TRUE	FALSE	FALSE	FALSE
1770	chr14_1797	chr14	37759357	37759486	37759407	0.014	1797	-1	4	0	129	+	TRUE	MIPOL1	ENSG00000151338.14	protein_coding	TRUE	FALSE	FALSE	FALSE
1771	chr14_1807	chr14	37778488	37778713	37778634	1.311e-05	1807	-1	7	0	225	+	TRUE	MIPOL1	ENSG00000151338.14	protein_coding	TRUE	FALSE	FALSE	TRUE
1775	chr14_1944	chr14	39651592	39651928	39651665	0.026	1944	-1	6	26	336	+	TRUE	PNN	ENSG00000100941.4	protein_coding	TRUE	TRUE	TRUE	TRUE
1781	chr14_2190	chr14	50053523	50053621	50053542	0.026	2190	2658	4	4	98	+	TRUE	RN7SL1	ENSG00000258486.2	antisense	FALSE	TRUE	FALSE	TRUE
1782	chr14_2217	chr14	50256563	50256703	50256624	0.0001946	2217	-1	6	0	140	-	TRUE	NEMF	ENSG00000165525.13	protein_coding	TRUE	FALSE	FALSE	FALSE
1784	chr14_2235	chr14	50329237	50329340	50329261	0.026	2235	2801	4	4	103	-	TRUE	RN7SL2	ENSG00000265150.1	misc_RNA	FALSE	TRUE	FALSE	FALSE
1785	chr14_2290	chr14	50785509	50785697	50785569	0.002	2290	-1	5	0	188	+	TRUE	ATP5S	ENSG00000125375.10	protein_coding	TRUE	FALSE	FALSE	TRUE
1787	chr14_2346	chr14	50967326	50967474	50967395	0.014	2346	-1	4	0	148	-	TRUE	MAP4K5	ENSG00000012983.7	protein_coding	TRUE	FALSE	FALSE	TRUE
1791	chr14_2457	chr14	53106847	53107039	53106918	0	2457	-1	13	14	192	-	TRUE	ERO1L	ENSG00000197930.8	protein_coding	TRUE	TRUE	TRUE	TRUE
1792	chr14_2461	chr14	53107810	53108006	53107927	0.03	2461	-1	5	16	196	-	TRUE	ERO1L	ENSG00000197930.8	protein_coding	TRUE	TRUE	TRUE	TRUE
1794	chr14_2516	chr14	53324447	53324759	53324563	0.019	2516	-1	6	24	312	-	TRUE	FERMT2	ENSG00000073712.9	protein_coding	TRUE	TRUE	TRUE	TRUE
1795	chr14_2520	chr14	53340171	53340255	53340176	0.014	2520	-1	4	0	84	-	TRUE	FERMT2	ENSG00000073712.9	protein_coding	TRUE	FALSE	FALSE	FALSE
1796	chr14_2559	chr14	53505566	53505749	53505616	0.004	2559	3408	5	3	183	-	FALSE	NA	NA	NA	FALSE	FALSE	FALSE	TRUE
1797	chr14_2561	chr14	53506243	53506347	53506268	0.003	2561	-1	5	2	104	-	FALSE	NA	NA	NA	FALSE	FALSE	FALSE	TRUE
1798	chr14_2562	chr14	53506351	53506495	53506416	0.004	2562	3413	5	3	144	-	FALSE	NA	NA	NA	FALSE	FALSE	FALSE	TRUE
1801	chr14_2711	chr14	55310630	55310763	55310684	0.047	2711	3576	4	8	133	-	TRUE	GCH1	ENSG00000131979.14	protein_coding	TRUE	TRUE	TRUE	TRUE
1803	chr14_2737	chr14	55505425	55505670	55505550	0.014	2737	-1	4	0	245	+	TRUE	SOCS4	ENSG00000180008.8	protein_coding	TRUE	FALSE	FALSE	TRUE
1809	chr14_2792	chr14	55743077	55743264	55743123	0.0001946	2792	-1	6	0	187	+	TRUE	FBXO34	ENSG00000178974.5	protein_coding	TRUE	FALSE	FALSE	TRUE
1812	chr14_2803	chr14	55756184	55756273	55756194	0.014	2803	-1	4	0	89	+	TRUE	FBXO34	ENSG00000178974.5	protein_coding	TRUE	FALSE	FALSE	TRUE
1813	chr14_2883	chr14	56057141	56057275	56057196	0.014	2883	-1	4	0	134	+	TRUE	KTN1	ENSG00000126777.13	protein_coding	TRUE	FALSE	FALSE	TRUE
1826	chr14_3057	chr14	58759632	58759772	58759693	2.83e-05	3057	4072	7	3	140	-	TRUE	C14orf37;RP11-349A22.5	ENSG00000139971.11;ENSG00000257621.3	protein_coding;antisense	TRUE	FALSE	FALSE	TRUE
1830	chr14_3154	chr14	59883949	59884076	59883997	0.002	3154	4246	5	1	127	+	FALSE	NA	NA	NA	FALSE	FALSE	FALSE	TRUE
1832	chr14_3205	chr14	59935506	59935683	59935604	0.014	3205	-1	4	0	177	-	TRUE	L3HYPDH	ENSG00000126790.7	protein_coding	TRUE	FALSE	FALSE	TRUE
1834	chr14_3212	chr14	59937682	59937840	59937761	0.014	3212	-1	4	0	158	-	TRUE	L3HYPDH	ENSG00000126790.7	protein_coding	TRUE	FALSE	FALSE	FALSE
1836	chr14_3218	chr14	59940192	59940326	59940247	0.002	3218	-1	5	0	134	-	TRUE	L3HYPDH	ENSG00000126790.7	protein_coding	TRUE	FALSE	FALSE	TRUE
1837	chr14_3219	chr14	59940346	59940706	59940420	0	3219	-1	14	0	360	-	TRUE	L3HYPDH	ENSG00000126790.7	protein_coding	TRUE	FALSE	FALSE	TRUE
1839	chr14_3324	chr14	61307924	61308061	61307982	0.014	3324	-1	4	0	137	+	TRUE	MNAT1	ENSG00000020426.6	protein_coding	TRUE	FALSE	FALSE	TRUE
1841	chr14_3399	chr14	61454960	61455071	61454992	0.002	3399	-1	5	0	111	+	TRUE	SLC38A6	ENSG00000139974.11	protein_coding	TRUE	FALSE	FALSE	FALSE
1845	chr14_3471	chr14	62191690	62191838	62191759	0.0001946	3471	-1	6	0	148	+	TRUE	HIF1A	ENSG00000100644.12	protein_coding	TRUE	FALSE	FALSE	TRUE
1846	chr14_3472	chr14	62191898	62192017	62191938	0.0001946	3472	-1	6	0	119	+	TRUE	HIF1A	ENSG00000100644.12	protein_coding	TRUE	FALSE	FALSE	TRUE
1848	chr14_3478	chr14	62195158	62195298	62195219	0.014	3478	-1	4	0	140	+	TRUE	HIF1A	ENSG00000100644.12	protein_coding	TRUE	FALSE	FALSE	TRUE
1854	chr14_3563	chr14	63940980	63941217	63941098	0.002	3563	-1	5	0	237	-	TRUE	PPP2R5E	ENSG00000154001.9	protein_coding	TRUE	FALSE	FALSE	TRUE
1861	chr14_3630	chr14	64322299	64322436	64322357	0.0001946	3630	-1	6	0	137	+	TRUE	SYNE2	ENSG00000054654.11	protein_coding	TRUE	FALSE	FALSE	TRUE
1862	chr14_3642	chr14	64340829	64340946	64340867	0.014	3642	-1	4	0	117	+	TRUE	SYNE2	ENSG00000054654.11	protein_coding	TRUE	FALSE	FALSE	FALSE
1864	chr14_3765	chr14	64927001	64927144	64927065	0.017	3765	4833	4	1	143	+	FALSE	NA	NA	NA	FALSE	FALSE	FALSE	FALSE
1865	chr14_3805	chr14	65183125	65183274	65183195	1.7e-05	3805	4913	7	1	149	-	FALSE	NA	NA	NA	FALSE	FALSE	FALSE	FALSE
1879	chr14_4176	chr14	68147593	68147705	68147626	0.017	4176	5248	4	1	112	-	TRUE	RP11-1012A1.4;RDH11	ENSG00000258466.1;ENSG00000072042.8	protein_coding	TRUE	FALSE	FALSE	TRUE
1880	chr14_4184	chr14	68160526	68160789	68160710	0.002	4184	-1	5	0	263	-	TRUE	RDH11	ENSG00000072042.8	protein_coding	TRUE	FALSE	FALSE	TRUE
1881	chr14_4187	chr14	68161434	68161578	68161499	0.014	4187	-1	4	0	144	-	TRUE	RDH11	ENSG00000072042.8	protein_coding	TRUE	FALSE	FALSE	TRUE
1884	chr14_4238	chr14	68394030	68394238	68394159	0	4238	-1	11	0	208	+	TRUE	RAD51B	ENSG00000182185.14	protein_coding	TRUE	FALSE	FALSE	TRUE
1892	chr14_4343	chr14	68504386	68504526	68504447	0.014	4343	-1	4	0	140	+	TRUE	RAD51B	ENSG00000182185.14	protein_coding	TRUE	FALSE	FALSE	TRUE
1893	chr14_4382	chr14	68546971	68547110	68547031	6.126e-07	4382	-1	8	0	139	+	TRUE	RAD51B	ENSG00000182185.14	protein_coding	TRUE	FALSE	FALSE	TRUE
1896	chr14_4568	chr14	69345322	69345519	69345363	0.000244	4568	5399	6	1	197	-	TRUE	ACTN1	ENSG00000072110.9	protein_coding	TRUE	TRUE	FALSE	TRUE
1898	chr14_4578	chr14	69365112	69365296	69365166	0.014	4578	-1	4	0	184	-	TRUE	ACTN1	ENSG00000072110.9	protein_coding	TRUE	FALSE	FALSE	TRUE
1904	chr14_4657	chr14	69846820	69847020	69846941	0.012	4657	-1	8	43	200	-	TRUE	ERH	ENSG00000100632.6	protein_coding	TRUE	TRUE	TRUE	TRUE
1908	chr14_4688	chr14	69925326	69925475	69925396	0.004	4688	-1	6	15	149	+	TRUE	SLC39A9	ENSG00000029364.7	protein_coding	TRUE	TRUE	TRUE	TRUE
1909	chr14_4693	chr14	69926296	69926570	69926357	0.003	4693	-1	6	14	274	+	TRUE	SLC39A9	ENSG00000029364.7	protein_coding	TRUE	TRUE	TRUE	TRUE
1913	chr14_4752	chr14	70351359	70351515	70351436	0.0001946	4752	-1	6	0	156	+	TRUE	SMOC1	ENSG00000198732.6	protein_coding	TRUE	FALSE	FALSE	TRUE
1914	chr14_4776	chr14	70365332	70365625	70365409	0.0001946	4776	-1	6	0	293	+	TRUE	SMOC1	ENSG00000198732.6	protein_coding	TRUE	FALSE	FALSE	TRUE
1918	chr14_4805	chr14	70381959	70382415	70382133	1.311e-05	4805	-1	7	0	456	+	TRUE	SMOC1	ENSG00000198732.6	protein_coding	TRUE	FALSE	FALSE	TRUE
1919	chr14_4808	chr14	70383246	70383347	70383268	0.014	4808	-1	4	0	101	+	TRUE	SMOC1	ENSG00000198732.6	protein_coding	TRUE	FALSE	FALSE	FALSE
1921	chr14_4824	chr14	70392253	70392445	70392309	0.014	4824	-1	4	0	192	+	TRUE	SMOC1	ENSG00000198732.6	protein_coding	TRUE	FALSE	FALSE	TRUE
1930	chr14_4909	chr14	70461179	70461315	70461236	0.001	4909	5593	6	9	136	+	TRUE	SMOC1	ENSG00000198732.6	protein_coding	TRUE	TRUE	FALSE	TRUE
1931	chr14_4931	chr14	70476044	70476153	70476074	0.014	4931	-1	4	0	109	+	TRUE	SMOC1	ENSG00000198732.6	protein_coding	TRUE	FALSE	FALSE	TRUE
1933	chr14_4952	chr14	70493268	70493702	70493324	0.014	4952	-1	4	0	434	+	TRUE	SMOC1	ENSG00000198732.6	protein_coding	TRUE	FALSE	FALSE	TRUE
1939	chr14_5036	chr14	71046115	71046307	71046228	0.014	5036	-1	4	0	192	-	FALSE	NA	NA	NA	FALSE	FALSE	FALSE	FALSE
1940	chr14_5039	chr14	71049090	71049307	71049169	0.017	5039	5663	4	1	217	-	TRUE	MED6	ENSG00000133997.7	protein_coding	TRUE	FALSE	FALSE	FALSE
1941	chr14_5042	chr14	71050986	71051099	71051020	0.026	5042	5666	5	15	113	-	TRUE	MED6	ENSG00000133997.7	protein_coding	TRUE	TRUE	TRUE	FALSE
1943	chr14_5056	chr14	71195586	71195692	71195613	0.003	5056	5704	5	2	106	-	TRUE	MAP3K9	ENSG00000006432.11	protein_coding	TRUE	TRUE	TRUE	FALSE
1945	chr14_5082	chr14	71381380	71381468	71381389	0.014	5082	-1	4	0	88	+	TRUE	PCNX	ENSG00000100731.11	protein_coding	TRUE	FALSE	FALSE	FALSE
1947	chr14_5090	chr14	71389611	71389742	71389663	0.002	5090	-1	5	0	131	+	TRUE	PCNX	ENSG00000100731.11	protein_coding	TRUE	FALSE	FALSE	TRUE
1949	chr14_5180	chr14	71499724	71499809	71499730	0.014	5180	-1	4	0	85	+	TRUE	PCNX	ENSG00000100731.11	protein_coding	TRUE	FALSE	FALSE	FALSE
1951	chr14_5211	chr14	71552640	71552737	71552658	0.014	5211	-1	4	0	97	+	TRUE	PCNX	ENSG00000100731.11	protein_coding	TRUE	FALSE	FALSE	FALSE
1952	chr14_5228	chr14	71580546	71580686	71580607	0.003	5228	5793	5	2	140	+	TRUE	PCNX	ENSG00000100731.11	protein_coding	TRUE	TRUE	TRUE	TRUE
1953	chr14_5231	chr14	71581838	71581974	71581895	0.019	5231	5799	4	2	136	+	TRUE	PCNX	ENSG00000100731.11	protein_coding	TRUE	TRUE	TRUE	TRUE
1954	chr14_5242	chr14	71797887	71798001	71797922	0.014	5242	-1	4	0	114	+	TRUE	SIPA1L1	ENSG00000197555.5	protein_coding	TRUE	FALSE	FALSE	TRUE
1959	chr14_5296	chr14	71936094	71936230	71936151	0.0001946	5296	-1	6	0	136	+	TRUE	SIPA1L1	ENSG00000197555.5	protein_coding	TRUE	FALSE	FALSE	FALSE
1962	chr14_5401	chr14	73557088	73557292	73557213	6.126e-07	5401	-1	8	0	204	+	TRUE	RBM25	ENSG00000119707.9	protein_coding	TRUE	FALSE	FALSE	TRUE
1969	chr14_5598	chr14	74758597	74758773	74758630	1.311e-05	5598	-1	7	0	176	-	TRUE	ABCD4;AC005519.4	ENSG00000119688.16;ENSG00000258559.2	protein_coding;sense_overlapping	TRUE	FALSE	FALSE	TRUE
1971	chr14_5616	chr14	74946616	74946867	74946695	0.006	5616	-1	6	17	251	-	TRUE	NPC2;MIR4709	ENSG00000119655.4;ENSG00000265649.1	protein_coding;miRNA	TRUE	TRUE	TRUE	TRUE
1972	chr14_5646	chr14	75202698	75202807	75202728	0.007	5646	6378	5	7	109	+	TRUE	FCF1	ENSG00000119616.7	protein_coding	TRUE	TRUE	TRUE	FALSE
1974	chr14_5679	chr14	75271294	75271438	75271359	0.002	5679	-1	5	0	144	+	TRUE	YLPM1	ENSG00000119596.13	protein_coding	TRUE	FALSE	FALSE	TRUE
1976	chr14_5713	chr14	75486772	75486936	75486857	0.002	5713	-1	5	0	164	-	TRUE	MLH3	ENSG00000119684.11	protein_coding	TRUE	FALSE	FALSE	FALSE
1978	chr14_5748	chr14	75575650	75575924	75575723	0.0001946	5748	-1	6	0	274	-	TRUE	NEK9	ENSG00000119638.8	protein_coding	TRUE	FALSE	FALSE	TRUE
1979	chr14_5758	chr14	75598517	75598848	75598769	0.008	5758	6586	6	19	331	-	TRUE	TMED10	ENSG00000170348.4	protein_coding	TRUE	TRUE	TRUE	TRUE
1980	chr14_5763	chr14	75599748	75600117	75600038	0	5763	-1	13	14	369	-	TRUE	TMED10	ENSG00000170348.4	protein_coding	TRUE	TRUE	TRUE	TRUE
1981	chr14_5764	chr14	75600132	75600288	75600209	0	5764	-1	11	14	156	-	TRUE	TMED10	ENSG00000170348.4	protein_coding	TRUE	TRUE	TRUE	TRUE
1982	chr14_5766	chr14	75600438	75600575	75600496	0.022	5766	-1	5	14	137	-	TRUE	TMED10	ENSG00000170348.4	protein_coding	TRUE	TRUE	TRUE	TRUE
1983	chr14_5767	chr14	75600595	75601301	75600782	0	5767	-1	15	25	706	-	TRUE	TMED10	ENSG00000170348.4	protein_coding	TRUE	TRUE	TRUE	TRUE
1985	chr14_5813	chr14	75923215	75923463	75923289	0.014	5813	-1	4	0	248	+	TRUE	JDP2	ENSG00000140044.8	protein_coding	TRUE	FALSE	FALSE	FALSE
1994	chr14_5976	chr14	76546023	76546168	76546089	0.014	5976	-1	4	0	145	+	TRUE	IFT43	ENSG00000119650.8	protein_coding	TRUE	FALSE	FALSE	FALSE
1996	chr14_6012	chr14	77253771	77253927	77253848	0.005	6012	6865	5	5	156	-	TRUE	ANGEL1	ENSG00000013523.5	protein_coding	TRUE	TRUE	TRUE	TRUE
1997	chr14_6029	chr14	77490862	77491125	77490993	7.491e-05	6029	6889	8	18	263	-	TRUE	IRF2BPL	ENSG00000119669.3	protein_coding	TRUE	TRUE	TRUE	TRUE
1998	chr14_6032	chr14	77491600	77491745	77491666	6.051e-07	6032	6891	9	11	145	-	TRUE	IRF2BPL	ENSG00000119669.3	protein_coding	TRUE	TRUE	TRUE	TRUE
2000	chr14_6044	chr14	77750656	77750946	77750756	0.002	6044	6935	5	1	290	-	TRUE	POMT2	ENSG00000009830.7	protein_coding	TRUE	TRUE	FALSE	TRUE
2007	chr14_6209	chr14	80185845	80185927	80185848	0.014	6209	-1	4	0	82	+	TRUE	NRXN3	ENSG00000021645.13	protein_coding	TRUE	FALSE	FALSE	FALSE
2011	chr14_6313	chr14	81163053	81163196	81163117	0.014	6313	-1	4	0	143	-	TRUE	CEP128	ENSG00000100629.12	protein_coding	TRUE	FALSE	FALSE	TRUE
2015	chr14_6379	chr14	81642949	81643171	81643076	1.681e-05	6379	-1	8	12	222	-	TRUE	GTF2A1	ENSG00000165417.7	protein_coding	TRUE	TRUE	TRUE	TRUE
2018	chr14_6435	chr14	81941149	81941334	81941255	0.006	6435	7330	5	6	185	-	TRUE	SEL1L	ENSG00000071537.9	protein_coding	TRUE	TRUE	TRUE	TRUE
2020	chr14_6508	chr14	88960431	88960562	88960483	0.014	6508	-1	4	0	131	-	TRUE	PTPN21	ENSG00000070778.8	protein_coding	TRUE	FALSE	FALSE	FALSE
2021	chr14_6517	chr14	89044957	89045141	89045062	1.311e-05	6517	-1	7	0	184	+	TRUE	ZC3H14	ENSG00000100722.14	protein_coding	TRUE	FALSE	FALSE	TRUE
2022	chr14_6518	chr14	89045185	89045356	89045277	0.0001946	6518	-1	6	0	171	+	TRUE	ZC3H14	ENSG00000100722.14	protein_coding	TRUE	FALSE	FALSE	TRUE
2024	chr14_6534	chr14	89067091	89067305	89067156	0.014	6534	-1	4	0	214	+	TRUE	ZC3H14	ENSG00000100722.14	protein_coding	TRUE	FALSE	FALSE	TRUE
2025	chr14_6618	chr14	89813573	89813671	89813592	0.014	6618	-1	4	0	98	-	TRUE	FOXN3	ENSG00000053254.11	protein_coding	TRUE	FALSE	FALSE	FALSE
2029	chr14_6665	chr14	90341346	90341443	90341364	4.306e-06	6665	7540	11	40	97	-	TRUE	RP11-33N16.3;EFCAB11	ENSG00000259053.1;ENSG00000140025.11	processed_transcript;protein_coding	TRUE	FALSE	FALSE	TRUE
2036	chr14_6849	chr14	92335803	92335936	92335857	4.656e-05	6849	7809	7	5	133	-	TRUE	FBLN5	ENSG00000140092.10	protein_coding	TRUE	TRUE	TRUE	TRUE
2041	chr14_6952	chr14	93566843	93566934	93566855	6.126e-07	6952	-1	8	0	91	-	TRUE	ITPK1	ENSG00000100605.12	protein_coding	TRUE	FALSE	FALSE	TRUE
2042	chr14_7005	chr14	94517286	94517612	94517448	0	7005	8129	20	28	326	-	TRUE	DDX24	ENSG00000089737.11	protein_coding	TRUE	TRUE	TRUE	TRUE
2048	chr14_7192	chr14	97331992	97332132	97332053	0.014	7192	-1	4	0	140	+	TRUE	VRK1	ENSG00000100749.3	protein_coding	TRUE	FALSE	FALSE	TRUE
2052	chr14_7197	chr14	97333730	97333862	97333783	0.014	7197	-1	4	0	132	+	TRUE	VRK1	ENSG00000100749.3	protein_coding	TRUE	FALSE	FALSE	TRUE
2053	chr14_7198	chr14	97333868	97334003	97333924	0.002	7198	-1	5	0	135	+	TRUE	VRK1	ENSG00000100749.3	protein_coding	TRUE	FALSE	FALSE	TRUE
2061	chr14_7487	chr14	100813320	100813475	100813396	5.976e-07	7487	8646	10	22	155	-	TRUE	WARS	ENSG00000140105.13	protein_coding	TRUE	FALSE	FALSE	TRUE
2075	chr14_7792	chr14	103085685	103085847	103085768	0	7792	-1	16	0	162	+	TRUE	RCOR1	ENSG00000089902.8	protein_coding	TRUE	FALSE	FALSE	TRUE
2076	chr14_7793	chr14	103086115	103086336	103086232	0.014	7793	-1	4	0	221	+	TRUE	RCOR1	ENSG00000089902.8	protein_coding	TRUE	FALSE	FALSE	TRUE
2077	chr14_7798	chr14	103089058	103089298	103089126	0.002	7798	-1	5	0	240	+	TRUE	RCOR1	ENSG00000089902.8	protein_coding	TRUE	FALSE	FALSE	TRUE
2080	chr14_7823	chr14	103120032	103120144	103120065	0.014	7823	-1	4	0	112	+	TRUE	RCOR1	ENSG00000089902.8	protein_coding	TRUE	FALSE	FALSE	FALSE
2086	chr14_7928	chr14	103329014	103329148	103329069	0.002	7928	-1	5	0	134	+	TRUE	TRAF3	ENSG00000131323.10	protein_coding	TRUE	FALSE	FALSE	TRUE
2090	chr14_7975	chr14	103454467	103454624	103454545	0.002	7975	-1	5	0	157	-	TRUE	CDC42BPB	ENSG00000198752.5	protein_coding	TRUE	FALSE	FALSE	FALSE
2091	chr14_7984	chr14	103460261	103460381	103460302	0.014	7984	-1	4	0	120	-	TRUE	CDC42BPB	ENSG00000198752.5	protein_coding	TRUE	FALSE	FALSE	FALSE
2097	chr14_8077	chr14	103922384	103922542	103922463	0.017	8077	9270	4	1	158	+	TRUE	MARK3	ENSG00000075413.13	protein_coding	TRUE	FALSE	FALSE	FALSE
2100	chr14_8087	chr14	103929949	103930129	103929977	0.002	8087	-1	5	0	180	+	TRUE	MARK3	ENSG00000075413.13	protein_coding	TRUE	FALSE	FALSE	TRUE
2103	chr14_8129	chr14	104025890	104026152	104025947	0.016	8129	-1	5	12	262	-	TRUE	BAG5	ENSG00000166170.9	protein_coding	TRUE	TRUE	TRUE	FALSE
2105	chr14_8171	chr14	104152388	104152649	104152570	0	8171	9358	13	11	261	+	TRUE	KLC1	ENSG00000126214.16	protein_coding	TRUE	TRUE	TRUE	TRUE
2106	chr14_8184	chr14	104158536	104158794	104158715	0.026	8184	9364	4	4	258	+	TRUE	KLC1	ENSG00000126214.16	protein_coding	TRUE	TRUE	TRUE	TRUE
2112	chr14_8292	chr14	104631195	104631316	104631237	0.0001946	8292	-1	6	0	121	+	TRUE	KIF26A	ENSG00000066735.10	protein_coding	TRUE	FALSE	FALSE	FALSE
2113	chr14_8293	chr14	104631605	104631702	104631623	0.014	8293	-1	4	0	97	+	TRUE	KIF26A	ENSG00000066735.10	protein_coding	TRUE	FALSE	FALSE	FALSE
2115	chr14_8320	chr14	105182014	105182147	105182068	0.014	8320	-1	4	0	133	+	TRUE	INF2	ENSG00000203485.8	protein_coding	TRUE	TRUE	FALSE	TRUE
2118	chr14_8403	chr14	105476763	105476927	105476826	0.022	8403	-1	5	14	164	-	TRUE	CDCA4	ENSG00000170779.10	protein_coding	TRUE	TRUE	TRUE	TRUE
2119	chr14_8404	chr14	105477160	105477357	105477235	0.035	8404	-1	5	17	197	-	TRUE	CDCA4	ENSG00000170779.10	protein_coding	TRUE	TRUE	TRUE	TRUE
2123	chr14_8476	chr14	105902566	105902764	105902685	0.014	8476	-1	4	0	198	+	TRUE	TEX22;MTA1	ENSG00000226174.2;ENSG00000182979.13	protein_coding	TRUE	FALSE	FALSE	FALSE
2124	chr14_8495	chr14	105946127	105946494	105946262	0	8495	9955	26	40	367	+	TRUE	CRIP2	ENSG00000182809.6	protein_coding	TRUE	TRUE	TRUE	TRUE
2247	chr15_38	chr15	22889981	22890113	22890034	0.03	38	-1	5	0	132	+	FALSE	NA	NA	NA	FALSE	FALSE	FALSE	FALSE
2280	chr15_56	chr15	22946198	22946352	22946273	0.03	56	-1	5	0	154	+	TRUE	CYFIP1	ENSG00000068793.13	protein_coding	TRUE	FALSE	FALSE	FALSE
2289	chr15_61	chr15	22955508	22956055	22955976	0.03	61	-1	5	0	547	+	TRUE	CYFIP1	ENSG00000068793.13	protein_coding	TRUE	TRUE	TRUE	TRUE
2206	chr15_206	chr15	25661586	25661715	25661636	0.009	206	-1	6	0	129	-	TRUE	UBE3A	ENSG00000114062.13	protein_coding	TRUE	FALSE	FALSE	TRUE
2208	chr15_211	chr15	25664431	25664595	25664460	7.6e-05	211	-1	9	0	164	-	TRUE	UBE3A	ENSG00000114062.13	protein_coding	TRUE	FALSE	FALSE	TRUE
2287	chr15_606	chr15	32811204	32811348	32811269	0.03	606	-1	5	0	144	-	FALSE	NA	NA	NA	FALSE	FALSE	FALSE	TRUE
2323	chr15_714	chr15	34439716	34439954	34439824	1.265e-06	714	-1	11	0	238	-	TRUE	KATNBL1	ENSG00000134152.6	protein_coding	TRUE	FALSE	FALSE	TRUE
2186	chr15_1235	chr15	40474701	40474834	40474755	0.002	1235	-1	7	0	133	+	TRUE	BUB1B	ENSG00000156970.8	protein_coding	TRUE	FALSE	FALSE	FALSE
2188	chr15_1438	chr15	41248447	41248761	41248643	4.092e-06	1438	1670	11	6	314	+	TRUE	CHAC1	ENSG00000128965.7	protein_coding	TRUE	TRUE	TRUE	TRUE
2191	chr15_1501	chr15	41332555	41332691	41332612	0.0004469	1501	-1	8	0	136	-	TRUE	INO80	ENSG00000128908.11	protein_coding	TRUE	FALSE	FALSE	TRUE
2192	chr15_1562	chr15	41571632	41572213	41571992	0	1562	-1	21	28	581	+	TRUE	CHP1	ENSG00000187446.7	protein_coding	TRUE	TRUE	TRUE	TRUE
2193	chr15_1567	chr15	41573385	41573734	41573636	5.489e-06	1567	1751	14	41	349	+	TRUE	CHP1	ENSG00000187446.7	protein_coding	TRUE	TRUE	TRUE	TRUE
2194	chr15_1570	chr15	41579123	41579231	41579152	0.011	1570	1757	6	2	108	+	TRUE	OIP5-AS1	ENSG00000247556.2	processed_transcript	FALSE	FALSE	FALSE	TRUE
2200	chr15_1726	chr15	41980774	41980916	41980837	0.03	1726	-1	5	0	142	+	TRUE	MGA	ENSG00000174197.12	protein_coding	TRUE	FALSE	FALSE	TRUE
2201	chr15_1847	chr15	42516979	42517120	42517041	0.002	1847	-1	7	0	141	-	TRUE	TMEM87A	ENSG00000103978.11	protein_coding	TRUE	FALSE	FALSE	FALSE
2203	chr15_2001	chr15	43035371	43035519	43035440	0.01	2001	2393	6	1	148	-	TRUE	TTBK2	ENSG00000128881.12	protein_coding	TRUE	TRUE	TRUE	FALSE
2205	chr15_2036	chr15	43134446	43134567	43134488	0.03	2036	-1	5	0	121	-	TRUE	TTBK2	ENSG00000128881.12	protein_coding	TRUE	FALSE	FALSE	TRUE
2212	chr15_2234	chr15	44085318	44085472	44085393	0.041	2234	2727	5	3	154	+	TRUE	SERF2	ENSG00000140264.15	protein_coding	TRUE	TRUE	FALSE	FALSE
2213	chr15_2237	chr15	44085944	44086257	44086039	0	2237	2728	53	101	313	+	TRUE	SERF2	ENSG00000140264.15	protein_coding	TRUE	TRUE	TRUE	TRUE
2216	chr15_2366	chr15	44763312	44763459	44763380	0.03	2366	-1	5	0	147	+	TRUE	CTDSPL2	ENSG00000137770.9	protein_coding	TRUE	FALSE	FALSE	TRUE
2217	chr15_2392	chr15	44803003	44803201	44803122	0.03	2392	-1	5	0	198	+	TRUE	CTDSPL2	ENSG00000137770.9	protein_coding	TRUE	FALSE	FALSE	FALSE
2218	chr15_2434	chr15	44898668	44898818	44898739	0.033	2434	2943	5	1	150	-	TRUE	SPG11	ENSG00000104133.10	protein_coding	TRUE	FALSE	FALSE	TRUE
2221	chr15_2484	chr15	45697337	45697455	45697376	1.075e-05	2484	-1	10	0	118	+	TRUE	SPATA5L1	ENSG00000171763.13	protein_coding	TRUE	FALSE	FALSE	TRUE
2222	chr15_2565	chr15	48628642	48628852	48628721	8.976e-05	2565	3155	9	1	210	+	TRUE	DUT	ENSG00000128951.9	protein_coding	TRUE	FALSE	FALSE	TRUE
2226	chr15_2729	chr15	49291249	49291438	49291359	0.03	2729	-1	5	0	189	-	TRUE	SECISBP2L	ENSG00000138593.4	protein_coding	TRUE	FALSE	FALSE	FALSE
2229	chr15_2867	chr15	49621250	49621389	49621310	0.037	2867	3374	5	2	139	+	TRUE	GALK2	ENSG00000156958.10	protein_coding	TRUE	TRUE	TRUE	FALSE
2232	chr15_2945	chr15	49933824	49934067	49933970	0.009	2945	-1	6	0	243	+	TRUE	DTWD1	ENSG00000104047.10	protein_coding	TRUE	FALSE	FALSE	TRUE
2233	chr15_2946	chr15	49934196	49934343	49934264	7.6e-05	2946	-1	9	0	147	+	TRUE	DTWD1	ENSG00000104047.10	protein_coding	TRUE	FALSE	FALSE	TRUE
2235	chr15_3039	chr15	50654076	50654248	50654169	0.01	3039	3592	6	1	172	+	TRUE	GABPB1-AS1	ENSG00000244879.3	processed_transcript	FALSE	FALSE	FALSE	TRUE
2236	chr15_3046	chr15	50660040	50660252	50660101	0.002	3046	3603	7	1	212	+	FALSE	NA	NA	NA	FALSE	FALSE	FALSE	TRUE
2240	chr15_3234	chr15	51844155	51844321	51844217	0.009	3234	-1	6	0	166	-	TRUE	DMXL2	ENSG00000104093.9	protein_coding	TRUE	FALSE	FALSE	FALSE
2243	chr15_3497	chr15	52839441	52839801	52839518	2.702e-06	3497	-1	12	15	360	-	TRUE	ARPP19	ENSG00000128989.6	protein_coding	TRUE	TRUE	TRUE	TRUE
2244	chr15_3498	chr15	52839814	52840309	52839891	6.279e-07	3498	4118	14	30	495	-	TRUE	ARPP19	ENSG00000128989.6	protein_coding	TRUE	TRUE	TRUE	TRUE
2250	chr15_3826	chr15	56319856	56320056	56319927	0.0004469	3826	-1	8	0	200	+	FALSE	NA	NA	NA	FALSE	FALSE	FALSE	TRUE
2252	chr15_3979	chr15	56977550	56977733	56977626	0.03	3979	-1	5	0	183	-	TRUE	ZNF280D	ENSG00000137871.15	protein_coding	TRUE	FALSE	FALSE	FALSE
2254	chr15_4150	chr15	57576885	57577014	57576935	0.03	4150	-1	5	0	129	+	TRUE	TCF12	ENSG00000140262.13	protein_coding	TRUE	FALSE	FALSE	FALSE
2255	chr15_4217	chr15	58905530	58905668	58905589	0.03	4217	-1	5	0	138	-	TRUE	ADAM10	ENSG00000137845.10	protein_coding	TRUE	FALSE	FALSE	FALSE
2267	chr15_4825	chr15	62149459	62149670	62149591	0.03	4825	-1	5	0	211	-	TRUE	VPS13C	ENSG00000129003.11	protein_coding	TRUE	FALSE	FALSE	TRUE
2268	chr15_5072	chr15	63809832	63810113	63810034	0.009	5072	-1	6	0	281	+	TRUE	USP3	ENSG00000140455.12	protein_coding	TRUE	FALSE	FALSE	TRUE
2270	chr15_5100	chr15	63858073	63858300	63858213	1.265e-06	5100	-1	11	0	227	+	TRUE	USP3	ENSG00000140455.12	protein_coding	TRUE	FALSE	FALSE	TRUE
2272	chr15_5123	chr15	63877088	63877238	63877159	0.03	5123	-1	5	0	150	+	TRUE	USP3	ENSG00000140455.12	protein_coding	TRUE	FALSE	FALSE	FALSE
2273	chr15_5243	chr15	64413545	64413684	64413605	0.03	5243	-1	5	0	139	+	TRUE	SNX1	ENSG00000028528.10	protein_coding	TRUE	FALSE	FALSE	TRUE
2278	chr15_5482	chr15	64975824	64976058	64975979	0.006	5482	5637	7	8	234	+	TRUE	ZNF609	ENSG00000180357.5	protein_coding	TRUE	TRUE	TRUE	TRUE
2279	chr15_5596	chr15	65800724	65800861	65800782	0.03	5596	-1	5	0	137	-	TRUE	DPP8	ENSG00000074603.14	protein_coding	TRUE	FALSE	FALSE	TRUE
2281	chr15_5625	chr15	65869749	65869876	65869797	1.754e-05	5625	-1	12	25	127	+	TRUE	PTPLAD1	ENSG00000074696.8	protein_coding	TRUE	TRUE	TRUE	TRUE
2283	chr15_5694	chr15	66180118	66180351	66180179	0.011	5694	5988	9	35	233	+	TRUE	RAB11A	ENSG00000103769.5	protein_coding	TRUE	TRUE	TRUE	TRUE
2288	chr15_6082	chr15	68354158	68354378	68354244	0.002	6082	-1	7	0	220	+	TRUE	PIAS1	ENSG00000033800.9	protein_coding	TRUE	FALSE	FALSE	TRUE
2290	chr15_6110	chr15	68398862	68399055	68398903	0.009	6110	-1	6	0	193	+	TRUE	PIAS1	ENSG00000033800.9	protein_coding	TRUE	FALSE	FALSE	TRUE
2291	chr15_6121	chr15	68404383	68404556	68404477	0.009	6121	-1	6	0	173	+	TRUE	PIAS1	ENSG00000033800.9	protein_coding	TRUE	FALSE	FALSE	TRUE
2292	chr15_6126	chr15	68412153	68412307	68412228	0.03	6126	-1	5	0	154	+	TRUE	PIAS1	ENSG00000033800.9	protein_coding	TRUE	FALSE	FALSE	FALSE
2296	chr15_6224	chr15	69071224	69071415	69071264	0.002	6224	-1	9	21	191	-	TRUE	ANP32A	ENSG00000140350.11	protein_coding	TRUE	TRUE	TRUE	TRUE
2303	chr15_6607	chr15	71809639	71809817	71809738	0.03	6607	-1	5	0	178	+	TRUE	THSD4	ENSG00000187720.10	protein_coding	TRUE	FALSE	FALSE	FALSE
2304	chr15_6744	chr15	72491334	72491719	72491412	1.108e-07	6744	6882	22	111	385	-	TRUE	PKM	ENSG00000067225.13	protein_coding	TRUE	TRUE	TRUE	TRUE
2308	chr15_6752	chr15	72495482	72495656	72495554	4.986e-08	6752	-1	13	7	174	-	TRUE	PKM	ENSG00000067225.13	protein_coding	TRUE	TRUE	FALSE	TRUE
2309	chr15_6754	chr15	72496047	72496624	72496400	0.0006022	6754	6889	8	2	577	-	TRUE	PKM	ENSG00000067225.13	protein_coding	TRUE	TRUE	FALSE	TRUE
2315	chr15_6781	chr15	72542476	72542612	72542533	0.03	6781	-1	5	0	136	-	TRUE	PARP6	ENSG00000137817.12	protein_coding	TRUE	TRUE	FALSE	FALSE
2316	chr15_6840	chr15	72780263	72780359	72780280	0.03	6840	-1	5	0	96	+	TRUE	ARIH1	ENSG00000166233.8	protein_coding	TRUE	FALSE	FALSE	TRUE
2319	chr15_6910	chr15	72877523	72877714	72877635	0.049	6910	-1	6	16	191	+	TRUE	ARIH1	ENSG00000166233.8	protein_coding	TRUE	TRUE	TRUE	TRUE
2320	chr15_6926	chr15	72893935	72894033	72893954	0.041	6926	7036	5	3	98	+	FALSE	NA	NA	NA	FALSE	FALSE	FALSE	TRUE
2321	chr15_6971	chr15	73064274	73064400	73064321	0.045	6971	7079	5	4	126	-	TRUE	ADPGK	ENSG00000159322.13	protein_coding	TRUE	FALSE	FALSE	FALSE
2322	chr15_6987	chr15	73852365	73852578	73852439	0.009	6987	-1	8	22	213	-	TRUE	NPTN	ENSG00000156642.12	protein_coding	TRUE	TRUE	TRUE	FALSE
2327	chr15_7755	chr15	77776484	77776624	77776545	0.036	7755	-1	6	13	140	+	TRUE	HMG20A	ENSG00000140382.10	protein_coding	TRUE	TRUE	TRUE	TRUE
2328	chr15_7756	chr15	77776737	77776966	77776887	0.011	7756	-1	7	13	229	+	TRUE	HMG20A	ENSG00000140382.10	protein_coding	TRUE	TRUE	TRUE	TRUE
2332	chr15_7991	chr15	80355223	80355402	80355263	0.03	7991	-1	5	0	179	+	TRUE	ZFAND6	ENSG00000086666.14	protein_coding	TRUE	FALSE	FALSE	FALSE
2333	chr15_8001	chr15	80361757	80361901	80361822	0.009	8001	-1	6	0	144	+	TRUE	ZFAND6	ENSG00000086666.14	protein_coding	TRUE	FALSE	FALSE	TRUE
2334	chr15_8013	chr15	80370484	80370661	80370582	0.009	8013	-1	6	0	177	+	TRUE	ZFAND6	ENSG00000086666.14	protein_coding	TRUE	FALSE	FALSE	TRUE
2335	chr15_8025	chr15	80378073	80378333	80378254	0.0004469	8025	-1	8	0	260	+	TRUE	ZFAND6	ENSG00000086666.14	protein_coding	TRUE	FALSE	FALSE	TRUE
2336	chr15_8031	chr15	80380515	80380646	80380567	0.03	8031	-1	5	0	131	+	TRUE	ZFAND6	ENSG00000086666.14	protein_coding	TRUE	FALSE	FALSE	TRUE
2337	chr15_8045	chr15	80388074	80388221	80388142	0.03	8045	-1	5	0	147	+	TRUE	ZFAND6	ENSG00000086666.14	protein_coding	TRUE	FALSE	FALSE	TRUE
2340	chr15_8099	chr15	80991791	80992118	80991876	7.6e-05	8099	-1	9	0	327	+	TRUE	ABHD17C	ENSG00000136379.7	protein_coding	TRUE	FALSE	FALSE	TRUE
2344	chr15_8150	chr15	81032234	81032528	81032298	0.002	8150	-1	7	0	294	+	TRUE	ABHD17C	ENSG00000136379.7	protein_coding	TRUE	FALSE	FALSE	TRUE
2345	chr15_8153	chr15	81033377	81033620	81033447	0.03	8153	-1	5	0	243	+	TRUE	ABHD17C	ENSG00000136379.7	protein_coding	TRUE	FALSE	FALSE	TRUE
2348	chr15_8913	chr15	90153717	90153885	90153792	0.009	8913	-1	6	0	168	+	TRUE	TICRR	ENSG00000140534.9	protein_coding	TRUE	FALSE	FALSE	TRUE
2349	chr15_8917	chr15	90155328	90155662	90155491	0.03	8917	-1	5	0	334	+	TRUE	TICRR	ENSG00000140534.9	protein_coding	TRUE	FALSE	FALSE	TRUE
2351	chr15_8982	chr15	90420392	90420567	90420438	8.976e-05	8982	9217	9	1	175	-	TRUE	AP3S2;C15orf38-AP3S2	ENSG00000157823.12;ENSG00000250021.3	protein_coding	TRUE	TRUE	TRUE	TRUE
2352	chr15_9016	chr15	90582092	90582224	90582145	0.0004469	9016	-1	8	0	132	+	TRUE	ZNF710	ENSG00000140548.5	protein_coding	TRUE	FALSE	FALSE	FALSE
2353	chr15_9036	chr15	90734015	90734191	90734089	0.0004469	9036	-1	8	0	176	+	TRUE	SEMA4B	ENSG00000185033.10	protein_coding	TRUE	FALSE	FALSE	TRUE
2356	chr15_9046	chr15	90738611	90738744	90738665	0.03	9046	-1	5	0	133	+	TRUE	SEMA4B	ENSG00000185033.10	protein_coding	TRUE	FALSE	FALSE	FALSE
2357	chr15_9078	chr15	90811800	90811945	90811866	0.01	9078	9343	6	1	145	+	TRUE	RP11-697E2.6;NGRN	ENSG00000261147.1;ENSG00000182768.7	protein_coding	TRUE	FALSE	FALSE	TRUE
2358	chr15_9082	chr15	90815110	90815346	90815184	0.037	9082	9347	5	2	236	+	TRUE	RP11-697E2.6;NGRN	ENSG00000261147.1;ENSG00000182768.7	protein_coding	TRUE	TRUE	TRUE	FALSE
2361	chr15_9163	chr15	91043390	91043782	91043703	9.653e-08	9163	9457	13	10	392	+	TRUE	IQGAP1	ENSG00000140575.8	protein_coding	TRUE	TRUE	TRUE	TRUE
2362	chr15_9164	chr15	91043982	91044336	91044167	0.005	9164	9458	7	6	354	+	TRUE	IQGAP1	ENSG00000140575.8	protein_coding	TRUE	TRUE	TRUE	TRUE
2364	chr15_9187	chr15	91087039	91087182	91087103	0.009	9187	-1	6	0	143	+	TRUE	CRTC3	ENSG00000140577.11	protein_coding	TRUE	FALSE	FALSE	TRUE
2365	chr15_9189	chr15	91087338	91087593	91087463	0.002	9189	-1	7	0	255	+	TRUE	CRTC3	ENSG00000140577.11	protein_coding	TRUE	FALSE	FALSE	TRUE
2366	chr15_9191	chr15	91087920	91088045	91087966	0.03	9191	-1	5	0	125	+	TRUE	CRTC3	ENSG00000140577.11	protein_coding	TRUE	FALSE	FALSE	FALSE
2367	chr15_9195	chr15	91089514	91089707	91089589	0.009	9195	-1	6	0	193	+	TRUE	CRTC3	ENSG00000140577.11	protein_coding	TRUE	FALSE	FALSE	TRUE
2368	chr15_9202	chr15	91092363	91092514	91092435	0.009	9202	-1	6	0	151	+	TRUE	CRTC3	ENSG00000140577.11	protein_coding	TRUE	FALSE	FALSE	TRUE
2371	chr15_9274	chr15	91151524	91151887	91151732	0	9274	-1	15	0	363	+	TRUE	CRTC3	ENSG00000140577.11	protein_coding	TRUE	FALSE	FALSE	TRUE
2372	chr15_9283	chr15	91155050	91155246	91155167	0.03	9283	-1	5	0	196	+	TRUE	CRTC3	ENSG00000140577.11	protein_coding	TRUE	FALSE	FALSE	TRUE
2374	chr15_9288	chr15	91156573	91156806	91156699	1.075e-05	9288	-1	10	0	233	+	TRUE	CRTC3	ENSG00000140577.11	protein_coding	TRUE	FALSE	FALSE	TRUE
2376	chr15_9295	chr15	91160472	91160592	91160513	0.009	9295	-1	6	0	120	+	TRUE	CRTC3	ENSG00000140577.11	protein_coding	TRUE	FALSE	FALSE	TRUE
2377	chr15_9376	chr15	91325141	91325297	91325218	0.03	9376	-1	5	0	156	+	TRUE	BLM	ENSG00000197299.6	protein_coding	TRUE	FALSE	FALSE	FALSE
2378	chr15_9415	chr15	91505035	91505214	91505119	0.005	9415	-1	8	17	179	+	TRUE	RCCD1	ENSG00000166965.8	protein_coding	TRUE	TRUE	TRUE	TRUE
2379	chr15_9416	chr15	91505230	91505609	91505448	0.0001969	9416	-1	10	17	379	+	TRUE	RCCD1	ENSG00000166965.8	protein_coding	TRUE	TRUE	TRUE	TRUE
2383	chr15_9591	chr15	93451825	93451950	93451871	0.009	9591	-1	6	0	125	+	TRUE	CHD2	ENSG00000173575.14	protein_coding	TRUE	FALSE	FALSE	TRUE
2385	chr15_9659	chr15	93532611	93532845	93532766	0.002	9659	-1	7	0	234	+	TRUE	CHD2	ENSG00000173575.14	protein_coding	TRUE	FALSE	FALSE	TRUE
2386	chr15_9684	chr15	93747444	93747573	93747494	0.002	9684	-1	7	0	129	-	FALSE	NA	NA	NA	FALSE	FALSE	FALSE	TRUE
2387	chr15_9710	chr15	94791618	94791769	94791690	0.002	9710	-1	7	0	151	+	TRUE	MCTP2	ENSG00000140563.10	protein_coding	TRUE	FALSE	FALSE	TRUE
2388	chr15_9720	chr15	94796172	94796398	94796245	0.002	9720	-1	7	0	226	+	TRUE	MCTP2	ENSG00000140563.10	protein_coding	TRUE	FALSE	FALSE	TRUE
2389	chr15_9733	chr15	94804283	94804476	94804397	7.6e-05	9733	-1	9	0	193	+	TRUE	MCTP2	ENSG00000140563.10	protein_coding	TRUE	FALSE	FALSE	TRUE
2390	chr15_9749	chr15	94811743	94811983	94811904	1.075e-05	9749	-1	10	0	240	+	TRUE	MCTP2	ENSG00000140563.10	protein_coding	TRUE	FALSE	FALSE	TRUE
2393	chr15_9801	chr15	94845992	94846089	94846010	0.03	9801	-1	5	0	97	+	TRUE	MCTP2	ENSG00000140563.10	protein_coding	TRUE	FALSE	FALSE	FALSE
2394	chr15_9816	chr15	94852363	94852558	94852479	7.6e-05	9816	-1	9	0	195	+	TRUE	MCTP2	ENSG00000140563.10	protein_coding	TRUE	FALSE	FALSE	TRUE
2396	chr15_9829	chr15	94860834	94861041	94860930	0.0004469	9829	-1	8	0	207	+	TRUE	MCTP2	ENSG00000140563.10	protein_coding	TRUE	FALSE	FALSE	TRUE
2397	chr15_9832	chr15	94861912	94862118	94861956	0.009	9832	-1	6	0	206	+	TRUE	MCTP2	ENSG00000140563.10	protein_coding	TRUE	FALSE	FALSE	TRUE
2398	chr15_9843	chr15	94864772	94864941	94864856	0.03	9843	-1	5	0	169	+	TRUE	MCTP2	ENSG00000140563.10	protein_coding	TRUE	FALSE	FALSE	TRUE
2399	chr15_9846	chr15	94866991	94867129	94867050	0.009	9846	-1	6	0	138	+	TRUE	MCTP2	ENSG00000140563.10	protein_coding	TRUE	FALSE	FALSE	FALSE
2400	chr15_9880	chr15	94885327	94885540	94885404	0.03	9880	-1	5	0	213	+	TRUE	MCTP2	ENSG00000140563.10	protein_coding	TRUE	TRUE	FALSE	FALSE
2401	chr15_9881	chr15	94885579	94885848	94885702	1.24e-07	9881	-1	12	0	269	+	TRUE	MCTP2	ENSG00000140563.10	protein_coding	TRUE	TRUE	FALSE	TRUE
2403	chr15_9891	chr15	94888122	94888346	94888165	0.037	9891	9866	5	2	224	+	TRUE	MCTP2	ENSG00000140563.10	protein_coding	TRUE	FALSE	FALSE	TRUE
2404	chr15_9897	chr15	94889999	94890154	94890075	0.009	9897	-1	6	0	155	+	TRUE	MCTP2	ENSG00000140563.10	protein_coding	TRUE	FALSE	FALSE	TRUE
2405	chr15_9900	chr15	94891079	94891204	94891125	1.007e-08	9900	-1	13	0	125	+	TRUE	MCTP2	ENSG00000140563.10	protein_coding	TRUE	FALSE	FALSE	TRUE
2406	chr15_9901	chr15	94891244	94891369	94891290	8.976e-05	9901	9868	9	1	125	+	TRUE	MCTP2	ENSG00000140563.10	protein_coding	TRUE	FALSE	FALSE	TRUE
2407	chr15_9903	chr15	94892037	94892680	94892206	0	9903	9869	66	1	643	+	TRUE	MCTP2	ENSG00000140563.10	protein_coding	TRUE	FALSE	FALSE	TRUE
2408	chr15_9923	chr15	94897372	94897575	94897496	0	9923	-1	14	1	203	+	TRUE	MCTP2	ENSG00000140563.10	protein_coding	TRUE	FALSE	FALSE	TRUE
2412	chr15_9968	chr15	94930012	94930165	94930086	0.0004469	9968	-1	8	0	153	+	TRUE	MCTP2	ENSG00000140563.10	protein_coding	TRUE	FALSE	FALSE	TRUE
2413	chr15_9989	chr15	94944601	94944847	94944641	0.03	9989	-1	5	0	246	+	TRUE	MCTP2	ENSG00000140563.10	protein_coding	TRUE	FALSE	FALSE	TRUE
2414	chr15_9991	chr15	94945451	94945624	94945545	0.033	9991	9895	5	1	173	+	TRUE	MCTP2	ENSG00000140563.10	protein_coding	TRUE	FALSE	FALSE	TRUE
2128	chr15_10000	chr15	94947648	94947854	94947775	0.033	10000	9899	5	1	206	+	TRUE	MCTP2	ENSG00000140563.10	protein_coding	TRUE	FALSE	FALSE	TRUE
2130	chr15_10013	chr15	94952871	94953012	94952933	0.009	10013	-1	6	0	141	+	TRUE	MCTP2	ENSG00000140563.10	protein_coding	TRUE	FALSE	FALSE	TRUE
2131	chr15_10031	chr15	94959537	94959759	94959604	1.075e-05	10031	-1	10	0	222	+	TRUE	MCTP2	ENSG00000140563.10	protein_coding	TRUE	FALSE	FALSE	TRUE
2132	chr15_10048	chr15	94966990	94967372	94967245	7.6e-05	10048	-1	9	0	382	+	TRUE	MCTP2	ENSG00000140563.10	protein_coding	TRUE	FALSE	FALSE	TRUE
2135	chr15_10065	chr15	94971822	94971962	94971883	1.24e-07	10065	-1	12	0	140	+	TRUE	MCTP2	ENSG00000140563.10	protein_coding	TRUE	FALSE	FALSE	TRUE
2136	chr15_10067	chr15	94972205	94972518	94972303	0.009	10067	-1	6	0	313	+	TRUE	MCTP2	ENSG00000140563.10	protein_coding	TRUE	FALSE	FALSE	TRUE
2140	chr15_10071	chr15	94973172	94973361	94973282	0.03	10071	-1	5	0	189	+	TRUE	MCTP2	ENSG00000140563.10	protein_coding	TRUE	FALSE	FALSE	TRUE
2141	chr15_10076	chr15	94974174	94974432	94974353	0.033	10076	-1	5	1	258	+	TRUE	MCTP2	ENSG00000140563.10	protein_coding	TRUE	FALSE	FALSE	TRUE
2142	chr15_10084	chr15	94977867	94978056	94977977	7.6e-05	10084	-1	9	0	189	+	TRUE	MCTP2	ENSG00000140563.10	protein_coding	TRUE	FALSE	FALSE	TRUE
2143	chr15_10093	chr15	94984638	94984837	94984758	0.009	10093	-1	6	0	199	+	TRUE	MCTP2	ENSG00000140563.10	protein_coding	TRUE	FALSE	FALSE	FALSE
2144	chr15_10098	chr15	94986450	94986744	94986619	1.265e-06	10098	-1	11	0	294	+	TRUE	MCTP2	ENSG00000140563.10	protein_coding	TRUE	FALSE	FALSE	TRUE
2145	chr15_10137	chr15	95008190	95008388	95008284	0.002	10137	-1	7	0	198	+	TRUE	MCTP2	ENSG00000140563.10	protein_coding	TRUE	FALSE	FALSE	TRUE
2146	chr15_10139	chr15	95008842	95009027	95008886	0.009	10139	-1	6	0	185	+	TRUE	MCTP2	ENSG00000140563.10	protein_coding	TRUE	FALSE	FALSE	TRUE
2147	chr15_10140	chr15	95009042	95009207	95009117	0.03	10140	-1	5	0	165	+	TRUE	MCTP2	ENSG00000140563.10	protein_coding	TRUE	FALSE	FALSE	TRUE
2149	chr15_10157	chr15	95018264	95018384	95018305	0.0004469	10157	-1	8	0	120	+	TRUE	MCTP2	ENSG00000140563.10	protein_coding	TRUE	FALSE	FALSE	TRUE
2151	chr15_10171	chr15	95023809	95023934	95023855	0.001	10171	9913	8	8	125	+	FALSE	NA	NA	NA	FALSE	FALSE	FALSE	TRUE
2152	chr15_10172	chr15	95024428	95024597	95024479	0.005	10172	9916	7	6	169	+	TRUE	RP11-4F5.2	ENSG00000260359.1	lincRNA	FALSE	TRUE	FALSE	TRUE
2153	chr15_10173	chr15	95024616	95024752	95024673	0.013	10173	-1	6	3	136	+	TRUE	RP11-4F5.2	ENSG00000260359.1	lincRNA	FALSE	TRUE	FALSE	TRUE
2155	chr15_10293	chr15	99258674	99258879	99258745	0.002	10293	-1	7	0	205	+	TRUE	IGF1R	ENSG00000140443.9	protein_coding	TRUE	FALSE	FALSE	TRUE
2157	chr15_10300	chr15	99260589	99260720	99260641	0.0004469	10300	-1	8	0	131	+	TRUE	IGF1R	ENSG00000140443.9	protein_coding	TRUE	FALSE	FALSE	TRUE
2158	chr15_10302	chr15	99261106	99261333	99261254	1.007e-08	10302	-1	13	0	227	+	TRUE	IGF1R	ENSG00000140443.9	protein_coding	TRUE	FALSE	FALSE	TRUE
2159	chr15_10344	chr15	99285031	99285190	99285111	0.002	10344	-1	7	0	159	+	TRUE	IGF1R	ENSG00000140443.9	protein_coding	TRUE	FALSE	FALSE	TRUE
2165	chr15_10535	chr15	99410808	99410962	99410883	0.03	10535	-1	5	0	154	+	TRUE	IGF1R	ENSG00000140443.9	protein_coding	TRUE	FALSE	FALSE	TRUE
2167	chr15_10618	chr15	99501858	99502078	99501999	0.019	10618	-1	7	18	220	+	TRUE	IGF1R	ENSG00000140443.9	protein_coding	TRUE	TRUE	TRUE	TRUE
2169	chr15_10624	chr15	99503336	99503485	99503406	0.041	10624	10084	5	3	149	+	TRUE	IGF1R	ENSG00000140443.9	protein_coding	TRUE	TRUE	TRUE	FALSE
2170	chr15_10628	chr15	99504235	99504668	99504314	0.049	10628	10087	5	5	433	+	TRUE	IGF1R	ENSG00000140443.9	protein_coding	TRUE	TRUE	TRUE	TRUE
2171	chr15_10634	chr15	99506116	99506312	99506233	1.045e-05	10634	10091	11	11	196	+	TRUE	IGF1R	ENSG00000140443.9	protein_coding	TRUE	TRUE	TRUE	TRUE
2172	chr15_10635	chr15	99506389	99506583	99506489	0.0002017	10635	10093	9	6	194	+	TRUE	IGF1R	ENSG00000140443.9	protein_coding	TRUE	TRUE	TRUE	TRUE
2174	chr15_10847	chr15	101449187	101449350	101449224	0.0001059	10847	10375	9	2	163	+	TRUE	ALDH1A3	ENSG00000184254.12	protein_coding	TRUE	FALSE	FALSE	TRUE
2175	chr15_10849	chr15	101449553	101449891	101449734	1.603e-08	10849	10376	13	2	338	+	TRUE	ALDH1A3	ENSG00000184254.12	protein_coding	TRUE	FALSE	FALSE	TRUE
2179	chr15_10912	chr15	101500550	101500687	101500608	0.03	10912	-1	5	0	137	+	TRUE	LRRK1	ENSG00000154237.8	protein_coding	TRUE	FALSE	FALSE	FALSE
2180	chr15_10974	chr15	101716259	101716614	101716459	0.002	10974	10471	8	10	355	-	TRUE	CHSY1	ENSG00000131873.5	protein_coding	TRUE	TRUE	TRUE	TRUE
2181	chr15_11014	chr15	101752152	101752279	101752200	0.002	11014	-1	7	0	127	-	TRUE	CHSY1	ENSG00000131873.5	protein_coding	TRUE	FALSE	FALSE	TRUE
2182	chr15_11037	chr15	101769110	101769234	101769155	0.03	11037	-1	5	0	124	-	TRUE	CHSY1	ENSG00000131873.5	protein_coding	TRUE	FALSE	FALSE	TRUE
2582	chr16_91	chr16	184082	184272	184193	0.0007858	91	-1	11	0	190	-	TRUE	NPRL3	ENSG00000103148.11	protein_coding	TRUE	FALSE	FALSE	TRUE
2457	chr16_118	chr16	235892	236098	236019	1.84e-05	118	-1	14	0	206	-	TRUE	LA16c-OS12.2	ENSG00000268836.1	lincRNA	FALSE	TRUE	FALSE	TRUE
2474	chr16_159	chr16	270396	270603	270456	0	159	95	36	11	207	-	TRUE	LUC7L	ENSG00000007392.12	protein_coding	TRUE	TRUE	FALSE	TRUE
2483	chr16_252	chr16	539945	540351	540195	0.017	252	259	8	1	406	+	TRUE	RAB11FIP3	ENSG00000090565.11	protein_coding	TRUE	FALSE	FALSE	TRUE
2493	chr16_339	chr16	594474	595045	594881	2.158e-05	339	316	14	1	571	+	TRUE	CAPN15	ENSG00000103326.6	protein_coding	TRUE	FALSE	FALSE	TRUE
2533	chr16_550	chr16	1012162	1012356	1012214	0.034	550	-1	7	0	194	-	TRUE	LMF1	ENSG00000103227.14	protein_coding	TRUE	FALSE	FALSE	TRUE
2534	chr16_552	chr16	1012932	1013210	1013131	0.0007858	552	-1	11	0	278	-	TRUE	LMF1	ENSG00000103227.14	protein_coding	TRUE	FALSE	FALSE	TRUE
2548	chr16_660	chr16	1509841	1510422	1510101	0	660	810	24	2	581	-	TRUE	CLCN7	ENSG00000103249.13	protein_coding	TRUE	TRUE	FALSE	TRUE
2554	chr16_732	chr16	1722761	1723441	1723127	0.002	732	-1	10	0	680	+	TRUE	CRAMP1L;LA16c-431H6.6	ENSG00000007545.11;ENSG00000261732.1	protein_coding	TRUE	FALSE	FALSE	TRUE
2566	chr16_802	chr16	1786638	1787224	1787145	0.034	802	-1	7	0	586	+	TRUE	MAPK8IP3	ENSG00000138834.8	protein_coding	TRUE	FALSE	FALSE	TRUE
2569	chr16_809	chr16	1788298	1788457	1788354	0.034	809	-1	7	0	159	+	TRUE	MAPK8IP3	ENSG00000138834.8	protein_coding	TRUE	FALSE	FALSE	TRUE
2570	chr16_812	chr16	1789080	1789641	1789390	0.034	812	-1	7	0	561	+	TRUE	MAPK8IP3	ENSG00000138834.8	protein_coding	TRUE	FALSE	FALSE	TRUE
2574	chr16_819	chr16	1791036	1791349	1791113	0.034	819	-1	7	0	313	+	TRUE	MAPK8IP3	ENSG00000138834.8	protein_coding	TRUE	FALSE	FALSE	FALSE
2418	chr16_1019	chr16	2303814	2303999	2303889	0.018	1019	1400	10	19	185	-	TRUE	RNPS1	ENSG00000205937.7	protein_coding	TRUE	TRUE	TRUE	FALSE
2432	chr16_1091	chr16	2569676	2570251	2569820	0	1091	1517	45	86	575	+	TRUE	RP11-20I23.1;ATP6V0C;ATP6C	ENSG00000260272.1;ENSG00000185883.6;ENSG00000259784.1	protein_coding	TRUE	TRUE	TRUE	TRUE
2449	chr16_1146	chr16	2811606	2811945	2811746	0.023	1146	1632	9	13	339	+	TRUE	SRRM2	ENSG00000167978.12	protein_coding	TRUE	TRUE	FALSE	FALSE
2453	chr16_1175	chr16	2818101	2818326	2818168	0.018	1175	1635	8	2	225	+	TRUE	SRRM2	ENSG00000167978.12	protein_coding	TRUE	TRUE	FALSE	TRUE
2455	chr16_1178	chr16	2818963	2819287	2819208	0.005	1178	1639	10	6	324	+	TRUE	SRRM2	ENSG00000167978.12	protein_coding	TRUE	TRUE	TRUE	TRUE
2456	chr16_1179	chr16	2819414	2819902	2819644	0.003	1179	1640	10	2	488	+	TRUE	SRRM2;AC092117.2	ENSG00000167978.12;ENSG00000265864.1	protein_coding;miRNA	TRUE	TRUE	FALSE	TRUE
2473	chr16_1533	chr16	3802914	3803174	3803039	2.158e-05	1533	2226	14	1	260	-	TRUE	CREBBP	ENSG00000005339.8	protein_coding	TRUE	FALSE	FALSE	TRUE
2475	chr16_1663	chr16	4100244	4100398	4100319	0.034	1663	-1	7	0	154	-	TRUE	ADCY9	ENSG00000162104.5	protein_coding	TRUE	FALSE	FALSE	TRUE
2477	chr16_1768	chr16	4345263	4345359	4345280	0.034	1768	-1	7	0	96	-	FALSE	NA	NA	NA	FALSE	FALSE	FALSE	TRUE
2478	chr16_1785	chr16	4394900	4395181	4395062	0.017	1785	2386	8	1	281	-	TRUE	PAM16;CORO7-PAM16	ENSG00000217930.3;ENSG00000103426.8	protein_coding	TRUE	FALSE	FALSE	TRUE
2479	chr16_2065	chr16	8739736	8739958	8739837	0.038	2065	2804	8	10	222	+	TRUE	METTL22	ENSG00000067365.10	protein_coding	TRUE	TRUE	TRUE	TRUE
2480	chr16_2177	chr16	9197182	9197506	9197427	0.012	2177	-1	11	24	324	+	TRUE	C16orf72	ENSG00000182831.7	protein_coding	TRUE	FALSE	FALSE	TRUE
2481	chr16_2188	chr16	9200837	9200951	9200872	0.006	2188	2932	10	9	114	+	TRUE	C16orf72	ENSG00000182831.7	protein_coding	TRUE	FALSE	FALSE	TRUE
2482	chr16_2192	chr16	9201449	9201709	9201601	0.003	2192	-1	11	11	260	+	TRUE	C16orf72;RP11-473I1.10	ENSG00000182831.7;ENSG00000263244.1	protein_coding;sense_intronic	TRUE	TRUE	FALSE	TRUE
2484	chr16_2593	chr16	11813848	11814025	11813922	0.041	2593	3201	7	2	177	-	TRUE	TXNDC11	ENSG00000153066.8	protein_coding	TRUE	FALSE	FALSE	TRUE
2486	chr16_2850	chr16	14259312	14259588	14259509	0.034	2850	-1	7	0	276	+	TRUE	MKL2	ENSG00000186260.12	protein_coding	TRUE	FALSE	FALSE	TRUE
2487	chr16_2958	chr16	14601991	14602177	14602065	0.034	2958	-1	7	0	186	-	TRUE	PARN	ENSG00000140694.12	protein_coding	TRUE	FALSE	FALSE	TRUE
2490	chr16_3345	chr16	18802978	18803496	18803248	6.041e-05	3345	-1	16	25	518	-	TRUE	RP11-1035H13.3;ARL6IP1	ENSG00000260342.2;ENSG00000170540.10	protein_coding	TRUE	TRUE	TRUE	TRUE
2492	chr16_3347	chr16	18803852	18804613	18804367	0	3347	3883	25	31	761	-	TRUE	RP11-1035H13.3;ARL6IP1	ENSG00000260342.2;ENSG00000170540.10	protein_coding	TRUE	TRUE	TRUE	TRUE
2494	chr16_3435	chr16	19128161	19128299	19128220	0.0008551	3435	4038	13	18	138	+	TRUE	ITPRIPL2;CTD-2349B8.1	ENSG00000205730.5;ENSG00000261427.2	protein_coding	TRUE	TRUE	TRUE	TRUE
2496	chr16_3975	chr16	23534621	23534826	23534673	0.026	3975	-1	10	23	205	-	TRUE	EARS2	ENSG00000103356.11	protein_coding	TRUE	TRUE	TRUE	TRUE
2497	chr16_4110	chr16	24755938	24756166	24756054	0.034	4110	-1	7	0	228	+	TRUE	TNRC6A	ENSG00000090905.13	protein_coding	TRUE	FALSE	FALSE	TRUE
2500	chr16_4186	chr16	24836297	24836467	24836355	0.032	4186	4937	8	8	170	+	TRUE	TNRC6A	ENSG00000090905.13	protein_coding	TRUE	TRUE	TRUE	FALSE
2507	chr16_4775	chr16	30000196	30000635	30000399	0.044	4775	5729	7	3	439	+	TRUE	TAOK2	ENSG00000149930.13	protein_coding	TRUE	FALSE	FALSE	TRUE
2508	chr16_4776	chr16	30000650	30000900	30000721	0.0008934	4776	5730	11	1	250	+	TRUE	TAOK2	ENSG00000149930.13	protein_coding	TRUE	FALSE	FALSE	TRUE
2512	chr16_4819	chr16	30368413	30368695	30368593	0.015	4819	5859	10	17	282	-	TRUE	TBC1D10B	ENSG00000169221.9	protein_coding	TRUE	TRUE	TRUE	TRUE
2513	chr16_4970	chr16	30971235	30971413	30971334	0.034	4970	-1	7	0	178	+	TRUE	SETD1A	ENSG00000099381.12	protein_coding	TRUE	FALSE	FALSE	FALSE
2517	chr16_5070	chr16	31202729	31202950	31202806	0.048	5070	6531	13	56	221	+	TRUE	FUS	ENSG00000089280.14	protein_coding	TRUE	TRUE	TRUE	TRUE
2518	chr16_5189	chr16	33952328	33952421	33952342	0.034	5189	-1	7	0	93	+	FALSE	NA	NA	NA	FALSE	FALSE	FALSE	TRUE
2520	chr16_5193	chr16	33953127	33953277	33953198	0	5193	6689	62	1	150	+	FALSE	NA	NA	NA	FALSE	FALSE	FALSE	TRUE
2521	chr16_5196	chr16	33954328	33954456	33954377	2.335e-07	5196	6691	17	1	128	+	FALSE	NA	NA	NA	FALSE	FALSE	FALSE	TRUE
2522	chr16_5200	chr16	33955204	33955352	33955273	1.931e-07	5200	-1	17	0	148	+	FALSE	NA	NA	NA	FALSE	FALSE	FALSE	TRUE
2523	chr16_5201	chr16	33955395	33955524	33955445	0.002	5201	-1	10	0	129	+	FALSE	NA	NA	NA	FALSE	FALSE	FALSE	TRUE
2524	chr16_5202	chr16	33955608	33955856	33955768	0	5202	-1	22	0	248	+	FALSE	NA	NA	NA	FALSE	FALSE	FALSE	TRUE
2526	chr16_5208	chr16	33957705	33957808	33957729	0.006	5208	-1	9	0	103	+	FALSE	NA	NA	NA	FALSE	FALSE	FALSE	TRUE
2527	chr16_5210	chr16	33957932	33958051	33957972	3.535e-08	5210	-1	18	0	119	+	FALSE	NA	NA	NA	FALSE	FALSE	FALSE	TRUE
2528	chr16_5219	chr16	33962567	33962700	33962621	0.042	5219	6695	8	11	133	+	FALSE	NA	NA	NA	FALSE	FALSE	FALSE	FALSE
2529	chr16_5221	chr16	33962834	33963011	33962931	8.161e-05	5221	6697	13	1	177	+	FALSE	NA	NA	NA	FALSE	FALSE	FALSE	TRUE
2530	chr16_5222	chr16	33963032	33963806	33963727	0	5222	6699	118	39	774	+	FALSE	NA	NA	NA	FALSE	FALSE	FALSE	TRUE
2531	chr16_5223	chr16	33963880	33964191	33963940	0	5223	6700	77	86	311	+	FALSE	NA	NA	NA	FALSE	FALSE	FALSE	TRUE
2532	chr16_5246	chr16	46693851	46694103	46694024	0.005	5246	-1	12	24	252	-	TRUE	VPS35	ENSG00000069329.11	protein_coding	TRUE	TRUE	TRUE	TRUE
2535	chr16_5759	chr16	50264249	50264479	50264305	0.025	5759	7173	9	14	230	+	TRUE	PAPD5	ENSG00000121274.8	protein_coding	TRUE	TRUE	TRUE	FALSE
2537	chr16_5879	chr16	53128930	53129076	53128997	0.006	5879	-1	9	0	146	+	TRUE	CHD9	ENSG00000177200.11	protein_coding	TRUE	FALSE	FALSE	TRUE
2538	chr16_5957	chr16	53319680	53319944	53319769	0.017	5957	7357	8	1	264	+	TRUE	CHD9	ENSG00000177200.11	protein_coding	TRUE	FALSE	FALSE	TRUE
2540	chr16_6173	chr16	54148169	54148397	54148233	0.011	6173	7516	10	14	228	+	TRUE	FTO;AC007347.1	ENSG00000140718.14;ENSG00000214696.3	protein_coding;pseudogene	TRUE	TRUE	TRUE	TRUE
2542	chr16_6189	chr16	54340631	54340786	54340707	0.034	6189	-1	7	0	155	+	FALSE	NA	NA	NA	FALSE	FALSE	FALSE	FALSE
2543	chr16_6295	chr16	56643257	56643425	56643304	0.017	6295	7743	14	53	168	+	TRUE	MT2A	ENSG00000125148.6	protein_coding	TRUE	TRUE	TRUE	TRUE
2544	chr16_6365	chr16	56977339	56977710	56977525	0	6365	-1	35	25	371	+	TRUE	HERPUD1	ENSG00000051108.10	protein_coding	TRUE	TRUE	TRUE	TRUE
2546	chr16_6487	chr16	57334264	57334390	57334311	0.018	6487	7991	8	2	126	-	FALSE	NA	NA	NA	FALSE	FALSE	FALSE	TRUE
2547	chr16_6575	chr16	57818552	57818774	57818614	0.015	6575	-1	8	0	222	-	TRUE	KIFC3	ENSG00000140859.11	protein_coding	TRUE	FALSE	FALSE	TRUE
2549	chr16_6640	chr16	58079634	58079905	58079753	0.025	6640	8255	9	14	271	+	TRUE	MMP15	ENSG00000102996.4	protein_coding	TRUE	TRUE	TRUE	TRUE
2550	chr16_6744	chr16	58575560	58575695	58575616	0.015	6744	-1	8	0	135	-	TRUE	CNOT1	ENSG00000125107.12	protein_coding	TRUE	FALSE	FALSE	FALSE
2551	chr16_6851	chr16	60761324	60761415	60761336	0.015	6851	-1	8	0	91	+	FALSE	NA	NA	NA	FALSE	FALSE	FALSE	FALSE
2552	chr16_7016	chr16	66765764	66765911	66765832	0.037	7016	8600	7	1	147	-	TRUE	DYNC1LI2	ENSG00000135720.8	protein_coding	TRUE	TRUE	FALSE	TRUE
2555	chr16_7335	chr16	67904825	67905070	67904991	0.039	7335	9120	12	45	245	+	TRUE	NUTF2	ENSG00000102898.7	protein_coding	TRUE	TRUE	TRUE	FALSE
2557	chr16_7485	chr16	68318837	68319107	68318982	0.037	7485	9329	7	1	270	+	TRUE	SLC7A6	ENSG00000103064.9	protein_coding	TRUE	FALSE	FALSE	TRUE
2558	chr16_7504	chr16	68333373	68333506	68333427	0.0001853	7504	-1	15	24	133	+	TRUE	SLC7A6	ENSG00000103064.9	protein_coding	TRUE	TRUE	TRUE	TRUE
2560	chr16_7747	chr16	69389562	69389723	69389615	0.008	7747	-1	10	11	161	-	TRUE	RP11-343C2.9;TERF2	ENSG00000260371.1;ENSG00000132604.6	protein_coding	TRUE	TRUE	TRUE	TRUE
2561	chr16_7789	chr16	69482875	69483158	69483057	0.015	7789	-1	8	0	283	+	TRUE	CYB5B	ENSG00000103018.12	protein_coding	TRUE	TRUE	FALSE	TRUE
2562	chr16_7790	chr16	69483163	69483286	69483207	0.034	7790	-1	7	0	123	+	TRUE	CYB5B	ENSG00000103018.12	protein_coding	TRUE	TRUE	FALSE	TRUE
2563	chr16_7930	chr16	69737811	69737990	69737911	0.005	7930	9735	11	16	179	+	TRUE	NFAT5;RP11-311C24.1	ENSG00000102908.16;ENSG00000260772.1	protein_coding;3prime_overlapping_ncrna	TRUE	TRUE	TRUE	TRUE
2565	chr16_8003	chr16	70050276	70050379	70050300	0.034	8003	-1	7	0	103	-	TRUE	PDXDC2P	ENSG00000196696.8;ENSG00000255185.1	processed_transcript;pseudogene	FALSE	FALSE	FALSE	TRUE
2567	chr16_8068	chr16	70307104	70307306	70307222	0.006	8068	-1	9	0	202	-	TRUE	AARS	ENSG00000090861.11	protein_coding	TRUE	FALSE	FALSE	TRUE
2572	chr16_8158	chr16	70591761	70592146	70592067	0.0002823	8158	10059	12	1	385	+	TRUE	SF3B3	ENSG00000189091.8	protein_coding	TRUE	FALSE	FALSE	TRUE
2576	chr16_8733	chr16	72971113	72971442	72971172	0.034	8733	-1	7	0	329	-	TRUE	ZFHX3	ENSG00000140836.10	protein_coding	TRUE	FALSE	FALSE	TRUE
2577	chr16_8847	chr16	73087310	73087500	73087380	0.034	8847	-1	7	0	190	-	TRUE	ZFHX3	ENSG00000140836.10	protein_coding	TRUE	FALSE	FALSE	TRUE
2578	chr16_8854	chr16	73089907	73090033	73089954	0.034	8854	-1	7	0	126	-	TRUE	ZFHX3	ENSG00000140836.10	protein_coding	TRUE	FALSE	FALSE	TRUE
2580	chr16_8921	chr16	74486800	74487094	74486936	0.019	8921	10651	9	11	294	-	TRUE	GLG1	ENSG00000090863.7	protein_coding	TRUE	TRUE	TRUE	TRUE
2581	chr16_9090	chr16	75043016	75043217	75043138	0.015	9090	-1	8	0	201	+	TRUE	ZNRF1	ENSG00000186187.7	protein_coding	TRUE	FALSE	FALSE	FALSE
2585	chr16_9331	chr16	77227879	77228139	77227997	0.037	9331	11105	7	1	260	+	TRUE	MON1B	ENSG00000103111.10	protein_coding	TRUE	TRUE	FALSE	FALSE
2586	chr16_9531	chr16	80630185	80631166	80630730	0.0002823	9531	11216	12	1	981	-	FALSE	NA	NA	NA	FALSE	FALSE	FALSE	TRUE
2587	chr16_9613	chr16	80692407	80692551	80692472	0.006	9613	-1	9	0	144	-	TRUE	CDYL2	ENSG00000166446.10	protein_coding	TRUE	FALSE	FALSE	TRUE
2588	chr16_9632	chr16	80702150	80702321	80702206	0.034	9632	-1	7	0	171	-	TRUE	CDYL2	ENSG00000166446.10	protein_coding	TRUE	FALSE	FALSE	TRUE
2589	chr16_9745	chr16	80776159	80776416	80776227	0.015	9745	-1	8	0	257	-	TRUE	CDYL2	ENSG00000166446.10	protein_coding	TRUE	FALSE	FALSE	TRUE
2590	chr16_9805	chr16	80806723	80806857	80806778	1.931e-07	9805	-1	17	0	134	-	TRUE	CDYL2	ENSG00000166446.10	protein_coding	TRUE	FALSE	FALSE	TRUE
2591	chr16_9809	chr16	80807958	80808379	80808147	0.006	9809	-1	9	0	421	-	TRUE	CDYL2	ENSG00000166446.10	protein_coding	TRUE	FALSE	FALSE	TRUE
2592	chr16_9811	chr16	80808577	80808782	80808676	0.002	9811	-1	10	0	205	-	TRUE	CDYL2	ENSG00000166446.10	protein_coding	TRUE	FALSE	FALSE	TRUE
2593	chr16_9831	chr16	80818781	80819030	80818951	0.002	9831	-1	10	0	249	-	TRUE	CDYL2	ENSG00000166446.10	protein_coding	TRUE	FALSE	FALSE	FALSE
2594	chr16_9839	chr16	80823685	80823857	80823758	0.0007858	9839	-1	11	0	172	-	TRUE	CDYL2	ENSG00000166446.10	protein_coding	TRUE	FALSE	FALSE	TRUE
2596	chr16_9924	chr16	80879757	80879912	80879833	0.044	9924	11271	7	3	155	-	TRUE	RP11-314O13.1	ENSG00000260896.1	lincRNA	FALSE	FALSE	FALSE	TRUE
2597	chr16_9925	chr16	80879920	80880429	80880111	0.027	9925	11272	8	6	509	-	TRUE	RP11-314O13.1	ENSG00000260896.1	lincRNA	FALSE	FALSE	FALSE	TRUE
2598	chr16_9938	chr16	80897444	80897608	80897515	0.006	9938	-1	9	0	164	-	TRUE	RP11-314O13.1	ENSG00000260896.1	lincRNA	FALSE	FALSE	FALSE	FALSE
2416	chr16_10001	chr16	81012951	81013280	81013061	0.0007858	10001	-1	11	0	329	-	TRUE	CMC2	ENSG00000103121.4	protein_coding	TRUE	FALSE	FALSE	TRUE
2417	chr16_10032	chr16	81027532	81027659	81027580	0.007	10032	11308	9	1	127	-	TRUE	CMC2	ENSG00000103121.4	protein_coding	TRUE	FALSE	FALSE	TRUE
2420	chr16_10361	chr16	81744180	81744997	81744236	0	10361	-1	23	16	817	+	TRUE	CMIP	ENSG00000153815.12	protein_coding	TRUE	TRUE	TRUE	TRUE
2422	chr16_10488	chr16	84337447	84337638	84337559	0.015	10488	-1	8	0	191	+	TRUE	WFDC1	ENSG00000103175.6	protein_coding	TRUE	FALSE	FALSE	TRUE
2428	chr16_10598	chr16	84746931	84747153	84747074	0.034	10598	-1	7	0	222	+	TRUE	USP10	ENSG00000103194.11	protein_coding	TRUE	FALSE	FALSE	FALSE
2430	chr16_10857	chr16	85629568	85629786	85629640	0.015	10857	-1	8	0	218	+	FALSE	NA	NA	NA	FALSE	FALSE	FALSE	TRUE
2437	chr16_11092	chr16	87437916	87438163	87438084	0.002	11092	-1	13	23	247	+	TRUE	MAP1LC3B	ENSG00000140941.8	protein_coding	TRUE	TRUE	TRUE	TRUE
2438	chr16_11197	chr16	87764407	87764735	87764577	0.015	11197	-1	8	0	328	-	TRUE	KLHDC4	ENSG00000104731.9	protein_coding	TRUE	TRUE	FALSE	TRUE
2439	chr16_11198	chr16	87765047	87765633	87765280	5.218e-06	11198	12256	15	1	586	-	TRUE	KLHDC4	ENSG00000104731.9	protein_coding	TRUE	FALSE	FALSE	TRUE
2440	chr16_11204	chr16	87766961	87767210	87767018	0.034	11204	-1	7	0	249	-	TRUE	KLHDC4	ENSG00000104731.9	protein_coding	TRUE	FALSE	FALSE	TRUE
2441	chr16_11311	chr16	87863623	87865070	87863751	0	11311	-1	46	92	1447	-	TRUE	SLC7A5	ENSG00000103257.4	protein_coding	TRUE	TRUE	TRUE	TRUE
2443	chr16_11313	chr16	87865232	87866564	87865504	0	11313	-1	38	92	1332	-	TRUE	SLC7A5	ENSG00000103257.4	protein_coding	TRUE	TRUE	TRUE	TRUE
2444	chr16_11323	chr16	87870073	87870304	87870187	0.004	11323	12334	15	49	231	-	TRUE	SLC7A5	ENSG00000103257.4	protein_coding	TRUE	TRUE	FALSE	TRUE
2446	chr16_11325	chr16	87871341	87871550	87871471	0.01	11325	12340	11	22	209	-	TRUE	SLC7A5	ENSG00000103257.4	protein_coding	TRUE	TRUE	FALSE	TRUE
2447	chr16_11367	chr16	87884738	87885150	87884838	0.037	11367	12365	7	1	412	-	TRUE	SLC7A5	ENSG00000103257.4	protein_coding	TRUE	FALSE	FALSE	TRUE
2448	chr16_11457	chr16	88008898	88009541	88009141	1.84e-05	11457	-1	14	0	643	+	TRUE	BANP	ENSG00000172530.15	protein_coding	TRUE	FALSE	FALSE	TRUE
2451	chr16_11610	chr16	88729807	88730110	88730031	0.034	11610	-1	7	0	303	+	TRUE	SNAI3-AS1	ENSG00000260630.2	antisense	FALSE	TRUE	FALSE	FALSE
2452	chr16_11613	chr16	88731450	88731681	88731543	0.006	11613	-1	9	0	231	+	TRUE	SNAI3-AS1	ENSG00000260630.2	antisense	FALSE	FALSE	FALSE	TRUE
2454	chr16_11753	chr16	89173755	89173958	89173829	0.015	11753	-1	8	0	203	+	TRUE	ACSF3	ENSG00000176715.11	protein_coding	TRUE	FALSE	FALSE	FALSE
2461	chr16_12129	chr16	89523165	89523321	89523242	0.0007858	12129	-1	11	0	156	-	TRUE	ANKRD11	ENSG00000167522.10	protein_coding	TRUE	FALSE	FALSE	TRUE
2462	chr16_12149	chr16	89532703	89532870	89532747	0.034	12149	-1	7	0	167	-	TRUE	ANKRD11	ENSG00000167522.10	protein_coding	TRUE	FALSE	FALSE	TRUE
2463	chr16_12171	chr16	89543224	89543531	89543292	0.034	12171	-1	7	0	307	-	TRUE	ANKRD11	ENSG00000167522.10	protein_coding	TRUE	FALSE	FALSE	TRUE
2464	chr16_12263	chr16	89657899	89658052	89657973	0.015	12263	-1	8	0	153	+	TRUE	CPNE7	ENSG00000178773.10	protein_coding	TRUE	FALSE	FALSE	TRUE
2465	chr16_12309	chr16	89783818	89784206	89783934	0.022	12309	13206	11	30	388	+	TRUE	VPS9D1-AS1	ENSG00000261373.1	antisense	FALSE	TRUE	FALSE	TRUE
2466	chr16_12310	chr16	89784223	89784992	89784462	0	12310	13207	31	23	769	+	TRUE	VPS9D1-AS1	ENSG00000261373.1	antisense	FALSE	TRUE	FALSE	TRUE
2467	chr16_12323	chr16	89791153	89791348	89791269	0.006	12323	-1	9	0	195	+	TRUE	ZNF276	ENSG00000158805.7	protein_coding	TRUE	FALSE	FALSE	TRUE
2468	chr16_12403	chr16	89869156	89869576	89869334	1.931e-07	12403	-1	17	0	420	-	TRUE	FANCA	ENSG00000187741.10	protein_coding	TRUE	FALSE	FALSE	TRUE
2469	chr16_12494	chr16	89979997	89980185	89980071	0.0002823	12494	13394	12	1	188	+	TRUE	RP11-566K11.7;MC1R	ENSG00000267048.1;ENSG00000258839.2	processed_transcript;protein_coding	TRUE	TRUE	TRUE	TRUE
3092	chr17_90	chr17	651560	651961	651818	0.0002941	90	-1	8	0	401	-	TRUE	GEMIN4	ENSG00000179409.6	protein_coding	TRUE	TRUE	TRUE	TRUE
3100	chr17_93	chr17	652496	652668	652560	0.025	93	-1	5	0	172	-	TRUE	GEMIN4	ENSG00000179409.6	protein_coding	TRUE	TRUE	TRUE	FALSE
3102	chr17_94	chr17	652700	653093	652964	0.002	94	113	7	1	393	-	TRUE	GEMIN4	ENSG00000179409.6	protein_coding	TRUE	TRUE	TRUE	TRUE
3103	chr17_95	chr17	653297	653495	653354	0.008	95	115	6	1	198	-	TRUE	GEMIN4	ENSG00000179409.6	protein_coding	TRUE	FALSE	FALSE	TRUE
2879	chr17_212	chr17	1247877	1248204	1248005	0.016	212	-1	10	47	327	-	TRUE	YWHAE	ENSG00000108953.12	protein_coding	TRUE	TRUE	TRUE	TRUE
2881	chr17_219	chr17	1251182	1251329	1251250	0.007	219	-1	6	0	147	-	TRUE	YWHAE	ENSG00000108953.12	protein_coding	TRUE	TRUE	TRUE	TRUE
2898	chr17_285	chr17	1372532	1372773	1372637	0.008	285	288	6	1	241	-	TRUE	MYO1C	ENSG00000197879.10	protein_coding	TRUE	TRUE	FALSE	TRUE
2899	chr17_292	chr17	1377279	1377480	1377323	0.002	292	298	7	1	201	-	TRUE	MYO1C	ENSG00000197879.10	protein_coding	TRUE	FALSE	FALSE	FALSE
2902	chr17_305	chr17	1423485	1423667	1423557	5.212e-06	305	-1	13	30	182	-	TRUE	PITPNA	ENSG00000174238.10	protein_coding	TRUE	TRUE	TRUE	TRUE
2907	chr17_343	chr17	1553910	1554110	1553972	0	343	-1	25	15	200	-	TRUE	PRPF8	ENSG00000174231.12	protein_coding	TRUE	TRUE	TRUE	TRUE
2976	chr17_556	chr17	2088857	2089190	2089042	0.007	556	-1	6	0	333	-	TRUE	SMG6	ENSG00000070366.9	protein_coding	TRUE	FALSE	FALSE	TRUE
3060	chr17_782	chr17	2586734	2587136	2586867	0.035	782	-1	7	23	402	+	TRUE	PAFAH1B1	ENSG00000007168.8	protein_coding	TRUE	TRUE	TRUE	TRUE
3061	chr17_785	chr17	2587504	2587710	2587616	0.035	785	-1	7	23	206	+	TRUE	PAFAH1B1	ENSG00000007168.8	protein_coding	TRUE	TRUE	TRUE	TRUE
2611	chr17_1022	chr17	4072798	4073022	4072871	0.028	1022	1248	5	1	224	-	TRUE	ANKFY1	ENSG00000185722.12	protein_coding	TRUE	FALSE	FALSE	TRUE
2675	chr17_1237	chr17	4871441	4872166	4871676	9.063e-09	1237	1558	15	24	725	-	TRUE	CAMTA2	ENSG00000108509.16	protein_coding	TRUE	TRUE	TRUE	TRUE
2726	chr17_1400	chr17	5331947	5332128	5332049	0.007	1400	-1	6	0	181	+	TRUE	RPAIN	ENSG00000129197.10	protein_coding	TRUE	TRUE	TRUE	TRUE
2743	chr17_1440	chr17	5375231	5375378	5375299	0.0008147	1440	1803	8	6	147	-	TRUE	DERL2	ENSG00000072849.6	protein_coding	TRUE	TRUE	TRUE	TRUE
2754	chr17_1457	chr17	5387352	5387572	5387449	0.025	1457	-1	5	0	220	-	TRUE	DERL2	ENSG00000072849.6	protein_coding	TRUE	FALSE	FALSE	TRUE
2791	chr17_1529	chr17	6508904	6509039	6508960	0.007	1529	-1	6	0	135	-	TRUE	KIAA0753	ENSG00000198920.5	protein_coding	TRUE	FALSE	FALSE	TRUE
2845	chr17_1642	chr17	6917608	6917922	6917687	0.028	1642	1992	5	1	314	+	TRUE	RNASEK;RNASEK-C17orf49;C17orf49	ENSG00000219200.6;ENSG00000161939.14;ENSG00000258315.1	protein_coding	TRUE	TRUE	TRUE	TRUE
2847	chr17_1698	chr17	7163056	7163234	7163095	0.001	1698	2139	10	29	178	+	TRUE	ELP5	ENSG00000170291.10	protein_coding	TRUE	TRUE	TRUE	FALSE
2849	chr17_1706	chr17	7213145	7213553	7213298	3.946e-09	1706	2166	13	1	408	+	TRUE	EIF5A	ENSG00000132507.13	protein_coding	TRUE	TRUE	FALSE	TRUE
2855	chr17_1749	chr17	7311177	7311433	7311293	8.013e-05	1749	2276	9	3	256	+	TRUE	NLGN2	ENSG00000169992.5	protein_coding	TRUE	TRUE	TRUE	TRUE
2857	chr17_1812	chr17	7416415	7417119	7416994	0.001	1812	2376	11	38	704	+	TRUE	POLR2A	ENSG00000181222.10	protein_coding	TRUE	TRUE	FALSE	TRUE
2858	chr17_1813	chr17	7417122	7417514	7417256	0.001	1813	-1	11	38	392	+	TRUE	POLR2A	ENSG00000181222.10	protein_coding	TRUE	TRUE	TRUE	TRUE
2863	chr17_1918	chr17	7783367	7783570	7783429	0.002	1918	-1	7	0	203	-	TRUE	LSMD1	ENSG00000183011.9	protein_coding	TRUE	FALSE	FALSE	TRUE
2867	chr17_1929	chr17	7785675	7785930	7785729	0.025	1929	-1	5	0	255	-	TRUE	LSMD1	ENSG00000183011.9	protein_coding	TRUE	FALSE	FALSE	TRUE
2870	chr17_2000	chr17	8046765	8047011	8046875	0.02	2000	2727	6	8	246	-	TRUE	PER1	ENSG00000179094.9	protein_coding	TRUE	TRUE	FALSE	FALSE
2871	chr17_2006	chr17	8063141	8063349	8063270	0.003	2006	2752	7	4	208	-	TRUE	RP11-599B13.6;VAMP2	ENSG00000263620.1;ENSG00000220205.4	protein_coding	TRUE	TRUE	TRUE	TRUE
2873	chr17_2009	chr17	8063975	8064190	8064046	0.0002016	2009	-1	9	8	215	-	TRUE	RP11-599B13.6;VAMP2	ENSG00000263620.1;ENSG00000220205.4	protein_coding	TRUE	TRUE	TRUE	TRUE
2874	chr17_2018	chr17	8076414	8076894	8076796	9.843e-09	2018	2760	13	4	480	-	TRUE	TMEM107;SNORD118	ENSG00000179029.10;ENSG00000200463.1	protein_coding;snoRNA	TRUE	TRUE	TRUE	TRUE
2875	chr17_2027	chr17	8108034	8108221	8108142	0	2027	-1	24	9	187	-	TRUE	AURKB	ENSG00000178999.8	protein_coding	TRUE	TRUE	TRUE	TRUE
2876	chr17_2082	chr17	8291370	8291565	8291438	0.007	2082	-1	6	0	195	+	FALSE	NA	NA	NA	FALSE	FALSE	FALSE	TRUE
2877	chr17_2097	chr17	8359046	8359153	8359074	0.025	2097	-1	5	0	107	+	TRUE	NDEL1	ENSG00000166579.11	protein_coding	TRUE	FALSE	FALSE	TRUE
2878	chr17_2105	chr17	8360967	8361149	8361070	0.007	2105	-1	6	0	182	+	TRUE	NDEL1	ENSG00000166579.11	protein_coding	TRUE	FALSE	FALSE	TRUE
2885	chr17_2472	chr17	15133558	15134112	15133921	0	2472	3411	32	42	554	-	TRUE	PMP22	ENSG00000109099.9	protein_coding	TRUE	TRUE	TRUE	TRUE
2904	chr17_3110	chr17	17714313	17714516	17714437	0.049	3110	4041	5	6	203	+	TRUE	RAI1	ENSG00000108557.13	protein_coding	TRUE	TRUE	TRUE	FALSE
2906	chr17_3350	chr17	19091387	19091483	19091404	4.5e-05	3350	-1	9	0	96	+	TRUE	SNORD3A	ENSG00000263934.2	lincRNA	FALSE	TRUE	FALSE	TRUE
2909	chr17_3606	chr17	20137110	20137237	20137158	0.007	3606	-1	6	0	127	+	TRUE	SPECC1;AC004702.2	ENSG00000128487.12;ENSG00000263494.1	protein_coding;lincRNA	TRUE	FALSE	FALSE	TRUE
2910	chr17_3622	chr17	20149817	20150102	20149934	0.025	3622	-1	5	0	285	+	TRUE	SPECC1;AC004702.2	ENSG00000128487.12;ENSG00000263494.1	protein_coding;lincRNA	TRUE	FALSE	FALSE	TRUE
2911	chr17_3654	chr17	20174805	20174958	20174879	0	3654	-1	18	0	153	+	TRUE	SPECC1;AC004702.2	ENSG00000128487.12;ENSG00000263494.1	protein_coding;lincRNA	TRUE	FALSE	FALSE	TRUE
2912	chr17_3660	chr17	20176935	20177228	20177149	0.025	3660	-1	5	0	293	+	TRUE	SPECC1;AC004702.2	ENSG00000128487.12;ENSG00000263494.1	protein_coding;lincRNA	TRUE	FALSE	FALSE	FALSE
2914	chr17_3695	chr17	20212824	20212954	20212875	0.002	3695	-1	7	0	130	+	TRUE	SPECC1;AC004702.2	ENSG00000128487.12;ENSG00000263494.1	protein_coding;lincRNA	TRUE	FALSE	FALSE	FALSE
2915	chr17_3796	chr17	20939903	20940028	20939949	0.025	3796	-1	5	0	125	-	TRUE	USP22	ENSG00000124422.7	protein_coding	TRUE	FALSE	FALSE	FALSE
2916	chr17_3834	chr17	21137598	21137735	21137656	0.0002941	3834	-1	8	0	137	+	FALSE	NA	NA	NA	FALSE	FALSE	FALSE	TRUE
2917	chr17_3865	chr17	22022588	22022736	22022657	0.017	3865	4862	6	7	148	+	TRUE	MTRNR2L1	ENSG00000256618.1	protein_coding	TRUE	TRUE	TRUE	FALSE
2918	chr17_4052	chr17	26653587	26653795	26653716	0.004	4052	-1	9	26	208	+	TRUE	TMEM97	ENSG00000109084.9	protein_coding	TRUE	TRUE	TRUE	TRUE
2919	chr17_4053	chr17	26653847	26654308	26654183	0.015	4053	-1	8	26	461	+	TRUE	TMEM97	ENSG00000109084.9	protein_coding	TRUE	TRUE	TRUE	TRUE
2920	chr17_4072	chr17	26664883	26665053	26664974	5.465e-05	4072	5021	9	1	170	+	TRUE	TNFAIP1	ENSG00000109079.5	protein_coding	TRUE	FALSE	FALSE	TRUE
2922	chr17_4109	chr17	26880592	26880961	26880656	0.024	4109	-1	7	20	369	-	TRUE	RP11-192H23.4;PIGS	ENSG00000258472.4;ENSG00000087111.16	protein_coding	TRUE	TRUE	TRUE	TRUE
2923	chr17_4169	chr17	26991846	26992037	26991958	0.007	4169	-1	6	0	191	+	TRUE	SUPT6H	ENSG00000109111.10	protein_coding	TRUE	FALSE	FALSE	TRUE
2926	chr17_4253	chr17	27206416	27206620	27206479	0.028	4253	-1	6	11	204	-	TRUE	FLOT2	ENSG00000132589.11	protein_coding	TRUE	TRUE	TRUE	TRUE
2927	chr17_4255	chr17	27206889	27207133	27206953	0.006	4255	5415	9	29	244	-	TRUE	FLOT2	ENSG00000132589.11	protein_coding	TRUE	TRUE	TRUE	TRUE
2928	chr17_4256	chr17	27207180	27207613	27207327	0	4256	-1	21	29	433	-	TRUE	FLOT2	ENSG00000132589.11	protein_coding	TRUE	TRUE	TRUE	TRUE
2930	chr17_4289	chr17	27232309	27232521	27232367	0.028	4289	5443	5	1	212	-	TRUE	PHF12	ENSG00000109118.9	protein_coding	TRUE	TRUE	TRUE	FALSE
2931	chr17_4350	chr17	27411548	27411784	27411602	0.0003502	4350	5497	8	1	236	-	TRUE	MYO18A;TIAF1	ENSG00000196535.10;ENSG00000221995.4	protein_coding	TRUE	FALSE	FALSE	TRUE
2933	chr17_4413	chr17	27585909	27586123	27586000	0.0006907	4413	5559	8	5	214	-	TRUE	NUFIP2	ENSG00000108256.4	protein_coding	TRUE	TRUE	TRUE	TRUE
2934	chr17_4415	chr17	27586601	27586789	27586634	0.012	4415	-1	6	4	188	-	TRUE	NUFIP2	ENSG00000108256.4	protein_coding	TRUE	TRUE	TRUE	TRUE
2935	chr17_4418	chr17	27587888	27588157	27587937	0.044	4418	5563	5	5	269	-	TRUE	NUFIP2	ENSG00000108256.4	protein_coding	TRUE	TRUE	TRUE	TRUE
2936	chr17_4421	chr17	27588647	27588984	27588708	7.122e-07	4421	5566	12	11	337	-	TRUE	NUFIP2	ENSG00000108256.4	protein_coding	TRUE	TRUE	TRUE	TRUE
2937	chr17_4423	chr17	27589151	27589387	27589265	0.028	4423	-1	6	11	236	-	TRUE	NUFIP2	ENSG00000108256.4	protein_coding	TRUE	TRUE	TRUE	TRUE
2938	chr17_4424	chr17	27589478	27589658	27589541	0.024	4424	5567	7	20	180	-	TRUE	NUFIP2	ENSG00000108256.4	protein_coding	TRUE	TRUE	TRUE	FALSE
2939	chr17_4429	chr17	27590538	27590662	27590583	0.002	4429	-1	9	20	124	-	TRUE	NUFIP2	ENSG00000108256.4	protein_coding	TRUE	TRUE	TRUE	TRUE
2942	chr17_4467	chr17	27620881	27621130	27620958	0.022	4467	5577	7	19	249	-	TRUE	NUFIP2	ENSG00000108256.4	protein_coding	TRUE	TRUE	TRUE	TRUE
2951	chr17_4790	chr17	28488135	28488403	28488214	0.007	4790	-1	6	0	268	+	TRUE	NSRP1	ENSG00000126653.11	protein_coding	TRUE	FALSE	FALSE	TRUE
2955	chr17_4813	chr17	28503044	28503139	28503060	4.5e-05	4813	-1	9	0	95	+	TRUE	NSRP1	ENSG00000126653.11	protein_coding	TRUE	FALSE	FALSE	TRUE
2957	chr17_4868	chr17	28806291	28806407	28806328	0.007	4868	-1	6	0	116	+	TRUE	GOSR1	ENSG00000108587.10	protein_coding	TRUE	TRUE	FALSE	TRUE
2959	chr17_5008	chr17	29445417	29445578	29445495	5.803e-07	5008	-1	11	0	161	+	TRUE	NF1	ENSG00000196712.12	protein_coding	TRUE	FALSE	FALSE	TRUE
2962	chr17_5303	chr17	30689149	30689342	30689216	0.002	5303	-1	7	0	193	+	TRUE	ZNF207	ENSG00000010244.12	protein_coding	TRUE	FALSE	FALSE	TRUE
2964	chr17_5328	chr17	30712345	30712562	30712421	0.0002941	5328	-1	8	0	217	+	FALSE	NA	NA	NA	FALSE	FALSE	FALSE	TRUE
2970	chr17_5404	chr17	33334068	33334314	33334235	0.04	5404	6450	5	4	246	+	TRUE	RP5-837J1.2	ENSG00000224113.2	sense_overlapping	FALSE	TRUE	FALSE	TRUE
2971	chr17_5440	chr17	33424751	33424991	33424859	0.035	5440	6487	6	13	240	-	TRUE	RAD51L3-RFFL	ENSG00000267618.1	protein_coding	TRUE	FALSE	FALSE	TRUE
2973	chr17_5458	chr17	33478099	33478349	33478174	0	5458	6535	92	211	250	-	FALSE	NA	NA	NA	FALSE	FALSE	FALSE	TRUE
2977	chr17_5564	chr17	34115990	34116318	34116121	0.025	5564	-1	5	0	328	-	TRUE	MMP28	ENSG00000129270.11	protein_coding	TRUE	FALSE	FALSE	FALSE
2980	chr17_5692	chr17	34956935	34957125	34957034	0.002	5692	6849	8	13	190	+	TRUE	DHRS11	ENSG00000108272.9	protein_coding	TRUE	TRUE	TRUE	FALSE
2983	chr17_5856	chr17	35502792	35502983	35502870	0.0002941	5856	-1	8	0	191	-	TRUE	ACACA	ENSG00000132142.15	protein_coding	TRUE	FALSE	FALSE	TRUE
2984	chr17_5860	chr17	35503515	35503684	35503605	0.007	5860	-1	6	0	169	-	TRUE	ACACA	ENSG00000132142.15	protein_coding	TRUE	FALSE	FALSE	FALSE
2985	chr17_5907	chr17	35561482	35561737	35561602	0.007	5907	-1	6	0	255	-	TRUE	ACACA	ENSG00000132142.15	protein_coding	TRUE	FALSE	FALSE	TRUE
2986	chr17_5909	chr17	35562075	35562417	35562290	4.5e-05	5909	-1	9	0	342	-	TRUE	ACACA	ENSG00000132142.15	protein_coding	TRUE	FALSE	FALSE	TRUE
2988	chr17_5930	chr17	35572000	35572261	35572107	0.007	5930	-1	6	0	261	-	TRUE	ACACA	ENSG00000132142.15	protein_coding	TRUE	FALSE	FALSE	TRUE
2989	chr17_5932	chr17	35572570	35572724	35572645	0.002	5932	-1	7	0	154	-	TRUE	ACACA	ENSG00000132142.15	protein_coding	TRUE	FALSE	FALSE	TRUE
2991	chr17_6010	chr17	35667218	35667368	35667289	0.025	6010	-1	5	0	150	-	TRUE	ACACA	ENSG00000132142.15	protein_coding	TRUE	FALSE	FALSE	TRUE
2992	chr17_6011	chr17	35667805	35667958	35667879	0.025	6011	-1	5	0	153	-	TRUE	ACACA	ENSG00000132142.15	protein_coding	TRUE	FALSE	FALSE	TRUE
2993	chr17_6013	chr17	35668242	35668623	35668387	0.0002941	6013	-1	8	0	381	-	TRUE	ACACA	ENSG00000132142.15	protein_coding	TRUE	FALSE	FALSE	TRUE
2994	chr17_6016	chr17	35669054	35669213	35669134	0.002	6016	-1	7	0	159	-	TRUE	ACACA	ENSG00000132142.15	protein_coding	TRUE	FALSE	FALSE	TRUE
2996	chr17_6025	chr17	35676050	35676162	35676083	5.465e-05	6025	6982	9	1	112	-	TRUE	ACACA	ENSG00000132142.15	protein_coding	TRUE	FALSE	FALSE	TRUE
3002	chr17_6310	chr17	36884499	36884643	36884564	0.025	6310	7269	6	10	144	+	TRUE	MLLT6	ENSG00000108292.12	protein_coding	TRUE	TRUE	TRUE	FALSE
3003	chr17_6338	chr17	36921927	36922178	36922095	0.008	6338	-1	7	11	251	-	TRUE	PIP4K2B	ENSG00000141720.7	protein_coding	TRUE	TRUE	TRUE	TRUE
3004	chr17_6339	chr17	36922371	36922506	36922427	0.044	6339	7324	6	15	135	-	TRUE	PIP4K2B	ENSG00000141720.7	protein_coding	TRUE	TRUE	TRUE	FALSE
3007	chr17_6607	chr17	38149400	38149555	38149476	0.007	6607	-1	6	0	155	+	TRUE	PSMD3	ENSG00000108344.10	protein_coding	TRUE	TRUE	FALSE	TRUE
3010	chr17_6726	chr17	38453026	38453254	38453175	0.031	6726	7803	6	12	228	+	TRUE	CDC6	ENSG00000094804.5	protein_coding	TRUE	FALSE	FALSE	TRUE
3011	chr17_6774	chr17	38544743	38545732	38544903	0	6774	7853	19	27	989	-	TRUE	TOP2A	ENSG00000131747.10	protein_coding	TRUE	TRUE	TRUE	TRUE
3016	chr17_6941	chr17	39978950	39979204	39979024	3.437e-05	6941	-1	12	29	254	+	TRUE	FKBP10	ENSG00000141756.14	protein_coding	TRUE	TRUE	TRUE	TRUE
3018	chr17_6953	chr17	40009777	40009918	40009839	0.032	6953	8154	5	2	141	-	TRUE	KLHL11	ENSG00000178502.5	protein_coding	TRUE	TRUE	TRUE	FALSE
3019	chr17_6959	chr17	40023141	40023560	40023282	0	6959	-1	47	33	419	-	TRUE	ACLY	ENSG00000131473.12	protein_coding	TRUE	TRUE	TRUE	TRUE
3020	chr17_6960	chr17	40023597	40024061	40023674	0.006	6960	8163	11	49	464	-	TRUE	ACLY	ENSG00000131473.12	protein_coding	TRUE	TRUE	TRUE	TRUE
3022	chr17_6985	chr17	40052526	40052818	40052692	0.002	6985	-1	7	0	292	-	TRUE	ACLY	ENSG00000131473.12	protein_coding	TRUE	FALSE	FALSE	TRUE
3023	chr17_6989	chr17	40053536	40053716	40053609	0.025	6989	-1	5	0	180	-	TRUE	ACLY	ENSG00000131473.12	protein_coding	TRUE	FALSE	FALSE	FALSE
3024	chr17_6996	chr17	40061986	40062224	40062096	0.025	6996	-1	5	0	238	-	TRUE	ACLY	ENSG00000131473.12	protein_coding	TRUE	FALSE	FALSE	TRUE
3025	chr17_7053	chr17	40276964	40277089	40277010	7.827e-05	7053	8293	10	13	125	-	TRUE	CTD-2132N18.3;RAB5C	ENSG00000267261.1;ENSG00000108774.10	protein_coding	TRUE	TRUE	TRUE	TRUE
3027	chr17_7125	chr17	40466323	40466530	40466451	0.003	7125	-1	9	25	207	-	TRUE	STAT3	ENSG00000168610.10	protein_coding	TRUE	TRUE	TRUE	FALSE
3030	chr17_7185	chr17	40673180	40673523	40673409	0.002	7185	8456	8	10	343	+	TRUE	ATP6V0A1	ENSG00000033627.10	protein_coding	TRUE	TRUE	TRUE	TRUE
3031	chr17_7250	chr17	40986794	40986927	40986848	0.0004734	7250	8683	10	23	133	+	TRUE	PSME3	ENSG00000131467.6	protein_coding	TRUE	TRUE	TRUE	TRUE
3032	chr17_7254	chr17	40993535	40994252	40993830	0	7254	-1	22	47	717	+	TRUE	PSME3	ENSG00000131467.6	protein_coding	TRUE	TRUE	TRUE	TRUE
3033	chr17_7255	chr17	40994255	40994597	40994328	2.192e-05	7255	-1	14	47	342	+	TRUE	PSME3	ENSG00000131467.6	protein_coding	TRUE	TRUE	TRUE	TRUE
3035	chr17_7257	chr17	40994741	40995236	40995157	0	7257	-1	32	49	495	+	TRUE	PSME3	ENSG00000131467.6	protein_coding	TRUE	TRUE	TRUE	TRUE
3038	chr17_7288	chr17	41166579	41166778	41166666	0	7288	8782	34	32	199	-	TRUE	VAT1	ENSG00000108828.11	protein_coding	TRUE	TRUE	TRUE	TRUE
3039	chr17_7292	chr17	41167348	41167830	41167672	6.169e-05	7292	-1	12	32	482	-	TRUE	VAT1	ENSG00000108828.11	protein_coding	TRUE	TRUE	TRUE	TRUE
3044	chr17_7426	chr17	41478132	41478302	41478211	0.028	7426	8938	7	21	170	+	TRUE	ARL4D	ENSG00000175906.4	protein_coding	TRUE	TRUE	TRUE	TRUE
3045	chr17_7428	chr17	41535579	41535711	41535632	0.025	7428	-1	5	0	132	-	FALSE	NA	NA	NA	FALSE	FALSE	FALSE	TRUE
3047	chr17_7576	chr17	42396974	42397197	42397058	0	7576	9277	35	77	223	-	TRUE	SLC25A39	ENSG00000013306.11	protein_coding	TRUE	TRUE	TRUE	TRUE
3049	chr17_7594	chr17	42430160	42430500	42430416	0	7594	9314	22	12	340	+	TRUE	GRN	ENSG00000030582.12	protein_coding	TRUE	TRUE	TRUE	TRUE
3050	chr17_7638	chr17	42509434	42509871	42509792	4.5e-05	7638	-1	9	0	437	-	TRUE	GPATCH8	ENSG00000186566.7	protein_coding	TRUE	FALSE	FALSE	TRUE
3058	chr17_7782	chr17	42968306	42968448	42968369	0.025	7782	-1	5	0	142	-	TRUE	EFTUD2	ENSG00000108883.8	protein_coding	TRUE	FALSE	FALSE	TRUE
3066	chr17_8146	chr17	45017244	45017447	45017368	0.024	8146	-1	7	20	203	+	TRUE	GOSR2;RP11-156P1.2	ENSG00000108433.11;ENSG00000262633.1	protein_coding	TRUE	FALSE	FALSE	TRUE
3068	chr17_8219	chr17	45224911	45225044	45224965	0.025	8219	-1	5	0	133	-	TRUE	CDC27	ENSG00000004897.7	protein_coding	TRUE	FALSE	FALSE	TRUE
3070	chr17_8292	chr17	45523456	45523591	45523512	0.002	8292	-1	7	0	135	-	FALSE	NA	NA	NA	FALSE	FALSE	FALSE	TRUE
3071	chr17_8298	chr17	45526658	45526810	45526731	0.0002941	8298	-1	8	0	152	-	FALSE	NA	NA	NA	FALSE	FALSE	FALSE	TRUE
3072	chr17_8317	chr17	45547085	45547237	45547158	0.025	8317	-1	5	0	152	-	TRUE	MRPL45P2	ENSG00000228782.3	pseudogene	FALSE	FALSE	FALSE	FALSE
3073	chr17_8322	chr17	45556678	45556791	45556712	0.028	8322	10008	5	1	113	-	TRUE	MRPL45P2	ENSG00000228782.3	pseudogene	FALSE	FALSE	FALSE	FALSE
3074	chr17_8344	chr17	45681018	45681180	45681096	0.025	8344	-1	5	0	162	+	TRUE	NPEPPS	ENSG00000141279.11	protein_coding	TRUE	TRUE	FALSE	TRUE
3076	chr17_8441	chr17	46026480	46026687	46026608	3.309e-07	8441	10174	14	28	207	+	TRUE	RP11-6N17.9	ENSG00000263798.1	processed_transcript	FALSE	FALSE	FALSE	TRUE
3079	chr17_8480	chr17	46168174	46168292	46168213	0.007	8480	-1	6	0	118	-	TRUE	CBX1	ENSG00000108468.10	protein_coding	TRUE	FALSE	FALSE	TRUE
3081	chr17_8528	chr17	46684620	46684724	46684645	0.039	8528	-1	6	14	104	-	TRUE	HOXB7	ENSG00000260027.3	protein_coding	TRUE	TRUE	TRUE	FALSE
3083	chr17_8565	chr17	47004922	47005061	47004982	0.043	8565	-1	7	25	139	+	TRUE	UBE2Z	ENSG00000159202.13	protein_coding	TRUE	TRUE	TRUE	TRUE
3084	chr17_8567	chr17	47005418	47005713	47005495	0.013	8567	-1	8	25	295	+	TRUE	UBE2Z	ENSG00000159202.13	protein_coding	TRUE	TRUE	TRUE	TRUE
3090	chr17_8898	chr17	48742221	48742485	48742368	7.329e-07	8898	10901	11	1	264	+	TRUE	ABCC3	ENSG00000108846.11	protein_coding	TRUE	FALSE	FALSE	TRUE
3091	chr17_8940	chr17	48824881	48825053	48824924	0.025	8940	-1	5	0	172	+	TRUE	LUC7L3	ENSG00000108848.11	protein_coding	TRUE	FALSE	FALSE	FALSE
3101	chr17_9378	chr17	53036264	53036505	53036335	0.0005845	9378	11204	8	4	241	-	TRUE	COX11	ENSG00000166260.6	protein_coding	TRUE	FALSE	FALSE	TRUE
3104	chr17_9504	chr17	54970048	54970524	54970274	0.007	9504	-1	6	0	476	-	TRUE	TRIM25	ENSG00000121060.10	protein_coding	TRUE	FALSE	FALSE	TRUE
3105	chr17_9514	chr17	54972863	54973284	54972957	0.002	9514	11429	7	1	421	-	TRUE	TRIM25	ENSG00000121060.10	protein_coding	TRUE	TRUE	TRUE	TRUE
3108	chr17_9634	chr17	55405495	55405783	55405585	0.0002941	9634	-1	8	0	288	+	TRUE	MSI2	ENSG00000153944.6	protein_coding	TRUE	FALSE	FALSE	TRUE
3109	chr17_9704	chr17	55482662	55482836	55482737	0.025	9704	-1	5	0	174	+	TRUE	MSI2	ENSG00000153944.6	protein_coding	TRUE	FALSE	FALSE	FALSE
3110	chr17_9733	chr17	55510123	55510381	55510217	0.025	9733	-1	5	0	258	+	TRUE	MSI2	ENSG00000153944.6	protein_coding	TRUE	FALSE	FALSE	FALSE
3111	chr17_9799	chr17	55578363	55578460	55578381	0.025	9799	-1	5	0	97	+	TRUE	MSI2	ENSG00000153944.6	protein_coding	TRUE	FALSE	FALSE	TRUE
3115	chr17_9951	chr17	55761876	55762050	55761953	0.031	9951	11556	6	12	174	+	TRUE	MSI2	ENSG00000153944.6	protein_coding	TRUE	TRUE	TRUE	FALSE
2599	chr17_10028	chr17	56078506	56078789	56078642	0.003	10028	11658	8	15	283	-	TRUE	RP11-159D12.5	ENSG00000266086.1	protein_coding	TRUE	FALSE	FALSE	TRUE
2606	chr17_10053	chr17	56167220	56167732	56167329	0.002	10053	-1	9	20	512	+	TRUE	DYNLL2	ENSG00000264364.2	protein_coding	TRUE	TRUE	TRUE	TRUE
2610	chr17_10218	chr17	57685281	57685659	57685580	0.0002359	10218	11952	10	19	378	+	TRUE	DHX40	ENSG00000108406.5	protein_coding	TRUE	TRUE	TRUE	TRUE
2613	chr17_10257	chr17	57771652	57772064	57771924	0	10257	-1	30	39	412	+	TRUE	CLTC	ENSG00000141367.7	protein_coding	TRUE	TRUE	TRUE	TRUE
2614	chr17_10266	chr17	57778743	57778857	57778778	7.329e-07	10266	12034	11	1	114	-	TRUE	PTRH2	ENSG00000141378.13	protein_coding	TRUE	TRUE	TRUE	TRUE
2615	chr17_10274	chr17	57781780	57782057	57781978	0.025	10274	-1	5	0	277	-	TRUE	PTRH2	ENSG00000141378.13	protein_coding	TRUE	FALSE	FALSE	TRUE
2624	chr17_10356	chr17	57917972	57918459	57918305	9.843e-09	10356	12078	13	4	487	+	TRUE	VMP1	ENSG00000062716.6	protein_coding	TRUE	TRUE	TRUE	TRUE
2625	chr17_10670	chr17	59824135	59824288	59824209	0.025	10670	-1	5	0	153	-	TRUE	BRIP1	ENSG00000136492.4	protein_coding	TRUE	FALSE	FALSE	FALSE
2627	chr17_10690	chr17	59847873	59848045	59847946	0.025	10690	-1	5	0	172	-	TRUE	BRIP1	ENSG00000136492.4	protein_coding	TRUE	FALSE	FALSE	TRUE
2630	chr17_10736	chr17	59899918	59900044	59899965	0.007	10736	-1	6	0	126	-	TRUE	BRIP1	ENSG00000136492.4	protein_coding	TRUE	FALSE	FALSE	TRUE
2632	chr17_10793	chr17	59933146	59933388	59933177	0.002	10793	-1	7	0	242	-	TRUE	BRIP1	ENSG00000136492.4	protein_coding	TRUE	FALSE	FALSE	TRUE
2636	chr17_10916	chr17	60617175	60617376	60617284	0.007	10916	-1	6	0	201	+	TRUE	TLK2	ENSG00000146872.13	protein_coding	TRUE	FALSE	FALSE	FALSE
2637	chr17_10941	chr17	60684191	60684340	60684261	0.025	10941	-1	5	0	149	+	TRUE	TLK2	ENSG00000146872.13	protein_coding	TRUE	FALSE	FALSE	FALSE
2638	chr17_10944	chr17	60687596	60687710	60687631	0.025	10944	-1	5	0	114	+	TRUE	TLK2	ENSG00000146872.13	protein_coding	TRUE	FALSE	FALSE	FALSE
2639	chr17_11057	chr17	61213599	61213813	61213678	0.025	11057	-1	5	0	214	+	TRUE	TANC2	ENSG00000170921.10	protein_coding	TRUE	FALSE	FALSE	TRUE
2644	chr17_11184	chr17	61499521	61499668	61499589	0.036	11184	12637	5	3	147	+	TRUE	TANC2	ENSG00000170921.10	protein_coding	TRUE	TRUE	TRUE	FALSE
2645	chr17_11221	chr17	61666807	61667264	61666858	0	11221	-1	21	15	457	+	TRUE	DCAF7	ENSG00000136485.10	protein_coding	TRUE	TRUE	TRUE	TRUE
2646	chr17_11234	chr17	61670588	61670797	61670718	0.049	11234	-1	6	16	209	+	TRUE	DCAF7	ENSG00000136485.10	protein_coding	TRUE	TRUE	TRUE	TRUE
2647	chr17_11235	chr17	61671060	61671422	61671222	1.93e-05	11235	-1	11	16	362	+	TRUE	DCAF7	ENSG00000136485.10	protein_coding	TRUE	TRUE	TRUE	TRUE
2648	chr17_11269	chr17	61799197	61799350	61799271	0.025	11269	-1	5	0	153	-	TRUE	STRADA;RP11-51F16.8	ENSG00000266173.1;ENSG00000125695.12	protein_coding	TRUE	FALSE	FALSE	FALSE
2649	chr17_11272	chr17	61799773	61799982	61799831	0.007	11272	-1	6	0	209	-	TRUE	STRADA;RP11-51F16.8	ENSG00000266173.1;ENSG00000125695.12	protein_coding	TRUE	FALSE	FALSE	TRUE
2650	chr17_11385	chr17	62290922	62291393	62291109	0.02	11385	-1	6	8	471	-	TRUE	TEX2	ENSG00000136478.3	protein_coding	TRUE	TRUE	FALSE	TRUE
2656	chr17_11700	chr17	64542553	64542771	64542623	0.007	11700	-1	6	0	218	+	TRUE	PRKCA	ENSG00000154229.7	protein_coding	TRUE	FALSE	FALSE	FALSE
2658	chr17_11891	chr17	65403446	65403642	65403501	0.0002941	11891	-1	8	0	196	+	TRUE	PITPNC1	ENSG00000154217.10	protein_coding	TRUE	FALSE	FALSE	TRUE
2659	chr17_11904	chr17	65411305	65411529	65411367	0.002	11904	-1	7	0	224	+	TRUE	PITPNC1	ENSG00000154217.10	protein_coding	TRUE	FALSE	FALSE	TRUE
2662	chr17_11944	chr17	65444829	65445021	65444942	0.007	11944	-1	6	0	192	+	TRUE	PITPNC1	ENSG00000154217.10	protein_coding	TRUE	FALSE	FALSE	TRUE
2668	chr17_12216	chr17	66042689	66042934	66042766	0.003	12216	13398	9	24	245	+	TRUE	KPNA2	ENSG00000182481.4	protein_coding	TRUE	TRUE	TRUE	TRUE
2674	chr17_12352	chr17	66418139	66418336	66418186	0.008	12352	13520	6	1	197	+	TRUE	ARSG;RP11-120M18.2	ENSG00000141337.8;ENSG00000267009.2	protein_coding;processed_transcript	TRUE	TRUE	TRUE	FALSE
2676	chr17_12380	chr17	66526448	66526683	66526575	6.933e-08	12380	13576	17	52	235	+	TRUE	PRKAR1A	ENSG00000108946.10	protein_coding	TRUE	TRUE	TRUE	TRUE
2678	chr17_12385	chr17	66527548	66528009	66527914	0	12385	-1	38	52	461	+	TRUE	PRKAR1A	ENSG00000108946.10	protein_coding	TRUE	TRUE	TRUE	TRUE
2679	chr17_12387	chr17	66528613	66528901	66528822	0.0003502	12387	13577	8	1	288	+	TRUE	PRKAR1A	ENSG00000108946.10	protein_coding	TRUE	TRUE	TRUE	TRUE
2681	chr17_12501	chr17	67453063	67453182	67453103	0.007	12501	-1	6	0	119	+	TRUE	MAP2K6	ENSG00000108984.9	protein_coding	TRUE	FALSE	FALSE	FALSE
2684	chr17_12559	chr17	67538681	67538884	67538805	0	12559	13669	21	1	203	+	TRUE	MAP2K6	ENSG00000108984.9	protein_coding	TRUE	TRUE	TRUE	TRUE
2685	chr17_12560	chr17	67538885	67539029	67538950	0.032	12560	13670	5	2	144	+	TRUE	MAP2K6	ENSG00000108984.9	protein_coding	TRUE	TRUE	TRUE	TRUE
2687	chr17_12856	chr17	71220846	71221227	71221148	0.007	12856	-1	6	0	381	-	TRUE	FAM104A	ENSG00000133193.8	protein_coding	TRUE	FALSE	FALSE	TRUE
2688	chr17_12857	chr17	71221329	71221480	71221401	0.007	12857	-1	6	0	151	-	TRUE	FAM104A	ENSG00000133193.8	protein_coding	TRUE	FALSE	FALSE	TRUE
2691	chr17_12927	chr17	72759186	72759354	72759260	0.028	12927	13935	5	1	168	+	TRUE	SLC9A3R1	ENSG00000109062.5	protein_coding	TRUE	TRUE	FALSE	FALSE
2693	chr17_13058	chr17	73230957	73231083	73231004	0.036	13058	14142	5	3	126	+	TRUE	NUP85	ENSG00000125450.6	protein_coding	TRUE	TRUE	TRUE	TRUE
2701	chr17_13279	chr17	74046102	74046208	74046129	0.007	13279	-1	6	0	106	-	TRUE	SRP68	ENSG00000167881.10	protein_coding	TRUE	FALSE	FALSE	TRUE
2710	chr17_13483	chr17	74760443	74760690	74760517	0.008	13483	14919	6	1	247	+	TRUE	MFSD11	ENSG00000092931.7	protein_coding	TRUE	FALSE	FALSE	FALSE
2711	chr17_13524	chr17	74905329	74905467	74905388	0	13524	-1	15	0	138	+	TRUE	MGAT5B	ENSG00000167889.8	protein_coding	TRUE	FALSE	FALSE	TRUE
2713	chr17_13584	chr17	75158290	75158386	75158307	0.01	13584	15034	7	13	96	-	FALSE	NA	NA	NA	FALSE	FALSE	FALSE	FALSE
2714	chr17_13666	chr17	75330936	75331193	75330999	0.002	13666	-1	7	0	257	+	TRUE	SEPT9	ENSG00000184640.13	protein_coding	TRUE	FALSE	FALSE	TRUE
2716	chr17_13674	chr17	75333137	75333281	75333202	0.025	13674	-1	5	0	144	+	TRUE	SEPT9	ENSG00000184640.13	protein_coding	TRUE	FALSE	FALSE	TRUE
2717	chr17_13687	chr17	75339016	75339215	75339088	0	13687	-1	22	0	199	+	TRUE	SEPT9	ENSG00000184640.13	protein_coding	TRUE	FALSE	FALSE	TRUE
2718	chr17_13791	chr17	75469798	75470004	75469875	0.007	13791	-1	6	0	206	+	TRUE	SEPT9	ENSG00000184640.13	protein_coding	TRUE	FALSE	FALSE	TRUE
2721	chr17_13808	chr17	75494607	75495401	75494874	0.002	13808	-1	9	22	794	+	TRUE	SEPT9	ENSG00000184640.13	protein_coding	TRUE	TRUE	TRUE	TRUE
2722	chr17_13811	chr17	75495629	75496222	75495745	0.017	13811	-1	9	37	593	+	TRUE	SEPT9	ENSG00000184640.13	protein_coding	TRUE	TRUE	TRUE	TRUE
2727	chr17_14061	chr17	76849809	76850016	76849924	0	14061	-1	25	40	207	-	TRUE	TIMP2	ENSG00000035862.8	protein_coding	TRUE	TRUE	TRUE	TRUE
2734	chr17_14276	chr17	78159268	78159617	78159337	0.0002941	14276	-1	8	0	349	+	TRUE	CARD14	ENSG00000141527.12	protein_coding	TRUE	FALSE	FALSE	TRUE
2736	chr17_14280	chr17	78160915	78161258	78161057	6.298e-08	14280	15701	12	1	343	+	TRUE	CARD14	ENSG00000141527.12	protein_coding	TRUE	FALSE	FALSE	TRUE
2738	chr17_14340	chr17	78242331	78242659	78242522	0	14340	15789	14	1	328	+	TRUE	RNF213	ENSG00000173821.15	protein_coding	TRUE	FALSE	FALSE	TRUE
2740	chr17_14344	chr17	78243449	78243694	78243515	5.645e-06	14344	-1	10	0	245	+	TRUE	RNF213	ENSG00000173821.15	protein_coding	TRUE	FALSE	FALSE	TRUE
2744	chr17_14405	chr17	78303037	78303167	78303088	0.025	14405	-1	5	0	130	+	TRUE	RNF213	ENSG00000173821.15	protein_coding	TRUE	FALSE	FALSE	TRUE
2746	chr17_14481	chr17	78390170	78390411	78390256	0.028	14481	15916	5	1	241	+	TRUE	ENDOV	ENSG00000173818.12	protein_coding	TRUE	FALSE	FALSE	TRUE
2747	chr17_14493	chr17	78441328	78441438	78441359	1.683e-06	14493	-1	14	35	110	-	TRUE	NPTX1	ENSG00000171246.5	protein_coding	TRUE	TRUE	TRUE	TRUE
2748	chr17_14494	chr17	78441459	78441632	78441534	0.043	14494	-1	8	35	173	-	TRUE	NPTX1	ENSG00000171246.5	protein_coding	TRUE	TRUE	TRUE	TRUE
2749	chr17_14495	chr17	78441633	78444834	78442840	0	14495	-1	75	35	3201	-	TRUE	NPTX1	ENSG00000171246.5	protein_coding	TRUE	TRUE	TRUE	TRUE
2750	chr17_14515	chr17	78449279	78449482	78449334	0.008	14515	15951	7	11	203	-	TRUE	NPTX1	ENSG00000171246.5	protein_coding	TRUE	TRUE	FALSE	TRUE
2751	chr17_14517	chr17	78449773	78449926	78449847	0.001	14517	15953	9	18	153	-	TRUE	NPTX1	ENSG00000171246.5	protein_coding	TRUE	TRUE	FALSE	TRUE
2752	chr17_14520	chr17	78450253	78450404	78450325	0.01	14520	15955	6	3	151	-	TRUE	NPTX1	ENSG00000171246.5	protein_coding	TRUE	TRUE	TRUE	FALSE
2756	chr17_14580	chr17	78562590	78562928	78562643	0.007	14580	-1	6	0	338	+	TRUE	RPTOR	ENSG00000141564.9	protein_coding	TRUE	FALSE	FALSE	TRUE
2757	chr17_14591	chr17	78580484	78580639	78580560	4.888e-08	14591	-1	12	0	155	+	TRUE	RPTOR	ENSG00000141564.9	protein_coding	TRUE	FALSE	FALSE	TRUE
2758	chr17_14612	chr17	78602686	78603362	78603169	4.888e-08	14612	-1	12	0	676	+	TRUE	RPTOR	ENSG00000141564.9	protein_coding	TRUE	FALSE	FALSE	TRUE
2759	chr17_14613	chr17	78603376	78603777	78603450	5.803e-07	14613	-1	11	0	401	+	TRUE	RPTOR	ENSG00000141564.9	protein_coding	TRUE	FALSE	FALSE	TRUE
2761	chr17_14633	chr17	78608747	78608951	78608810	0.007	14633	-1	6	0	204	+	TRUE	RPTOR	ENSG00000141564.9	protein_coding	TRUE	FALSE	FALSE	TRUE
2763	chr17_14640	chr17	78610454	78610607	78610528	0.007	14640	-1	6	0	153	+	TRUE	RPTOR	ENSG00000141564.9	protein_coding	TRUE	FALSE	FALSE	FALSE
2765	chr17_14686	chr17	78657508	78657678	78657555	0.025	14686	-1	5	0	170	+	TRUE	RPTOR	ENSG00000141564.9	protein_coding	TRUE	FALSE	FALSE	TRUE
2767	chr17_14730	chr17	78728608	78728707	78728628	0.002	14730	15983	7	1	99	+	TRUE	RPTOR	ENSG00000141564.9	protein_coding	TRUE	FALSE	FALSE	TRUE
2772	chr17_14847	chr17	78805400	78805789	78805496	0.002	14847	-1	7	0	389	+	TRUE	RPTOR	ENSG00000141564.9	protein_coding	TRUE	FALSE	FALSE	TRUE
2775	chr17_14918	chr17	78872564	78872669	78872590	0.025	14918	-1	5	0	105	+	TRUE	RPTOR	ENSG00000141564.9	protein_coding	TRUE	FALSE	FALSE	FALSE
2779	chr17_14947	chr17	78901294	78901848	78901586	6.624e-05	14947	16040	9	2	554	+	TRUE	RPTOR	ENSG00000141564.9	protein_coding	TRUE	FALSE	FALSE	TRUE
2780	chr17_14957	chr17	78903721	78904341	78904098	4.5e-05	14957	-1	9	0	620	+	TRUE	RPTOR	ENSG00000141564.9	protein_coding	TRUE	FALSE	FALSE	TRUE
2785	chr17_15166	chr17	79542961	79543180	79543083	0.002	15166	-1	7	0	219	-	TRUE	NPLOC4	ENSG00000182446.9	protein_coding	TRUE	FALSE	FALSE	TRUE
2787	chr17_15208	chr17	79569277	79569403	79569324	0.025	15208	-1	5	0	126	-	TRUE	NPLOC4	ENSG00000182446.9	protein_coding	TRUE	FALSE	FALSE	FALSE
2790	chr17_15241	chr17	79591775	79592140	79591907	0.007	15241	-1	6	0	365	-	TRUE	NPLOC4	ENSG00000182446.9	protein_coding	TRUE	FALSE	FALSE	FALSE
2792	chr17_15304	chr17	79801564	79801845	79801724	9.922e-05	15304	16534	16	75	281	-	TRUE	P4HB	ENSG00000185624.10	protein_coding	TRUE	TRUE	TRUE	TRUE
2793	chr17_15326	chr17	79826036	79826496	79826205	0.02	15326	-1	11	59	460	-	TRUE	ARHGDIA	ENSG00000141522.7	protein_coding	TRUE	TRUE	TRUE	TRUE
2798	chr17_15377	chr17	79879069	79879387	79879202	0.044	15377	16669	5	5	318	-	TRUE	SIRT7;MAFG	ENSG00000187531.9;ENSG00000197063.6	protein_coding	TRUE	TRUE	TRUE	TRUE
2802	chr17_15432	chr17	80036178	80036929	80036397	0	15432	16839	31	15	751	-	TRUE	FASN	ENSG00000169710.6	protein_coding	TRUE	TRUE	TRUE	TRUE
2805	chr17_15508	chr17	80074747	80074946	80074839	0.002	15508	-1	7	0	199	-	TRUE	CCDC57	ENSG00000176155.14	protein_coding	TRUE	FALSE	FALSE	TRUE
2806	chr17_15529	chr17	80081291	80081540	80081366	0	15529	-1	15	0	249	-	TRUE	CCDC57	ENSG00000176155.14	protein_coding	TRUE	FALSE	FALSE	TRUE
2807	chr17_15530	chr17	80081564	80081858	80081697	0	15530	-1	17	0	294	-	TRUE	CCDC57	ENSG00000176155.14	protein_coding	TRUE	FALSE	FALSE	TRUE
2808	chr17_15531	chr17	80082033	80082255	80082112	0.025	15531	-1	5	0	222	-	TRUE	CCDC57	ENSG00000176155.14	protein_coding	TRUE	FALSE	FALSE	FALSE
2809	chr17_15535	chr17	80082798	80083058	80082945	0.002	15535	-1	7	0	260	-	TRUE	CCDC57	ENSG00000176155.14	protein_coding	TRUE	FALSE	FALSE	TRUE
2810	chr17_15540	chr17	80084229	80084386	80084307	0.007	15540	-1	6	0	157	-	TRUE	CCDC57	ENSG00000176155.14	protein_coding	TRUE	FALSE	FALSE	FALSE
2811	chr17_15542	chr17	80084698	80084848	80084769	0.025	15542	-1	5	0	150	-	TRUE	CCDC57	ENSG00000176155.14	protein_coding	TRUE	FALSE	FALSE	FALSE
2815	chr17_15565	chr17	80104918	80105127	80104991	0.002	15565	-1	7	0	209	-	TRUE	CCDC57	ENSG00000176155.14	protein_coding	TRUE	FALSE	FALSE	FALSE
2816	chr17_15572	chr17	80106067	80106230	80106114	0.025	15572	-1	5	0	163	-	TRUE	CCDC57	ENSG00000176155.14	protein_coding	TRUE	FALSE	FALSE	FALSE
2818	chr17_15613	chr17	80137607	80137768	80137664	0.025	15613	-1	5	0	161	-	TRUE	CCDC57	ENSG00000176155.14	protein_coding	TRUE	FALSE	FALSE	TRUE
2819	chr17_15623	chr17	80141097	80141306	80141142	3.172e-09	15623	-1	13	0	209	-	TRUE	CCDC57	ENSG00000176155.14	protein_coding	TRUE	FALSE	FALSE	TRUE
2823	chr17_15676	chr17	80202935	80203056	80202977	0.025	15676	-1	5	0	121	-	TRUE	CSNK1D	ENSG00000141551.10	protein_coding	TRUE	TRUE	FALSE	FALSE
2824	chr17_15677	chr17	80203070	80203348	80203269	0.002	15677	16970	7	1	278	-	TRUE	CSNK1D	ENSG00000141551.10	protein_coding	TRUE	FALSE	FALSE	TRUE
2827	chr17_15760	chr17	80354526	80354662	80354583	0.008	15760	17034	6	1	136	-	TRUE	OGFOD3	ENSG00000181396.8	protein_coding	TRUE	TRUE	TRUE	TRUE
2828	chr17_15794	chr17	80405960	80406106	80406027	0.025	15794	-1	5	0	146	-	TRUE	C17orf62	ENSG00000178927.12	protein_coding	TRUE	TRUE	FALSE	FALSE
2829	chr17_15795	chr17	80406704	80406879	80406800	0.002	15795	17080	7	1	175	-	TRUE	C17orf62	ENSG00000178927.12	protein_coding	TRUE	TRUE	FALSE	TRUE
2830	chr17_15817	chr17	80451206	80451328	80451249	0.025	15817	-1	5	0	122	+	FALSE	NA	NA	NA	FALSE	FALSE	FALSE	TRUE
2832	chr17_15831	chr17	80493316	80493619	80493457	0.002	15831	-1	7	0	303	+	TRUE	FOXK2	ENSG00000141568.15	protein_coding	TRUE	FALSE	FALSE	TRUE
2833	chr17_15836	chr17	80498244	80498543	80498390	3.172e-09	15836	-1	13	0	299	+	TRUE	FOXK2	ENSG00000141568.15	protein_coding	TRUE	FALSE	FALSE	TRUE
2835	chr17_15860	chr17	80510209	80510408	80510288	0.025	15860	-1	5	0	199	+	TRUE	FOXK2	ENSG00000141568.15	protein_coding	TRUE	FALSE	FALSE	FALSE
2836	chr17_15936	chr17	80581896	80582080	80581963	0.036	15936	17163	5	3	184	-	TRUE	WDR45B	ENSG00000141580.11	protein_coding	TRUE	FALSE	FALSE	TRUE
2837	chr17_15967	chr17	80675606	80675760	80675681	0.008	15967	17195	6	1	154	+	TRUE	FN3KRP	ENSG00000141560.10	protein_coding	TRUE	FALSE	FALSE	FALSE
2839	chr17_16044	chr17	80803271	80803577	80803417	0.007	16044	-1	6	0	306	+	TRUE	TBCD	ENSG00000141556.16	protein_coding	TRUE	FALSE	FALSE	FALSE
2840	chr17_16121	chr17	80893196	80893396	80893317	0.008	16121	17252	6	1	200	+	TRUE	TBCD	ENSG00000141556.16	protein_coding	TRUE	FALSE	FALSE	TRUE
2841	chr17_16140	chr17	80942001	80942330	80942251	0.007	16140	-1	6	0	329	-	TRUE	B3GNTL1	ENSG00000175711.4	protein_coding	TRUE	FALSE	FALSE	TRUE
3131	chr18_128	chr18	709151	709437	709328	6.412e-06	128	119	7	1	286	-	TRUE	ENOSF1	ENSG00000132199.14	protein_coding	TRUE	FALSE	FALSE	TRUE
3211	chr18_263	chr18	1326434	1326599	1326512	0.01	263	-1	4	0	165	-	TRUE	LINC00470	ENSG00000132204.9	lincRNA	FALSE	FALSE	FALSE	TRUE
3224	chr18_280	chr18	1344126	1344364	1344265	0	280	-1	12	0	238	-	TRUE	LINC00470	ENSG00000132204.9	lincRNA	FALSE	FALSE	FALSE	TRUE
3225	chr18_284	chr18	1346170	1346542	1346303	0.012	284	175	4	1	372	-	TRUE	LINC00470	ENSG00000132204.9	lincRNA	FALSE	FALSE	FALSE	TRUE
3257	chr18_332	chr18	1378697	1378792	1378713	0.001	332	-1	5	0	95	-	TRUE	LINC00470	ENSG00000132204.9	lincRNA	FALSE	FALSE	FALSE	TRUE
3275	chr18_384	chr18	2582137	2582227	2582148	0.01	384	-1	4	0	90	+	TRUE	NDC80	ENSG00000080986.8	protein_coding	TRUE	TRUE	FALSE	FALSE
3276	chr18_386	chr18	2582509	2582618	2582539	0.012	386	237	4	1	109	+	TRUE	NDC80	ENSG00000080986.8	protein_coding	TRUE	TRUE	TRUE	FALSE
3287	chr18_406	chr18	2663633	2663742	2663663	0.01	406	-1	4	0	109	+	TRUE	SMCHD1	ENSG00000101596.10	protein_coding	TRUE	FALSE	FALSE	TRUE
3290	chr18_410	chr18	2667143	2667342	2667196	0.002	410	275	5	3	199	+	TRUE	SMCHD1	ENSG00000101596.10	protein_coding	TRUE	FALSE	FALSE	TRUE
3304	chr18_429	chr18	2678642	2678842	2678763	0.01	429	-1	4	0	200	+	TRUE	SMCHD1	ENSG00000101596.10	protein_coding	TRUE	FALSE	FALSE	FALSE
3308	chr18_432	chr18	2680268	2680444	2680342	0.001	432	-1	5	0	176	+	TRUE	SMCHD1	ENSG00000101596.10	protein_coding	TRUE	FALSE	FALSE	FALSE
3320	chr18_441	chr18	2686375	2686536	2686389	0.01	441	-1	4	0	161	+	TRUE	SMCHD1	ENSG00000101596.10	protein_coding	TRUE	FALSE	FALSE	TRUE
3332	chr18_451	chr18	2692389	2692685	2692599	1.793e-07	451	-1	8	0	296	+	TRUE	SMCHD1	ENSG00000101596.10	protein_coding	TRUE	FALSE	FALSE	TRUE
3381	chr18_536	chr18	2918330	2918519	2918440	0.028	536	345	4	7	189	-	TRUE	LPIN2	ENSG00000101577.5	protein_coding	TRUE	TRUE	TRUE	FALSE
3393	chr18_567	chr18	2999589	2999716	2999637	9.561e-05	567	-1	6	0	127	-	TRUE	LPIN2	ENSG00000101577.5	protein_coding	TRUE	FALSE	FALSE	TRUE
3432	chr18_637	chr18	3354081	3354253	3354138	0.014	637	456	4	2	172	-	FALSE	NA	NA	NA	FALSE	FALSE	FALSE	FALSE
3436	chr18_641	chr18	3355848	3355978	3355899	0.008	641	-1	5	11	130	-	FALSE	NA	NA	NA	FALSE	FALSE	FALSE	TRUE
3441	chr18_646	chr18	3357056	3357220	3357134	0.0001789	646	-1	7	16	164	-	FALSE	NA	NA	NA	FALSE	FALSE	FALSE	TRUE
3442	chr18_647	chr18	3357233	3357350	3357271	0	647	460	13	17	117	-	FALSE	NA	NA	NA	FALSE	FALSE	FALSE	TRUE
3446	chr18_662	chr18	3361525	3361731	3361582	0	662	-1	14	0	206	-	FALSE	NA	NA	NA	FALSE	FALSE	FALSE	TRUE
3456	chr18_672	chr18	3372700	3372818	3372739	0.014	672	472	4	2	118	-	FALSE	NA	NA	NA	FALSE	FALSE	FALSE	FALSE
3461	chr18_676	chr18	3374156	3374365	3374286	0.016	676	475	4	3	209	-	FALSE	NA	NA	NA	FALSE	FALSE	FALSE	TRUE
3481	chr18_719	chr18	3458262	3458385	3458306	0.021	719	-1	6	31	123	+	TRUE	TGIF1	ENSG00000177426.16	protein_coding	TRUE	TRUE	TRUE	FALSE
3489	chr18_732	chr18	3604802	3604969	3604890	0.01	732	-1	4	0	167	+	TRUE	DLGAP1-AS2	ENSG00000262001.1	antisense	FALSE	FALSE	FALSE	TRUE
3494	chr18_807	chr18	6954504	6955103	6954723	4.13e-09	807	-1	9	0	599	-	TRUE	LAMA1	ENSG00000101680.9	protein_coding	TRUE	TRUE	FALSE	TRUE
3499	chr18_838	chr18	6982137	6982313	6982234	2.35e-07	838	739	8	1	176	-	TRUE	LAMA1	ENSG00000101680.9	protein_coding	TRUE	FALSE	FALSE	TRUE
3500	chr18_839	chr18	6982334	6982436	6982357	0.009	839	740	5	12	102	-	TRUE	LAMA1	ENSG00000101680.9	protein_coding	TRUE	FALSE	FALSE	TRUE
3501	chr18_853	chr18	6994550	6994693	6994614	0	853	-1	10	0	143	-	TRUE	LAMA1	ENSG00000101680.9	protein_coding	TRUE	FALSE	FALSE	TRUE
3505	chr18_863	chr18	7000350	7000571	7000492	0.01	863	-1	4	0	221	-	TRUE	LAMA1	ENSG00000101680.9	protein_coding	TRUE	FALSE	FALSE	TRUE
3506	chr18_867	chr18	7001284	7001420	7001341	5.04e-06	867	-1	7	0	136	-	TRUE	LAMA1	ENSG00000101680.9	protein_coding	TRUE	FALSE	FALSE	TRUE
3507	chr18_869	chr18	7002688	7002805	7002726	0.001	869	757	5	1	117	-	TRUE	LAMA1	ENSG00000101680.9	protein_coding	TRUE	FALSE	FALSE	TRUE
3510	chr18_886	chr18	7012132	7012256	7012177	0.024	886	-1	4	6	124	-	TRUE	LAMA1	ENSG00000101680.9	protein_coding	TRUE	TRUE	FALSE	TRUE
3511	chr18_899	chr18	7027299	7027456	7027377	0.001	899	-1	5	0	157	-	TRUE	LAMA1	ENSG00000101680.9	protein_coding	TRUE	FALSE	FALSE	TRUE
3514	chr18_963	chr18	7577731	7577875	7577796	0.01	963	-1	4	0	144	+	TRUE	PTPRM	ENSG00000173482.12	protein_coding	TRUE	FALSE	FALSE	TRUE
3515	chr18_976	chr18	7591089	7591178	7591099	0.01	976	-1	4	0	89	+	TRUE	PTPRM	ENSG00000173482.12	protein_coding	TRUE	FALSE	FALSE	FALSE
3120	chr18_1004	chr18	7620176	7620367	7620234	0.01	1004	-1	4	0	191	+	TRUE	PTPRM	ENSG00000173482.12	protein_coding	TRUE	FALSE	FALSE	FALSE
3121	chr18_1038	chr18	7659118	7659353	7659197	5.04e-06	1038	-1	7	0	235	+	TRUE	PTPRM	ENSG00000173482.12	protein_coding	TRUE	FALSE	FALSE	TRUE
3123	chr18_1088	chr18	7775164	7775265	7775186	0.01	1088	-1	4	0	101	+	TRUE	PTPRM	ENSG00000173482.12	protein_coding	TRUE	FALSE	FALSE	FALSE
3127	chr18_1180	chr18	7989455	7989640	7989561	0.001	1180	-1	5	0	185	+	TRUE	PTPRM	ENSG00000173482.12	protein_coding	TRUE	FALSE	FALSE	FALSE
3133	chr18_1325	chr18	8625026	8625160	8625081	0.01	1325	-1	4	0	134	+	TRUE	RAB12	ENSG00000206418.3	protein_coding	TRUE	FALSE	FALSE	TRUE
3135	chr18_1348	chr18	8721454	8721588	8721509	0.01	1348	-1	4	0	134	+	TRUE	SOGA2	ENSG00000168502.13	protein_coding	TRUE	FALSE	FALSE	TRUE
3136	chr18_1349	chr18	8721611	8721831	8721752	1.793e-07	1349	-1	8	0	220	+	TRUE	SOGA2	ENSG00000168502.13	protein_coding	TRUE	FALSE	FALSE	TRUE
3139	chr18_1390	chr18	8747470	8747751	8747541	0.001	1390	-1	5	0	281	+	TRUE	SOGA2	ENSG00000168502.13	protein_coding	TRUE	FALSE	FALSE	TRUE
3140	chr18_1394	chr18	8749646	8749770	8749691	0.01	1394	-1	4	0	124	+	TRUE	SOGA2	ENSG00000168502.13	protein_coding	TRUE	FALSE	FALSE	FALSE
3141	chr18_1407	chr18	8756558	8756682	8756603	0.01	1407	-1	4	0	124	+	TRUE	SOGA2	ENSG00000168502.13	protein_coding	TRUE	FALSE	FALSE	FALSE
3142	chr18_1408	chr18	8756745	8756952	8756873	0.01	1408	-1	4	0	207	+	TRUE	SOGA2	ENSG00000168502.13	protein_coding	TRUE	FALSE	FALSE	FALSE
3146	chr18_1442	chr18	8785735	8785892	8785813	0.01	1442	-1	4	0	157	+	TRUE	SOGA2	ENSG00000168502.13	protein_coding	TRUE	TRUE	FALSE	FALSE
3148	chr18_1489	chr18	9116512	9116683	9116576	0.001	1489	-1	5	0	171	+	TRUE	NDUFV2;RP11-21J18.1	ENSG00000178127.8;ENSG00000265257.1	protein_coding;processed_transcript	TRUE	FALSE	FALSE	TRUE
3152	chr18_1588	chr18	9571905	9572035	9571956	0.012	1588	1135	4	1	130	-	TRUE	PPP4R1	ENSG00000154845.11	protein_coding	TRUE	FALSE	FALSE	TRUE
3155	chr18_1678	chr18	9815233	9815352	9815273	2.598e-05	1678	1182	8	20	119	+	TRUE	RAB31	ENSG00000168461.8	protein_coding	TRUE	TRUE	FALSE	TRUE
3158	chr18_1711	chr18	9848131	9848510	9848327	1.793e-07	1711	-1	8	0	379	+	TRUE	RAB31	ENSG00000168461.8	protein_coding	TRUE	FALSE	FALSE	TRUE
3159	chr18_1726	chr18	9861759	9861925	9861825	1.653e-05	1726	-1	9	31	166	+	TRUE	RAB31	ENSG00000168461.8	protein_coding	TRUE	TRUE	TRUE	TRUE
3160	chr18_1731	chr18	9918268	9918448	9918296	0.01	1731	-1	4	0	180	+	TRUE	VAPA	ENSG00000101558.9	protein_coding	TRUE	FALSE	FALSE	TRUE
3161	chr18_1749	chr18	9933995	9934354	9934193	0.01	1749	-1	4	0	359	+	TRUE	VAPA	ENSG00000101558.9	protein_coding	TRUE	FALSE	FALSE	TRUE
3162	chr18_1758	chr18	9945928	9946085	9946006	9.561e-05	1758	-1	6	0	157	+	TRUE	VAPA	ENSG00000101558.9	protein_coding	TRUE	FALSE	FALSE	FALSE
3164	chr18_1802	chr18	10704099	10704274	10704134	0.012	1802	1282	4	1	175	-	TRUE	PIEZO2	ENSG00000154864.7	protein_coding	TRUE	FALSE	FALSE	FALSE
3165	chr18_1810	chr18	10708037	10708195	10708116	0.01	1810	-1	4	0	158	-	TRUE	PIEZO2	ENSG00000154864.7	protein_coding	TRUE	FALSE	FALSE	TRUE
3167	chr18_1812	chr18	10708321	10708636	10708557	0.01	1812	-1	4	0	315	-	TRUE	PIEZO2	ENSG00000154864.7	protein_coding	TRUE	TRUE	TRUE	TRUE
3170	chr18_1838	chr18	10736735	10736974	10736895	6.412e-06	1838	1300	7	1	239	-	TRUE	PIEZO2	ENSG00000154864.7	protein_coding	TRUE	FALSE	FALSE	TRUE
3173	chr18_1865	chr18	10755963	10756147	10756068	6.412e-06	1865	1317	7	1	184	-	TRUE	PIEZO2	ENSG00000154864.7	protein_coding	TRUE	FALSE	FALSE	FALSE
3174	chr18_1878	chr18	10763093	10763217	10763138	0.01	1878	-1	4	0	124	-	TRUE	PIEZO2	ENSG00000154864.7	protein_coding	TRUE	TRUE	FALSE	FALSE
3175	chr18_1889	chr18	10780316	10780478	10780375	0.01	1889	-1	4	0	162	-	TRUE	PIEZO2	ENSG00000154864.7	protein_coding	TRUE	TRUE	FALSE	TRUE
3176	chr18_1961	chr18	10942232	10942358	10942279	0.01	1961	-1	4	0	126	-	TRUE	PIEZO2	ENSG00000154864.7	protein_coding	TRUE	FALSE	FALSE	FALSE
3178	chr18_2016	chr18	11016899	11017019	11016940	0.001	2016	-1	5	0	120	-	TRUE	PIEZO2	ENSG00000154864.7	protein_coding	TRUE	FALSE	FALSE	FALSE
3179	chr18_2031	chr18	11039095	11039209	11039130	0.001	2031	-1	5	0	114	-	TRUE	PIEZO2	ENSG00000154864.7	protein_coding	TRUE	FALSE	FALSE	TRUE
3181	chr18_2058	chr18	11065815	11066033	11065876	0	2058	-1	10	0	218	-	TRUE	PIEZO2	ENSG00000154864.7	protein_coding	TRUE	FALSE	FALSE	TRUE
3186	chr18_2205	chr18	11881886	11882006	11881927	0.002	2205	-1	6	15	120	+	TRUE	GNAL	ENSG00000141404.11	protein_coding	TRUE	TRUE	TRUE	TRUE
3188	chr18_2222	chr18	11986840	11986951	11986872	0.012	2222	1494	4	1	111	+	TRUE	IMPA2	ENSG00000141401.7	protein_coding	TRUE	FALSE	FALSE	TRUE
3191	chr18_2259	chr18	12018315	12018551	12018359	0.012	2259	1509	4	1	236	+	TRUE	IMPA2	ENSG00000141401.7	protein_coding	TRUE	FALSE	FALSE	FALSE
3196	chr18_2321	chr18	12366498	12366680	12366594	9.561e-05	2321	-1	6	0	182	-	TRUE	AFG3L2	ENSG00000141385.5	protein_coding	TRUE	FALSE	FALSE	TRUE
3198	chr18_2433	chr18	12855277	12855498	12855341	0.001	2433	-1	5	0	221	-	TRUE	PTPN2	ENSG00000175354.14	protein_coding	TRUE	FALSE	FALSE	TRUE
3199	chr18_2446	chr18	12877103	12877293	12877214	0.01	2446	-1	4	0	190	-	TRUE	PTPN2	ENSG00000175354.14	protein_coding	TRUE	FALSE	FALSE	TRUE
3203	chr18_2467	chr18	12986832	12987074	12986956	0.012	2467	1760	6	27	242	+	TRUE	SEH1L	ENSG00000085415.11	protein_coding	TRUE	TRUE	TRUE	TRUE
3204	chr18_2468	chr18	12987149	12987367	12987224	2.371e-07	2468	-1	10	27	218	+	TRUE	SEH1L	ENSG00000085415.11	protein_coding	TRUE	TRUE	TRUE	TRUE
3205	chr18_2482	chr18	13007516	13007652	13007573	0.012	2482	1767	4	1	136	+	TRUE	CEP192	ENSG00000101639.14	protein_coding	TRUE	FALSE	FALSE	TRUE
3206	chr18_2532	chr18	13063044	13063169	13063090	0.01	2532	-1	4	0	125	+	TRUE	CEP192	ENSG00000101639.14	protein_coding	TRUE	FALSE	FALSE	TRUE
3208	chr18_2552	chr18	13101806	13101908	13101829	0.01	2552	-1	4	0	102	+	TRUE	CEP192	ENSG00000101639.14	protein_coding	TRUE	FALSE	FALSE	FALSE
3217	chr18_2698	chr18	18827894	18827983	18827904	0.01	2698	-1	4	0	89	+	TRUE	GREB1L	ENSG00000141449.10	protein_coding	TRUE	FALSE	FALSE	FALSE
3218	chr18_2701	chr18	18831249	18831372	18831293	0.001	2701	-1	5	0	123	+	TRUE	GREB1L	ENSG00000141449.10	protein_coding	TRUE	FALSE	FALSE	TRUE
3220	chr18_2715	chr18	18864010	18864131	18864052	0.01	2715	-1	4	0	121	+	TRUE	GREB1L	ENSG00000141449.10	protein_coding	TRUE	FALSE	FALSE	TRUE
3223	chr18_2788	chr18	19197369	19197577	19197438	0.01	2788	-1	4	0	208	+	TRUE	SNRPD1	ENSG00000167088.6	protein_coding	TRUE	FALSE	FALSE	TRUE
3226	chr18_2851	chr18	19401194	19401377	19401298	0.001	2851	-1	5	0	183	+	TRUE	MIB1	ENSG00000101752.7	protein_coding	TRUE	FALSE	FALSE	TRUE
3228	chr18_2890	chr18	19792073	19792173	19792094	2.35e-07	2890	2147	8	1	100	-	FALSE	NA	NA	NA	FALSE	FALSE	FALSE	TRUE
3230	chr18_2915	chr18	20542847	20543071	20542910	0.01	2915	-1	4	0	224	+	TRUE	RBBP8	ENSG00000101773.12	protein_coding	TRUE	FALSE	FALSE	FALSE
3231	chr18_2919	chr18	20553505	20553619	20553540	0.01	2919	-1	4	0	114	+	TRUE	RBBP8	ENSG00000101773.12	protein_coding	TRUE	FALSE	FALSE	TRUE
3232	chr18_2931	chr18	20566688	20566976	20566825	0.001	2931	-1	5	0	288	+	TRUE	RBBP8	ENSG00000101773.12	protein_coding	TRUE	FALSE	FALSE	TRUE
3233	chr18_2940	chr18	20583198	20583439	20583283	9.561e-05	2940	-1	6	0	241	+	TRUE	RBBP8	ENSG00000101773.12	protein_coding	TRUE	FALSE	FALSE	TRUE
3236	chr18_2988	chr18	20855574	20855659	20855580	0.01	2988	-1	4	0	85	+	FALSE	NA	NA	NA	FALSE	FALSE	FALSE	FALSE
3238	chr18_3029	chr18	21054632	21054878	21054719	0.028	3029	2266	4	7	246	+	TRUE	RIOK3	ENSG00000101782.10	protein_coding	TRUE	FALSE	FALSE	TRUE
3241	chr18_3126	chr18	21409753	21409857	21409778	0.001	3126	-1	5	0	104	+	TRUE	LAMA3	ENSG00000053747.11	protein_coding	TRUE	FALSE	FALSE	FALSE
3242	chr18_3127	chr18	21410255	21410398	21410319	0.001	3127	-1	5	0	143	+	TRUE	LAMA3	ENSG00000053747.11	protein_coding	TRUE	FALSE	FALSE	TRUE
3246	chr18_3181	chr18	21610506	21610630	21610551	0.01	3181	-1	4	0	124	+	TRUE	TTC39C	ENSG00000168234.8	protein_coding	TRUE	FALSE	FALSE	TRUE
3248	chr18_3221	chr18	21657081	21657186	21657107	0.01	3221	-1	4	0	105	+	TRUE	TTC39C	ENSG00000168234.8	protein_coding	TRUE	FALSE	FALSE	TRUE
3249	chr18_3231	chr18	21665931	21666083	21666004	0.01	3231	-1	4	0	152	+	TRUE	TTC39C	ENSG00000168234.8	protein_coding	TRUE	FALSE	FALSE	FALSE
3251	chr18_3236	chr18	21666592	21666748	21666669	1.793e-07	3236	-1	8	0	156	+	TRUE	TTC39C	ENSG00000168234.8	protein_coding	TRUE	FALSE	FALSE	TRUE
3252	chr18_3240	chr18	21668654	21668779	21668700	0.01	3240	-1	4	0	125	+	TRUE	TTC39C	ENSG00000168234.8	protein_coding	TRUE	FALSE	FALSE	TRUE
3254	chr18_3252	chr18	21674045	21674166	21674087	9.561e-05	3252	-1	6	0	121	+	TRUE	TTC39C	ENSG00000168234.8	protein_coding	TRUE	FALSE	FALSE	TRUE
3255	chr18_3262	chr18	21684468	21684584	21684505	0.01	3262	-1	4	0	116	+	TRUE	TTC39C	ENSG00000168234.8	protein_coding	TRUE	FALSE	FALSE	TRUE
3262	chr18_3452	chr18	23597664	23597815	23597736	0.018	3452	2613	5	17	151	-	TRUE	SS18	ENSG00000141380.9	protein_coding	TRUE	TRUE	TRUE	FALSE
3282	chr18_3979	chr18	33742073	33742235	33742130	0.000118	3979	3242	6	1	162	+	TRUE	ELP2	ENSG00000134759.9	protein_coding	TRUE	FALSE	FALSE	TRUE
3283	chr18_3996	chr18	33771024	33771137	33771058	0.001	3996	-1	5	0	113	+	TRUE	MOCOS	ENSG00000075643.5	protein_coding	TRUE	FALSE	FALSE	TRUE
3286	chr18_4034	chr18	33812540	33812666	33812587	0.01	4034	-1	4	0	126	+	TRUE	MOCOS	ENSG00000075643.5	protein_coding	TRUE	FALSE	FALSE	FALSE
3289	chr18_4081	chr18	34375907	34376148	34376069	0	4081	3371	17	2	241	-	TRUE	TPGS2	ENSG00000134779.10	protein_coding	TRUE	TRUE	TRUE	TRUE
3295	chr18_4213	chr18	36826453	36826554	36826475	0.01	4213	-1	4	0	101	-	TRUE	LINC00669	ENSG00000267374.1	lincRNA	FALSE	FALSE	FALSE	TRUE
3296	chr18_4254	chr18	36898038	36898170	36898091	0.01	4254	-1	4	0	132	-	TRUE	LINC00669	ENSG00000267374.1	lincRNA	FALSE	FALSE	FALSE	FALSE
3298	chr18_4275	chr18	36904950	36905084	36905005	0.001	4275	-1	5	0	134	-	TRUE	LINC00669	ENSG00000267374.1	lincRNA	FALSE	FALSE	FALSE	TRUE
3300	chr18_4278	chr18	36905855	36906090	36905920	0.01	4278	-1	4	0	235	-	TRUE	LINC00669	ENSG00000267374.1	lincRNA	FALSE	FALSE	FALSE	TRUE
3302	chr18_4285	chr18	36911187	36911339	36911260	9.561e-05	4285	-1	6	0	152	-	TRUE	LINC00669	ENSG00000267374.1	lincRNA	FALSE	FALSE	FALSE	FALSE
3306	chr18_4305	chr18	36924249	36924424	36924319	0	4305	-1	11	0	175	-	TRUE	LINC00669	ENSG00000267374.1	lincRNA	FALSE	FALSE	FALSE	TRUE
3311	chr18_4345	chr18	36975919	36976168	36976002	0	4345	-1	10	0	249	-	TRUE	LINC00669	ENSG00000267374.1	lincRNA	FALSE	FALSE	FALSE	TRUE
3313	chr18_4381	chr18	37010965	37011080	37011001	0.01	4381	-1	4	0	115	-	TRUE	LINC00669	ENSG00000267374.1	lincRNA	FALSE	FALSE	FALSE	FALSE
3317	chr18_4396	chr18	37018307	37018438	37018359	0.01	4396	-1	4	0	131	-	TRUE	LINC00669	ENSG00000267374.1	lincRNA	FALSE	FALSE	FALSE	TRUE
3318	chr18_4397	chr18	37018723	37019007	37018928	4.13e-09	4397	-1	9	0	284	-	TRUE	LINC00669	ENSG00000267374.1	lincRNA	FALSE	FALSE	FALSE	TRUE
3319	chr18_4404	chr18	37022364	37022647	37022431	5.04e-06	4404	-1	7	0	283	-	TRUE	LINC00669	ENSG00000267374.1	lincRNA	FALSE	FALSE	FALSE	TRUE
3322	chr18_4417	chr18	37029448	37029710	37029592	0.001	4417	-1	5	0	262	-	TRUE	LINC00669	ENSG00000267374.1	lincRNA	FALSE	FALSE	FALSE	TRUE
3324	chr18_4433	chr18	37035696	37035893	37035767	9.561e-05	4433	-1	6	0	197	-	TRUE	LINC00669	ENSG00000267374.1	lincRNA	FALSE	FALSE	FALSE	TRUE
3325	chr18_4434	chr18	37036000	37036160	37036073	0.01	4434	-1	4	0	160	-	TRUE	LINC00669	ENSG00000267374.1	lincRNA	FALSE	FALSE	FALSE	TRUE
3326	chr18_4440	chr18	37037323	37037478	37037399	0	4440	-1	11	0	155	-	TRUE	LINC00669	ENSG00000267374.1	lincRNA	FALSE	FALSE	FALSE	TRUE
3330	chr18_4490	chr18	37079000	37079163	37079056	0.01	4490	-1	4	0	163	-	TRUE	LINC00669	ENSG00000267374.1	lincRNA	FALSE	FALSE	FALSE	TRUE
3333	chr18_4523	chr18	37109241	37109371	37109292	0.01	4523	-1	4	0	130	-	TRUE	LINC00669	ENSG00000267374.1	lincRNA	FALSE	FALSE	FALSE	FALSE
3337	chr18_4577	chr18	37247139	37247352	37247273	5.04e-06	4577	-1	7	0	213	-	TRUE	LINC00669	ENSG00000267374.1	lincRNA	FALSE	FALSE	FALSE	TRUE
3341	chr18_4602	chr18	37262416	37262666	37262517	5.04e-06	4602	-1	7	0	250	-	TRUE	LINC00669	ENSG00000267374.1	lincRNA	FALSE	FALSE	FALSE	TRUE
3342	chr18_4603	chr18	37262690	37262957	37262768	0.001	4603	-1	5	0	267	-	TRUE	LINC00669	ENSG00000267374.1	lincRNA	FALSE	FALSE	FALSE	TRUE
3345	chr18_4642	chr18	37307229	37307343	37307264	0.01	4642	-1	4	0	114	-	TRUE	LINC00669	ENSG00000267374.1	lincRNA	FALSE	FALSE	FALSE	TRUE
3347	chr18_4656	chr18	37315590	37315953	37315874	5.04e-06	4656	-1	7	0	363	-	TRUE	LINC00669	ENSG00000267374.1	lincRNA	FALSE	FALSE	FALSE	TRUE
3352	chr18_4923	chr18	43844439	43844604	43844516	0.021	4923	3675	4	5	165	+	TRUE	C18orf25	ENSG00000152242.6	protein_coding	TRUE	TRUE	TRUE	TRUE
3353	chr18_4924	chr18	43844610	43844722	43844643	0.0002669	4924	-1	6	5	112	+	TRUE	C18orf25	ENSG00000152242.6	protein_coding	TRUE	TRUE	TRUE	TRUE
3354	chr18_4925	chr18	43844724	43844847	43844768	0.028	4925	-1	4	7	123	+	TRUE	C18orf25	ENSG00000152242.6	protein_coding	TRUE	TRUE	TRUE	TRUE
3355	chr18_4930	chr18	43846297	43846431	43846352	0.046	4930	3678	4	11	134	+	TRUE	C18orf25	ENSG00000152242.6	protein_coding	TRUE	TRUE	TRUE	FALSE
3356	chr18_4936	chr18	43915462	43915583	43915504	0.000118	4936	3684	6	1	121	+	TRUE	RNF165	ENSG00000141622.9	protein_coding	TRUE	TRUE	TRUE	FALSE
3357	chr18_4938	chr18	43915862	43916025	43915902	0.014	4938	3685	4	2	163	+	TRUE	RNF165	ENSG00000141622.9	protein_coding	TRUE	TRUE	TRUE	TRUE
3359	chr18_5003	chr18	44402504	44402688	44402576	0.012	5003	3734	4	1	184	-	TRUE	PIAS2	ENSG00000078043.11	protein_coding	TRUE	FALSE	FALSE	FALSE
3362	chr18_5109	chr18	45359472	45359736	45359579	4.497e-08	5109	3837	9	8	264	-	TRUE	SMAD2	ENSG00000175387.11	protein_coding	TRUE	TRUE	TRUE	TRUE
3363	chr18_5127	chr18	45365687	45366044	45365851	0	5127	3860	10	6	357	-	TRUE	SMAD2	ENSG00000175387.11	protein_coding	TRUE	TRUE	TRUE	TRUE
3364	chr18_5129	chr18	45366155	45366437	45366212	0.024	5129	-1	4	6	282	-	TRUE	SMAD2	ENSG00000175387.11	protein_coding	TRUE	TRUE	TRUE	TRUE
3365	chr18_5130	chr18	45366459	45366797	45366522	0.014	5130	-1	5	15	338	-	TRUE	SMAD2	ENSG00000175387.11	protein_coding	TRUE	TRUE	TRUE	TRUE
3366	chr18_5133	chr18	45367326	45367496	45367417	0.0001184	5133	-1	7	14	170	-	TRUE	SMAD2	ENSG00000175387.11	protein_coding	TRUE	TRUE	TRUE	TRUE
3367	chr18_5134	chr18	45367657	45367956	45367750	0	5134	-1	11	18	299	-	TRUE	SMAD2	ENSG00000175387.11	protein_coding	TRUE	TRUE	TRUE	TRUE
3369	chr18_5158	chr18	45385486	45385639	45385560	9.561e-05	5158	-1	6	0	153	-	TRUE	SMAD2	ENSG00000175387.11	protein_coding	TRUE	FALSE	FALSE	TRUE
3371	chr18_5188	chr18	45415112	45415498	45415255	1.793e-07	5188	-1	8	0	386	-	TRUE	SMAD2	ENSG00000175387.11	protein_coding	TRUE	FALSE	FALSE	TRUE
3373	chr18_5192	chr18	45417068	45417199	45417120	0.01	5192	-1	4	0	131	-	TRUE	SMAD2	ENSG00000175387.11	protein_coding	TRUE	FALSE	FALSE	TRUE
3375	chr18_5204	chr18	45429979	45430360	45430281	0.001	5204	-1	5	0	381	-	TRUE	SMAD2	ENSG00000175387.11	protein_coding	TRUE	FALSE	FALSE	TRUE
3380	chr18_5314	chr18	46296174	46296283	46296204	0.01	5314	-1	4	0	109	+	TRUE	CTIF	ENSG00000134030.9	protein_coding	TRUE	FALSE	FALSE	FALSE
3387	chr18_5465	chr18	46909641	46909725	46909646	0.01	5465	-1	4	0	84	-	TRUE	DYM	ENSG00000141627.9	protein_coding	TRUE	FALSE	FALSE	FALSE
3388	chr18_5587	chr18	47808798	47808906	47808827	0.028	5587	4148	5	20	108	-	TRUE	CXXC1	ENSG00000154832.10	protein_coding	TRUE	TRUE	TRUE	FALSE
3389	chr18_5592	chr18	47810609	47810728	47810649	0.012	5592	4155	4	1	119	-	TRUE	CXXC1	ENSG00000154832.10	protein_coding	TRUE	FALSE	FALSE	FALSE
3394	chr18_5699	chr18	48557378	48557483	48557404	0.01	5699	-1	4	0	105	+	TRUE	RP11-729L2.2;SMAD4	ENSG00000267699.2;ENSG00000141646.9	protein_coding	TRUE	FALSE	FALSE	TRUE
3395	chr18_5715	chr18	48587641	48587798	48587719	0.01	5715	-1	4	0	157	+	TRUE	SMAD4	ENSG00000141646.9	protein_coding	TRUE	FALSE	FALSE	TRUE
3398	chr18_5753	chr18	51650518	51650620	51650541	0.01	5753	-1	4	0	102	-	FALSE	NA	NA	NA	FALSE	FALSE	FALSE	FALSE
3400	chr18_5782	chr18	51729166	51729341	51729262	0.01	5782	-1	4	0	175	-	TRUE	MBD2	ENSG00000134046.7	protein_coding	TRUE	TRUE	TRUE	TRUE
3407	chr18_6019	chr18	56158675	56158790	56158711	0.01	6019	-1	4	0	115	-	TRUE	ALPK2	ENSG00000198796.6	protein_coding	TRUE	FALSE	FALSE	FALSE
3414	chr18_6201	chr18	59858022	59858116	59858037	0.001	6201	-1	5	0	94	+	TRUE	KIAA1468	ENSG00000134444.9	protein_coding	TRUE	FALSE	FALSE	FALSE
3420	chr18_6257	chr18	60224217	60224442	60224259	0.01	6257	-1	4	0	225	+	TRUE	ZCCHC2	ENSG00000141664.5	protein_coding	TRUE	FALSE	FALSE	TRUE
3423	chr18_6315	chr18	60647313	60647454	60647375	0.036	6315	5098	4	9	141	+	TRUE	PHLPP1	ENSG00000081913.9	protein_coding	TRUE	TRUE	TRUE	TRUE
3427	chr18_6342	chr18	60864714	60864931	60864852	0.001	6342	-1	5	0	217	-	TRUE	BCL2	ENSG00000171791.10	protein_coding	TRUE	FALSE	FALSE	FALSE
3428	chr18_6344	chr18	60865181	60865405	60865326	0.001	6344	-1	5	0	224	-	TRUE	BCL2	ENSG00000171791.10	protein_coding	TRUE	FALSE	FALSE	TRUE
3430	chr18_6350	chr18	60867177	60867378	60867240	5.04e-06	6350	-1	7	0	201	-	TRUE	BCL2	ENSG00000171791.10	protein_coding	TRUE	FALSE	FALSE	TRUE
3443	chr18_6470	chr18	60998369	60998596	60998448	0.014	6470	-1	5	15	227	-	TRUE	KDSR	ENSG00000119537.11	protein_coding	TRUE	TRUE	TRUE	TRUE
3445	chr18_6614	chr18	65168737	65168942	65168784	0.01	6614	-1	4	0	205	-	FALSE	NA	NA	NA	FALSE	FALSE	FALSE	FALSE
3447	chr18_6620	chr18	65173777	65173918	65173839	0.002	6620	5262	5	2	141	-	TRUE	DSEL	ENSG00000171451.13	protein_coding	TRUE	TRUE	TRUE	TRUE
3449	chr18_6625	chr18	65177917	65178398	65178103	0.001	6625	5275	5	1	481	-	TRUE	DSEL	ENSG00000171451.13	protein_coding	TRUE	TRUE	TRUE	TRUE
3451	chr18_6649	chr18	66341920	66342130	66342051	1.887e-06	6649	5299	8	9	210	-	TRUE	TMX3	ENSG00000166479.5	protein_coding	TRUE	TRUE	TRUE	TRUE
3452	chr18_6653	chr18	66342958	66343084	66343005	0.004	6653	-1	5	7	126	-	TRUE	TMX3	ENSG00000166479.5	protein_coding	TRUE	TRUE	TRUE	TRUE
3454	chr18_6676	chr18	66612301	66612404	66612325	0	6676	-1	12	0	103	+	TRUE	CCDC102B	ENSG00000150636.11	protein_coding	TRUE	FALSE	FALSE	TRUE
3458	chr18_6741	chr18	67752915	67753101	67753022	0.01	6741	-1	4	0	186	-	TRUE	RTTN	ENSG00000176225.8	protein_coding	TRUE	FALSE	FALSE	FALSE
3463	chr18_6782	chr18	67860127	67860322	67860243	0	6782	5370	11	1	195	-	TRUE	RTTN	ENSG00000176225.8	protein_coding	TRUE	FALSE	FALSE	TRUE
3464	chr18_6793	chr18	67960492	67960588	67960509	0.001	6793	-1	5	0	96	+	TRUE	SOCS6	ENSG00000170677.5	protein_coding	TRUE	FALSE	FALSE	FALSE
3466	chr18_6823	chr18	68041038	68041117	68041038	0.01	6823	-1	4	0	79	+	FALSE	NA	NA	NA	FALSE	FALSE	FALSE	FALSE
3469	chr18_6876	chr18	70885359	70885504	70885425	0.012	6876	5471	4	1	145	-	TRUE	RP11-169F17.1	ENSG00000263711.1	protein_coding	TRUE	FALSE	FALSE	FALSE
3472	chr18_6957	chr18	72384320	72384586	72384376	0.01	6957	-1	4	0	266	+	TRUE	ZNF407	ENSG00000215421.5	protein_coding	TRUE	FALSE	FALSE	TRUE
3475	chr18_7022	chr18	72565562	72565748	72565627	0.01	7022	-1	4	0	186	+	TRUE	ZNF407	ENSG00000215421.5	protein_coding	TRUE	FALSE	FALSE	FALSE
3480	chr18_7135	chr18	74586152	74586255	74586176	0.01	7135	-1	4	0	103	+	TRUE	ZNF236	ENSG00000130856.11	protein_coding	TRUE	FALSE	FALSE	FALSE
3483	chr18_7228	chr18	76919791	76919932	76919853	0.001	7228	-1	5	0	141	+	TRUE	ATP9B	ENSG00000166377.15	protein_coding	TRUE	FALSE	FALSE	FALSE
3486	chr18_7277	chr18	77120439	77120570	77120491	0.012	7277	5745	4	1	131	+	TRUE	ATP9B	ENSG00000166377.15	protein_coding	TRUE	TRUE	FALSE	FALSE
3491	chr18_7336	chr18	77772919	77773082	77772981	1.041e-07	7336	5850	9	11	163	+	FALSE	NA	NA	NA	FALSE	FALSE	FALSE	TRUE
3492	chr18_7341	chr18	77796049	77796324	77796140	0.001	7341	-1	5	0	275	+	TRUE	RP11-795F19.5;RBFA	ENSG00000267127.2;ENSG00000101546.8	protein_coding	TRUE	FALSE	FALSE	TRUE
[truncated: 2,332 more rows]
