# Supplementary material for: Identification of CELF1 RNA targets by CLIP-seq in human HeLa cells
Source: Genom Data. 2016 Apr 19;8:97–103. doi: 10.1016/j.gdata.2016.04.009 (PMC4872370; doi:10.1016/j.gdata.2016.04.009)
Supplement: Supplementary Table 3 — CELF1 conserved targets. [file mmc3.csv]

ensembl_gene_id	hgnc_symbol	inLETONQUEZE	inLEE	inRATTENBACHER	inMASUDA	SUM	LETONQ_inEXON
ENSG00000000003	TSPAN6	0	1	0	0	1	0
ENSG00000001561	ENPP4	0	0	0	1	1	0
ENSG00000001630	CYP51A1	1	0	0	0	1	0
ENSG00000002822	MAD1L1	1	0	0	0	1	0
ENSG00000003056	M6PR	0	0	0	1	1	0
ENSG00000003096	KLHL13	1	0	0	0	1	0
ENSG00000003402	CFLAR	0	1	0	1	2	0
ENSG00000003756	RBM5	0	1	0	0	1	0
ENSG00000004864	SLC25A13	1	0	0	0	1	0
ENSG00000004866	ST7	1	0	0	0	1	0
ENSG00000004897	CDC27	1	0	0	0	1	0
ENSG00000005194	CIAPIN1	0	1	0	0	1	0
ENSG00000005302	MSL3	0	0	0	1	1	0
ENSG00000005339	CREBBP	1	0	0	0	1	0
ENSG00000005483	KMT2E	1	0	0	0	1	0
ENSG00000005700	IBTK	1	0	0	0	1	0
ENSG00000005801	ZNF195	1	0	0	0	1	1
ENSG00000005889	ZFX	1	0	0	0	1	0
ENSG00000005893	LAMP2	0	1	0	0	1	0
ENSG00000006042	TMEM98	0	1	0	0	1	0
ENSG00000006453	BAIAP2L1	1	0	0	0	1	0
ENSG00000006459	KDM7A	0	0	0	1	1	0
ENSG00000007168	PAFAH1B1	1	0	0	1	2	1
ENSG00000007392	LUC7L	1	0	0	0	1	1
ENSG00000007545	CRAMP1L	1	0	0	0	1	0
ENSG00000007944	MYLIP	0	1	0	0	1	0
ENSG00000007952	NOX1	0	0	0	1	1	0
ENSG00000007968	E2F2	0	0	0	1	1	0
ENSG00000008256	CYTH3	1	0	0	0	1	0
ENSG00000008282	SYPL1	1	1	0	0	2	1
ENSG00000008300	CELSR3	1	0	0	0	1	1
ENSG00000008513	ST3GAL1	0	0	0	1	1	0
ENSG00000009335	UBE3C	1	0	0	1	2	0
ENSG00000009780	FAM76A	0	0	0	1	1	0
ENSG00000009790	TRAF3IP3	0	0	1	0	1	0
ENSG00000009830	POMT2	1	0	0	0	1	1
ENSG00000009950	MLXIPL	1	0	0	0	1	0
ENSG00000009954	BAZ1B	1	0	0	0	1	0
ENSG00000010017	RANBP9	0	0	0	1	1	0
ENSG00000010244	ZNF207	1	0	0	1	2	0
ENSG00000010278	CD9	1	1	0	0	2	1
ENSG00000010322	NISCH	0	0	0	1	1	0
ENSG00000010404	IDS	0	1	0	1	2	0
ENSG00000010803	SCMH1	0	0	0	1	1	0
ENSG00000010810	FYN	1	0	0	1	2	1
ENSG00000011009	LYPLA2	0	1	0	1	2	0
ENSG00000011275	RNF216	1	0	0	0	1	0
ENSG00000011376	LARS2	1	0	0	0	1	0
ENSG00000011426	ANLN	1	0	0	1	2	1
ENSG00000011454	RABGAP1	1	0	1	1	3	0
ENSG00000012660	ELOVL5	0	1	0	0	1	0
ENSG00000012983	MAP4K5	1	0	0	0	1	0
ENSG00000013306	SLC25A39	1	1	0	0	2	1
ENSG00000013523	ANGEL1	1	0	0	0	1	1
ENSG00000013810	TACC3	1	0	0	0	1	1
ENSG00000014123	UFL1	0	0	0	1	1	0
ENSG00000014641	MDH1	0	1	0	0	1	0
ENSG00000014919	COX15	0	0	0	1	1	0
ENSG00000015479	MATR3	1	0	0	0	1	1
ENSG00000015568	RGPD5	0	0	0	1	1	0
ENSG00000015676	NUDCD3	1	0	0	1	2	1
ENSG00000016082	ISL1	0	1	0	0	1	0
ENSG00000017260	ATP2C1	1	0	0	0	1	0
ENSG00000017483	SLC38A5	1	0	0	0	1	1
ENSG00000018189	RUFY3	1	0	0	0	1	0
ENSG00000018408	WWTR1	1	0	0	1	2	0
ENSG00000018610	CXorf56	0	0	1	0	1	0
ENSG00000019549	SNAI2	0	1	0	0	1	0
ENSG00000019991	HGF	0	1	0	1	2	0
ENSG00000020426	MNAT1	1	0	0	0	1	0
ENSG00000020577	SAMD4A	0	0	0	1	1	0
ENSG00000020633	RUNX3	0	1	0	0	1	0
ENSG00000021826	CPS1	1	0	0	0	1	1
ENSG00000023287	RB1CC1	0	0	0	1	1	0
ENSG00000023516	AKAP11	1	0	0	0	1	1
ENSG00000024422	EHD2	0	0	0	1	1	0
ENSG00000024526	DEPDC1	1	0	0	0	1	1
ENSG00000025293	PHF20	1	0	0	0	1	0
ENSG00000025772	TOMM34	0	1	0	0	1	0
ENSG00000025796	SEC63	1	0	0	0	1	0
ENSG00000026025	VIM	0	0	0	1	1	0
ENSG00000026508	CD44	1	0	0	1	2	1
ENSG00000027847	B4GALT7	1	0	0	0	1	0
ENSG00000028310	BRD9	1	0	0	0	1	1
ENSG00000028528	SNX1	1	0	0	0	1	0
ENSG00000029364	SLC39A9	1	0	0	0	1	1
ENSG00000029534	ANK1	0	1	0	0	1	0
ENSG00000030582	GRN	1	1	1	0	3	1
ENSG00000033627	ATP6V0A1	1	0	0	0	1	1
ENSG00000033800	PIAS1	1	0	0	0	1	0
ENSG00000033867	SLC4A7	1	0	0	0	1	1
ENSG00000035499	DEPDC1B	0	1	0	0	1	0
ENSG00000035687	ADSS	1	0	0	1	2	0
ENSG00000035862	TIMP2	1	0	0	0	1	1
ENSG00000036257	CUL3	0	0	0	1	1	0
ENSG00000036549	ZZZ3	1	1	0	0	2	0
ENSG00000036565	SLC18A1	0	1	0	0	1	0
ENSG00000038274	MAT2B	0	1	0	0	1	0
ENSG00000038382	TRIO	1	0	0	0	1	0
ENSG00000038427	VCAN	0	0	0	1	1	0
ENSG00000042980	ADAM28	0	0	1	0	1	0
ENSG00000044115	CTNNA1	0	0	0	1	1	0
ENSG00000044574	HSPA5	1	0	0	1	2	1
ENSG00000047056	WDR37	1	0	0	1	2	0
ENSG00000047230	CTPS2	1	0	0	0	1	0
ENSG00000047849	MAP4	1	0	0	1	2	1
ENSG00000048052	HDAC9	0	1	0	0	1	0
ENSG00000048405	ZNF800	1	0	0	0	1	0
ENSG00000048740	CELF2	0	1	1	1	3	0
ENSG00000049130	KITLG	0	0	0	1	1	0
ENSG00000049239	H6PD	1	0	0	0	1	0
ENSG00000049245	VAMP3	0	1	0	1	2	0
ENSG00000049449	RCN1	0	0	0	1	1	0
ENSG00000049656	CLPTM1L	1	0	0	0	1	0
ENSG00000050405	LIMA1	0	0	0	1	1	0
ENSG00000051009	FAM160A2	1	0	0	0	1	1
ENSG00000051108	HERPUD1	1	0	0	0	1	1
ENSG00000051341	POLQ	1	0	0	0	1	0
ENSG00000052802	MSMO1	1	1	0	0	2	0
ENSG00000052841	TTC17	1	0	0	0	1	1
ENSG00000053747	LAMA3	1	0	0	0	1	0
ENSG00000054118	THRAP3	0	0	0	1	1	0
ENSG00000054277	OPN3	1	0	0	0	1	1
ENSG00000054654	SYNE2	1	0	0	0	1	0
ENSG00000054983	GALC	0	0	1	0	1	0
ENSG00000055130	CUL1	1	0	0	0	1	0
ENSG00000055208	TAB2	0	0	0	1	1	0
ENSG00000055609	KMT2C	1	0	0	0	1	0
ENSG00000056097	ZFR	1	1	0	0	2	0
ENSG00000057252	SOAT1	0	1	0	0	1	0
ENSG00000057593	F7	0	0	1	0	1	0
ENSG00000057663	ATG5	0	1	0	0	1	0
ENSG00000058091	CDK14	0	1	0	0	1	0
ENSG00000058600	POLR3E	0	1	0	0	1	0
ENSG00000058668	ATP2B4	0	0	0	1	1	0
ENSG00000058673	ZC3H11A	1	0	0	1	2	0
ENSG00000058804	NDC1	0	0	0	1	1	0
ENSG00000059573	ALDH18A1	0	0	1	0	1	0
ENSG00000059588	TARBP1	1	0	0	0	1	0
ENSG00000059758	CDK17	1	1	0	0	2	0
ENSG00000059769	DNAJC25	0	0	0	1	1	0
ENSG00000060749	QSER1	0	0	0	1	1	0
ENSG00000061273	HDAC7	0	1	0	0	1	0
ENSG00000061938	TNK2	1	0	0	0	1	0
ENSG00000062194	GPBP1	0	0	0	1	1	0
ENSG00000062716	VMP1	1	0	1	0	2	1
ENSG00000063244	U2AF2	1	0	0	0	1	1
ENSG00000063322	MED29	1	0	0	0	1	1
ENSG00000063587	ZNF275	0	0	0	1	1	0
ENSG00000063660	GPC1	0	0	0	1	1	0
ENSG00000063978	RNF4	1	0	0	0	1	0
ENSG00000064042	LIMCH1	1	0	0	0	1	0
ENSG00000064309	CDON	0	1	0	0	1	0
ENSG00000064313	TAF2	0	0	0	1	1	0
ENSG00000064419	TNPO3	1	0	0	0	1	0
ENSG00000064545	TMEM161A	0	0	0	1	1	0
ENSG00000064666	CNN2	0	1	0	0	1	0
ENSG00000065029	ZNF76	1	0	0	0	1	1
ENSG00000065183	WDR3	0	0	0	1	1	0
ENSG00000065243	PKN2	1	1	0	0	2	0
ENSG00000065413	ANKRD44	0	1	0	0	1	0
ENSG00000065485	PDIA5	1	0	0	0	1	0
ENSG00000065491	TBC1D22B	0	0	0	1	1	0
ENSG00000065548	ZC3H15	0	1	0	0	1	0
ENSG00000065802	ASB1	0	1	0	0	1	0
ENSG00000065833	ME1	0	0	0	1	1	0
ENSG00000065883	CDK13	1	0	0	1	2	0
ENSG00000065923	SLC9A7	0	1	0	0	1	0
ENSG00000066044	ELAVL1	0	1	0	0	1	0
ENSG00000066117	SMARCD1	0	1	1	1	3	0
ENSG00000066279	ASPM	1	0	0	0	1	0
ENSG00000066583	ISOC1	0	1	0	1	2	0
ENSG00000066739	ATG2B	0	0	0	1	1	0
ENSG00000067048	DDX3Y	0	0	1	0	1	0
ENSG00000067082	KLF6	0	1	0	1	2	0
ENSG00000067167	TRAM1	0	1	0	1	2	0
ENSG00000067191	CACNB1	0	0	0	1	1	0
ENSG00000067208	EVI5	1	0	0	1	2	0
ENSG00000067221	STOML1	0	0	1	0	1	0
ENSG00000067225	PKM	1	0	0	0	1	1
ENSG00000067365	METTL22	1	0	0	0	1	1
ENSG00000067560	RHOA	1	0	0	0	1	0
ENSG00000067606	PRKCZ	1	0	0	0	1	0
ENSG00000067798	NAV3	0	0	1	0	1	0
ENSG00000068305	MEF2A	0	0	0	1	1	0
ENSG00000068366	ACSL4	1	0	0	0	1	1
ENSG00000068383	INPP5A	0	1	0	0	1	0
ENSG00000068394	GPKOW	0	1	0	1	2	0
ENSG00000068650	ATP11A	1	0	0	0	1	1
ENSG00000068654	POLR1A	1	0	0	0	1	1
ENSG00000068697	LAPTM4A	1	1	0	1	3	1
ENSG00000068745	IP6K2	1	0	0	0	1	1
ENSG00000068796	KIF2A	1	0	0	0	1	0
ENSG00000069020	MAST4	0	0	0	1	1	0
ENSG00000069275	NUCKS1	1	1	0	1	3	1
ENSG00000069329	VPS35	1	0	0	0	1	1
ENSG00000069509	FUNDC1	0	1	0	1	2	0
ENSG00000069702	TGFBR3	1	0	0	0	1	1
ENSG00000069849	ATP1B3	1	1	0	0	2	1
ENSG00000069869	NEDD4	0	0	0	1	1	0
ENSG00000070018	LRP6	0	0	0	1	1	0
ENSG00000070087	PFN2	0	0	0	1	1	0
ENSG00000070214	SLC44A1	0	1	0	1	2	0
ENSG00000070366	SMG6	1	0	0	0	1	0
ENSG00000070413	DGCR2	1	0	0	0	1	1
ENSG00000070770	CSNK2A2	0	1	0	0	1	0
ENSG00000070831	CDC42	0	1	0	0	1	0
ENSG00000070882	OSBPL3	1	0	0	0	1	0
ENSG00000070950	RAD18	0	0	0	1	1	0
ENSG00000070961	ATP2B1	0	0	0	1	1	0
ENSG00000071127	WDR1	0	1	0	0	1	0
ENSG00000071537	SEL1L	1	0	0	0	1	1
ENSG00000071539	TRIP13	1	0	0	0	1	0
ENSG00000071553	ATP6AP1	1	0	0	0	1	1
ENSG00000071564	TCF3	0	1	0	0	1	0
ENSG00000071655	MBD3	1	0	0	0	1	0
ENSG00000071794	HLTF	1	0	0	0	1	0
ENSG00000072042	RDH11	1	0	0	0	1	0
ENSG00000072110	ACTN1	1	0	0	0	1	1
ENSG00000072274	TFRC	1	0	0	0	1	1
ENSG00000072364	AFF4	0	0	1	1	2	0
ENSG00000072401	UBE2D1	0	0	0	1	1	0
ENSG00000072415	MPP5	0	1	0	1	2	0
ENSG00000072422	RHOBTB1	0	1	0	0	1	0
ENSG00000072501	SMC1A	1	0	0	0	1	1
ENSG00000072518	MARK2	0	1	0	0	1	0
ENSG00000072682	P4HA2	0	0	0	1	1	0
ENSG00000072786	STK10	0	0	0	1	1	0
ENSG00000072803	FBXW11	0	1	0	1	2	0
ENSG00000072849	DERL2	1	1	0	0	2	1
ENSG00000072958	AP1M1	1	0	0	1	2	1
ENSG00000073111	MCM2	1	0	0	0	1	1
ENSG00000073614	KDM5A	0	0	0	1	1	0
ENSG00000073712	FERMT2	1	0	0	1	2	1
ENSG00000073756	PTGS2	0	1	0	0	1	0
ENSG00000073792	IGF2BP2	1	0	0	0	1	0
ENSG00000073861	TBX21	0	0	1	0	1	0
ENSG00000074266	EED	0	0	0	1	1	0
ENSG00000074319	TSG101	0	1	0	0	1	0
ENSG00000074356	C17orf85	0	0	0	1	1	0
ENSG00000074603	DPP8	1	0	0	0	1	0
ENSG00000074696	HACD3	0	0	0	1	1	0
ENSG00000074855	ANO8	1	0	0	0	1	1
ENSG00000075218	GTSE1	1	0	0	0	1	0
ENSG00000075234	TTC38	0	0	1	0	1	0
ENSG00000075275	CELSR1	1	0	0	0	1	0
ENSG00000075303	SLC25A40	1	0	0	0	1	0
ENSG00000075413	MARK3	1	0	0	0	1	0
ENSG00000075415	SLC25A3	0	0	0	1	1	0
ENSG00000075420	FNDC3B	1	0	1	1	3	1
ENSG00000075426	FOSL2	0	1	0	0	1	0
ENSG00000075539	FRYL	0	0	1	1	2	0
ENSG00000075618	FSCN1	1	0	0	0	1	1
ENSG00000075624	ACTB	1	0	0	0	1	1
ENSG00000075643	MOCOS	1	0	0	0	1	0
ENSG00000075711	DLG1	1	0	0	0	1	0
ENSG00000075785	RAB7A	1	0	0	1	2	1
ENSG00000075914	EXOSC7	1	0	0	0	1	0
ENSG00000075945	KIFAP3	0	0	0	1	1	0
ENSG00000076356	PLXNA2	0	0	1	0	1	0
ENSG00000076706	MCAM	1	0	0	0	1	1
ENSG00000076984	MAP2K7	0	0	0	1	1	0
ENSG00000077147	TM9SF3	1	1	0	0	2	1
ENSG00000077232	DNAJC10	0	0	0	1	1	0
ENSG00000077254	USP33	1	0	0	0	1	0
ENSG00000077264	PAK3	0	0	1	0	1	0
ENSG00000077420	APBB1IP	0	0	0	1	1	0
ENSG00000077454	LRCH4	0	0	0	1	1	0
ENSG00000077463	SIRT6	0	1	0	1	2	0
ENSG00000077549	CAPZB	0	0	0	1	1	0
ENSG00000078043	PIAS2	0	1	0	0	1	0
ENSG00000078061	ARAF	0	0	0	1	1	0
ENSG00000078140	UBE2K	1	0	0	0	1	0
ENSG00000078304	PPP2R5C	0	0	0	1	1	0
ENSG00000078369	GNB1	0	1	0	1	2	0
ENSG00000078399	HOXA9	0	1	0	0	1	0
ENSG00000078403	MLLT10	1	0	0	0	1	0
ENSG00000078687	TNRC6C	0	0	0	1	1	0
ENSG00000078699	CBFA2T2	0	0	1	0	1	0
ENSG00000078725	BRINP1	0	0	1	0	1	0
ENSG00000078804	TP53INP2	0	0	0	1	1	0
ENSG00000079102	RUNX1T1	0	0	1	0	1	0
ENSG00000079215	SLC1A3	1	0	0	0	1	0
ENSG00000079308	TNS1	0	0	0	1	1	0
ENSG00000079387	SENP1	0	1	0	1	2	0
ENSG00000079841	RIMS1	1	0	0	0	1	1
ENSG00000079950	STX7	0	1	0	0	1	0
ENSG00000079974	RABL2B	1	0	0	0	1	1
ENSG00000080166	DCT	0	0	1	0	1	0
ENSG00000080371	RAB21	0	1	0	0	1	0
ENSG00000080503	SMARCA2	1	0	0	0	1	1
ENSG00000080608	KIAA0020	1	0	0	0	1	0
ENSG00000080802	CNOT4	1	0	0	0	1	0
ENSG00000080839	RBL1	0	0	0	1	1	0
ENSG00000080845	DLGAP4	1	1	0	0	2	1
ENSG00000081019	RSBN1	0	0	0	1	1	0
ENSG00000081041	CXCL2	0	0	0	1	1	0
ENSG00000081154	PCNP	1	0	0	0	1	0
ENSG00000081320	STK17B	0	1	0	0	1	0
ENSG00000081377	CDC14B	1	0	0	0	1	0
ENSG00000081721	DUSP12	0	1	0	0	1	0
ENSG00000081913	PHLPP1	1	0	0	0	1	1
ENSG00000082068	WDR70	0	1	0	0	1	0
ENSG00000082258	CCNT2	0	1	0	0	1	0
ENSG00000082641	NFE2L1	0	1	0	0	1	0
ENSG00000082701	GSK3B	1	0	0	1	2	0
ENSG00000082898	XPO1	1	1	0	0	2	1
ENSG00000082996	RNF13	1	0	0	0	1	0
ENSG00000083168	KAT6A	0	0	0	1	1	0
ENSG00000083223	ZCCHC6	0	0	1	0	1	0
ENSG00000083312	TNPO1	1	0	0	0	1	1
ENSG00000083535	PIBF1	1	0	0	0	1	0
ENSG00000083544	TDRD3	1	0	0	0	1	0
ENSG00000083642	PDS5B	1	0	0	0	1	0
ENSG00000083857	FAT1	0	0	0	1	1	0
ENSG00000083937	CHMP2B	0	0	0	1	1	0
ENSG00000084073	ZMPSTE24	1	0	0	0	1	1
ENSG00000084093	REST	0	0	0	1	1	0
ENSG00000084234	APLP2	1	0	0	0	1	1
ENSG00000084444	KIAA1467	0	0	0	1	1	0
ENSG00000084733	RAB10	0	0	0	1	1	0
ENSG00000085365	SCAMP1	0	1	0	1	2	0
ENSG00000085415	SEH1L	1	1	0	0	2	1
ENSG00000085719	CPNE3	0	0	0	1	1	0
ENSG00000085999	RAD54L	1	0	0	0	1	0
ENSG00000086061	DNAJA1	1	0	0	0	1	1
ENSG00000086062	B4GALT1	1	1	0	1	3	1
ENSG00000086102	NFX1	1	0	0	0	1	0
ENSG00000086232	EIF2AK1	1	0	0	0	1	1
ENSG00000086548	CEACAM6	0	0	1	0	1	0
ENSG00000086598	TMED2	0	1	0	1	2	0
ENSG00000086666	ZFAND6	1	0	0	0	1	0
ENSG00000086712	TXLNG	1	0	0	0	1	0
ENSG00000086758	HUWE1	1	0	1	1	3	1
ENSG00000087087	SRRT	1	0	0	0	1	1
ENSG00000087111	PIGS	1	0	0	0	1	1
ENSG00000087152	ATXN7L3	0	0	0	1	1	0
ENSG00000087266	SH3BP2	1	0	0	0	1	0
ENSG00000087299	L2HGDH	0	0	0	1	1	0
ENSG00000087460	GNAS	1	0	0	1	2	1
ENSG00000087502	ERGIC2	0	0	0	1	1	0
ENSG00000087586	AURKA	0	1	0	0	1	0
ENSG00000087884	AAMDC	1	0	0	0	1	0
ENSG00000088035	ALG6	0	0	0	1	1	0
ENSG00000088247	KHSRP	1	0	0	0	1	1
ENSG00000088256	GNA11	0	0	0	1	1	0
ENSG00000088305	DNMT3B	1	0	0	0	1	0
ENSG00000088325	TPX2	1	0	0	0	1	0
ENSG00000088387	DOCK9	1	0	1	0	2	0
ENSG00000088448	ANKRD10	1	0	0	0	1	0
ENSG00000088451	TGDS	1	0	0	0	1	0
ENSG00000088727	KIF9	0	0	1	0	1	0
ENSG00000088766	CRLS1	1	0	0	0	1	0
ENSG00000088826	SMOX	0	0	1	0	1	0
ENSG00000088832	FKBP1A	1	0	0	0	1	1
ENSG00000088836	SLC4A11	0	0	1	0	1	0
ENSG00000088986	DYNLL1	0	0	0	1	1	0
ENSG00000089057	SLC23A2	0	0	0	1	1	0
ENSG00000089280	FUS	1	0	0	1	2	1
ENSG00000089597	GANAB	1	0	0	0	1	1
ENSG00000089737	DDX24	1	0	0	0	1	1
ENSG00000089902	RCOR1	1	0	0	0	1	0
ENSG00000089916	GPATCH2L	0	0	0	1	1	0
ENSG00000090060	PAPOLA	0	0	0	1	1	0
ENSG00000090372	STRN4	1	0	0	0	1	1
ENSG00000090565	RAB11FIP3	1	0	0	0	1	0
ENSG00000090615	GOLGA3	0	0	1	1	2	0
ENSG00000090621	PABPC4	0	1	0	0	1	0
ENSG00000090686	USP48	0	1	0	0	1	0
ENSG00000090861	AARS	1	0	0	0	1	0
ENSG00000090863	GLG1	1	0	0	0	1	1
ENSG00000090905	TNRC6A	1	0	0	1	2	0
ENSG00000091009	RBM27	1	0	0	0	1	0
ENSG00000091039	OSBPL8	0	0	0	1	1	0
ENSG00000091127	PUS7	1	0	0	0	1	0
ENSG00000091317	CMTM6	0	1	0	1	2	0
ENSG00000091527	CDV3	0	1	0	0	1	0
ENSG00000091947	TMEM101	0	0	0	1	1	0
ENSG00000092067	CEBPE	0	0	1	0	1	0
ENSG00000092140	G2E3	1	0	0	0	1	0
ENSG00000092199	HNRNPC	1	0	0	0	1	1
ENSG00000092201	SUPT16H	1	0	0	0	1	1
ENSG00000092871	RFFL	0	0	1	0	1	0
ENSG00000092964	DPYSL2	0	1	0	1	2	0
ENSG00000093144	ECHDC1	0	0	0	1	1	0
ENSG00000093167	LRRFIP2	1	0	0	0	1	0
ENSG00000093217	XYLB	1	0	0	0	1	0
ENSG00000094804	CDC6	1	0	0	0	1	0
ENSG00000094841	UPRT	0	0	0	1	1	0
ENSG00000094916	CBX5	0	0	0	1	1	0
ENSG00000094975	SUCO	0	0	0	1	1	0
ENSG00000095066	HOOK2	1	0	0	0	1	1
ENSG00000095752	IL11	0	0	1	0	1	0
ENSG00000095787	WAC	1	0	0	0	1	0
ENSG00000096063	SRPK1	1	0	0	0	1	0
ENSG00000096384	HSP90AB1	1	0	0	0	1	1
ENSG00000096968	JAK2	1	0	0	0	1	0
ENSG00000097021	ACOT7	0	0	0	1	1	0
ENSG00000097033	SH3GLB1	0	0	0	1	1	0
ENSG00000099194	SCD	1	1	0	1	3	1
ENSG00000099204	ABLIM1	1	1	0	1	3	1
ENSG00000099219	ERMP1	1	0	0	0	1	1
ENSG00000099246	RAB18	1	1	0	0	2	0
ENSG00000099810	MTAP	1	0	0	0	1	1
ENSG00000099901	RANBP1	0	0	0	1	1	0
ENSG00000099904	ZDHHC8	0	1	0	0	1	0
ENSG00000099942	CRKL	1	0	0	0	1	1
ENSG00000099956	SMARCB1	1	0	0	0	1	0
ENSG00000099968	BCL2L13	1	0	0	0	1	1
ENSG00000099991	CABIN1	1	0	0	0	1	1
ENSG00000100014	SPECC1L	1	0	0	0	1	0
ENSG00000100028	SNRPD3	1	0	0	0	1	0
ENSG00000100034	PPM1F	0	0	0	1	1	0
ENSG00000100075	SLC25A1	1	1	0	0	2	1
ENSG00000100138	NHP2L1	1	0	0	1	2	1
ENSG00000100151	PICK1	0	0	0	1	1	0
ENSG00000100154	TTC28	1	0	0	0	1	0
ENSG00000100162	CENPM	1	0	0	0	1	0
ENSG00000100196	KDELR3	0	0	0	1	1	0
ENSG00000100197	CYP2D6	0	0	1	0	1	0
ENSG00000100201	DDX17	1	0	0	1	2	1
ENSG00000100206	DMC1	0	0	1	0	1	0
ENSG00000100207	TCF20	1	0	0	0	1	0
ENSG00000100218	RSPH14	0	0	1	0	1	0
ENSG00000100221	JOSD1	0	0	0	1	1	0
ENSG00000100226	GTPBP1	1	1	1	0	3	1
ENSG00000100227	POLDIP3	1	1	0	0	2	1
ENSG00000100234	TIMP3	0	1	0	0	1	0
ENSG00000100239	PPP6R2	1	0	0	0	1	0
ENSG00000100241	SBF1	1	0	0	0	1	0
ENSG00000100280	AP1B1	0	0	0	1	1	0
ENSG00000100281	HMGXB4	1	0	0	0	1	1
ENSG00000100292	HMOX1	0	1	1	0	2	0
ENSG00000100297	MCM5	1	0	0	0	1	0
ENSG00000100320	RBFOX2	1	1	0	0	2	1
ENSG00000100335	MIEF1	1	0	0	0	1	1
ENSG00000100336	APOL4	0	0	0	1	1	0
ENSG00000100342	APOL1	0	0	0	1	1	0
ENSG00000100344	PNPLA3	1	0	0	0	1	1
ENSG00000100350	FOXRED2	1	0	0	0	1	1
ENSG00000100353	EIF3D	1	0	0	0	1	0
ENSG00000100354	TNRC6B	1	0	0	1	2	1
ENSG00000100372	SLC25A17	1	0	0	0	1	0
ENSG00000100380	ST13	1	0	0	1	2	1
ENSG00000100387	RBX1	1	0	0	0	1	1
ENSG00000100401	RANGAP1	1	0	0	1	2	1
ENSG00000100403	ZC3H7B	0	0	0	1	1	0
ENSG00000100422	CERK	1	0	0	0	1	1
ENSG00000100554	ATP6V1D	0	0	0	1	1	0
ENSG00000100600	LGMN	0	1	0	0	1	0
ENSG00000100605	ITPK1	1	0	0	0	1	0
ENSG00000100614	PPM1A	0	1	0	1	2	0
ENSG00000100625	SIX4	0	1	0	1	2	0
ENSG00000100629	CEP128	1	0	0	0	1	0
ENSG00000100632	ERH	1	0	0	0	1	1
ENSG00000100644	HIF1A	1	1	0	0	2	0
ENSG00000100650	SRSF5	0	1	0	1	2	0
ENSG00000100722	ZC3H14	1	1	0	0	2	0
ENSG00000100731	PCNX	1	0	0	0	1	1
ENSG00000100749	VRK1	1	0	0	0	1	0
ENSG00000100764	PSMC1	0	1	0	0	1	0
ENSG00000100813	ACIN1	1	0	0	0	1	1
ENSG00000100836	PABPN1	1	1	0	0	2	1
ENSG00000100888	CHD8	1	0	0	0	1	0
ENSG00000100906	NFKBIA	0	1	0	0	1	0
ENSG00000100934	SEC23A	0	0	0	1	1	0
ENSG00000100941	PNN	1	0	0	0	1	1
ENSG00000100991	TRPC4AP	1	0	0	0	1	0
ENSG00000101003	GINS1	1	0	0	0	1	1
ENSG00000101079	NDRG3	1	1	0	0	2	1
ENSG00000101082	SLA2	0	0	1	0	1	0
ENSG00000101109	STK4	0	0	0	1	1	0
ENSG00000101115	SALL4	0	0	1	0	1	0
ENSG00000101126	ADNP	1	0	0	0	1	0
ENSG00000101152	DNAJC5	1	1	0	0	2	0
ENSG00000101158	NELFCD	0	0	0	1	1	0
ENSG00000101160	CTSZ	0	0	0	1	1	0
ENSG00000101166	SLMO2	1	1	0	0	2	0
ENSG00000101190	TCFL5	1	0	0	0	1	0
ENSG00000101193	GID8	0	0	0	1	1	0
ENSG00000101224	CDC25B	1	1	0	1	3	1
ENSG00000101236	RNF24	1	0	0	0	1	0
ENSG00000101251	SEL1L2	0	0	1	0	1	0
ENSG00000101255	TRIB3	1	0	0	0	1	0
ENSG00000101266	CSNK2A1	0	1	0	0	1	0
ENSG00000101290	CDS2	0	1	0	1	2	0
ENSG00000101310	SEC23B	0	1	0	0	1	0
ENSG00000101331	CCM2L	0	0	1	0	1	0
ENSG00000101337	TM9SF4	1	0	0	0	1	0
ENSG00000101367	MAPRE1	1	1	0	1	3	1
ENSG00000101421	CHMP4B	0	0	1	1	2	0
ENSG00000101447	FAM83D	1	0	0	0	1	1
ENSG00000101546	RBFA	1	0	0	0	1	0
ENSG00000101557	USP14	0	0	0	1	1	0
ENSG00000101558	VAPA	1	0	0	0	1	0
ENSG00000101577	LPIN2	1	0	0	0	1	0
ENSG00000101596	SMCHD1	1	0	0	1	2	0
ENSG00000101639	CEP192	1	0	0	0	1	0
ENSG00000101665	SMAD7	0	1	0	1	2	0
ENSG00000101680	LAMA1	1	0	0	0	1	1
ENSG00000101752	MIB1	1	0	0	1	2	0
ENSG00000101773	RBBP8	1	0	0	0	1	0
ENSG00000101782	RIOK3	1	0	0	0	1	0
ENSG00000101811	CSTF2	0	0	0	1	1	0
ENSG00000101843	PSMD10	0	1	0	0	1	0
ENSG00000101849	TBL1X	1	1	1	1	4	0
ENSG00000101868	POLA1	1	0	0	0	1	0
ENSG00000101935	AMMECR1	0	0	0	1	1	0
ENSG00000101945	SUV39H1	0	0	0	1	1	0
ENSG00000101966	XIAP	1	1	0	0	2	0
ENSG00000102081	FMR1	0	0	0	1	1	0
ENSG00000102103	PQBP1	0	1	0	0	1	0
ENSG00000102158	MAGT1	1	0	0	0	1	1
ENSG00000102172	SMS	1	0	0	0	1	0
ENSG00000102189	EEA1	0	0	0	1	1	0
ENSG00000102225	CDK16	0	0	0	1	1	0
ENSG00000102287	GABRE	1	0	0	0	1	1
ENSG00000102317	RBM3	0	1	0	0	1	0
ENSG00000102384	CENPI	1	0	0	0	1	1
ENSG00000102445	KIAA0226L	1	0	0	0	1	1
ENSG00000102531	FNDC3A	1	1	0	1	3	0
ENSG00000102580	DNAJC3	1	0	0	0	1	0
ENSG00000102595	UGGT2	1	0	0	0	1	0
ENSG00000102606	ARHGEF7	1	0	1	0	2	0
ENSG00000102710	SUPT20H	1	0	0	0	1	1
ENSG00000102753	KPNA3	1	0	0	0	1	0
ENSG00000102763	VWA8	1	0	0	0	1	0
ENSG00000102780	DGKH	1	0	0	0	1	1
ENSG00000102786	INTS6	1	0	0	0	1	0
ENSG00000102804	TSC22D1	1	0	0	1	2	1
ENSG00000102898	NUTF2	0	1	0	0	1	0
ENSG00000102900	NUP93	0	1	0	1	2	0
ENSG00000102908	NFAT5	1	0	0	1	2	1
ENSG00000102931	ARL2BP	0	1	0	1	2	0
ENSG00000102996	MMP15	1	0	0	0	1	1
ENSG00000103018	CYB5B	1	0	0	0	1	1
ENSG00000103043	VAC14	0	0	1	0	1	0
ENSG00000103061	SLC7A6OS	0	0	1	0	1	0
ENSG00000103064	SLC7A6	1	0	0	0	1	1
ENSG00000103091	WDR59	0	0	1	0	1	0
ENSG00000103121	CMC2	1	0	0	0	1	0
ENSG00000103148	NPRL3	1	0	0	0	1	0
ENSG00000103175	WFDC1	1	0	0	0	1	0
ENSG00000103227	LMF1	1	0	0	0	1	0
ENSG00000103249	CLCN7	1	0	0	0	1	1
ENSG00000103257	SLC7A5	1	1	0	1	3	1
ENSG00000103266	STUB1	0	0	0	1	1	0
ENSG00000103275	UBE2I	0	1	0	0	1	0
ENSG00000103326	CAPN15	1	0	0	0	1	0
ENSG00000103356	EARS2	1	0	0	0	1	1
ENSG00000103365	GGA2	0	0	0	1	1	0
ENSG00000103404	USP31	0	1	0	0	1	0
ENSG00000103426	CORO7-PAM16	1	0	0	0	1	0
ENSG00000103495	MAZ	0	1	0	0	1	0
ENSG00000103528	SYT17	0	0	1	0	1	0
ENSG00000103534	TMC5	0	0	1	0	1	0
ENSG00000103544	C16orf62	0	0	0	1	1	0
ENSG00000103546	SLC6A2	0	1	0	0	1	0
ENSG00000103550	KNOP1	0	0	0	1	1	0
ENSG00000103769	RAB11A	1	0	0	0	1	1
ENSG00000103994	ZNF106	0	0	0	1	1	0
ENSG00000104047	DTWD1	1	0	0	0	1	0
ENSG00000104133	SPG11	1	0	0	0	1	0
ENSG00000104154	SLC30A4	0	1	0	0	1	0
ENSG00000104177	MYEF2	0	0	0	1	1	0
ENSG00000104219	ZDHHC2	0	1	0	0	1	0
ENSG00000104313	EYA1	0	0	0	1	1	0
ENSG00000104331	IMPAD1	1	1	0	1	3	1
ENSG00000104341	LAPTM4B	1	1	0	1	3	1
ENSG00000104343	UBE2W	0	1	1	1	3	0
ENSG00000104369	JPH1	0	1	0	0	1	0
ENSG00000104388	RAB2A	0	1	0	0	1	0
ENSG00000104413	ESRP1	0	0	1	0	1	0
ENSG00000104427	ZC2HC1A	0	0	0	1	1	0
ENSG00000104435	STMN2	0	0	0	1	1	0
ENSG00000104447	TRPS1	0	0	0	1	1	0
ENSG00000104695	PPP2CB	0	0	0	1	1	0
ENSG00000104731	KLHDC4	1	0	0	0	1	1
ENSG00000104756	KCTD9	0	1	0	0	1	0
ENSG00000104853	CLPTM1	0	1	0	1	2	0
ENSG00000104880	ARHGEF18	0	1	0	0	1	0
ENSG00000104885	DOT1L	1	0	0	0	1	0
ENSG00000104951	IL4I1	1	0	0	0	1	1
ENSG00000104973	MED25	1	0	0	0	1	0
ENSG00000104974	LILRA1	0	0	1	0	1	0
ENSG00000105072	C19orf44	0	0	1	0	1	0
ENSG00000105127	AKAP8	0	1	0	0	1	0
ENSG00000105220	GPI	1	0	0	0	1	1
ENSG00000105221	AKT2	0	1	0	0	1	0
ENSG00000105223	PLD3	1	0	0	0	1	0
ENSG00000105281	SLC1A5	1	0	0	0	1	1
ENSG00000105325	FZR1	0	1	0	1	2	0
ENSG00000105379	ETFB	1	0	0	0	1	0
ENSG00000105404	RABAC1	0	1	1	0	2	0
ENSG00000105426	PTPRS	1	0	0	1	2	1
ENSG00000105438	KDELR1	1	1	0	0	2	1
ENSG00000105556	MIER2	1	0	0	0	1	0
ENSG00000105568	PPP2R1A	0	1	0	1	2	0
ENSG00000105669	COPE	0	0	0	1	1	0
ENSG00000105810	CDK6	1	1	0	0	2	1
ENSG00000105854	PON2	1	0	0	0	1	1
ENSG00000105855	ITGB8	1	0	0	0	1	0
ENSG00000105887	MTPN	0	0	0	1	1	0
ENSG00000105926	MPP6	1	0	0	0	1	1
ENSG00000105939	ZC3HAV1	1	0	0	1	2	0
ENSG00000105953	OGDH	1	0	0	0	1	1
ENSG00000105968	H2AFV	1	0	0	1	2	0
ENSG00000105976	MET	1	0	0	1	2	1
ENSG00000105983	LMBR1	1	0	0	0	1	0
ENSG00000106003	LFNG	0	1	0	0	1	0
ENSG00000106028	SSBP1	1	0	0	0	1	0
ENSG00000106052	TAX1BP1	1	0	0	0	1	0
ENSG00000106078	COBL	1	0	0	0	1	0
ENSG00000106080	FKBP14	0	0	0	1	1	0
ENSG00000106105	GARS	1	0	0	0	1	1
ENSG00000106144	CASP2	1	0	0	0	1	1
ENSG00000106153	CHCHD2	1	0	0	0	1	1
ENSG00000106211	HSPB1	1	0	0	0	1	1
ENSG00000106261	ZKSCAN1	1	0	0	0	1	0
ENSG00000106299	WASL	1	0	0	0	1	0
ENSG00000106330	MOSPD3	0	1	0	0	1	0
ENSG00000106351	AGFG2	0	0	1	0	1	0
ENSG00000106366	SERPINE1	0	1	0	0	1	0
ENSG00000106384	MOGAT3	0	1	0	0	1	0
ENSG00000106392	C1GALT1	1	0	0	0	1	0
ENSG00000106415	GLCCI1	1	0	1	0	2	1
ENSG00000106443	PHF14	1	0	0	0	1	0
ENSG00000106460	TMEM106B	1	1	0	0	2	1
ENSG00000106546	AHR	1	0	0	0	1	0
ENSG00000106571	GLI3	0	0	0	1	1	0
ENSG00000106603	COA1	1	0	0	0	1	1
ENSG00000106609	TMEM248	1	0	0	0	1	1
ENSG00000106636	YKT6	0	1	0	0	1	0
ENSG00000106682	EIF4H	0	0	0	1	1	0
ENSG00000106683	LIMK1	0	0	1	0	1	0
ENSG00000106723	SPIN1	1	1	0	0	2	1
ENSG00000106771	TMEM245	1	0	0	0	1	0
ENSG00000106772	PRUNE2	0	0	0	1	1	0
ENSG00000106799	TGFBR1	1	0	0	0	1	1
ENSG00000106853	PTGR1	0	0	0	1	1	0
ENSG00000107021	TBC1D13	0	1	0	0	1	0
ENSG00000107104	KANK1	1	0	0	0	1	0
ENSG00000107130	NCS1	0	0	0	1	1	0
ENSG00000107164	FUBP3	1	1	0	1	3	0
ENSG00000107262	BAG1	1	0	0	0	1	1
ENSG00000107290	SETX	0	0	0	1	1	0
ENSG00000107341	UBE2R2	1	0	0	0	1	0
ENSG00000107362	ABHD17B	1	0	0	0	1	0
ENSG00000107372	ZFAND5	0	1	0	1	2	0
ENSG00000107485	GATA3	0	1	0	0	1	0
ENSG00000107562	CXCL12	0	1	0	0	1	0
ENSG00000107581	EIF3A	1	0	0	0	1	0
ENSG00000107669	ATE1	1	0	0	0	1	0
ENSG00000107679	PLEKHA1	0	1	0	0	1	0
ENSG00000107731	UNC5B	1	0	0	1	2	0
ENSG00000107758	PPP3CB	1	1	0	0	2	1
ENSG00000107771	CCSER2	0	0	0	1	1	0
ENSG00000107779	BMPR1A	1	0	0	0	1	0
ENSG00000107816	LZTS2	0	1	0	0	1	0
ENSG00000107819	SFXN3	0	1	0	0	1	0
ENSG00000107821	KAZALD1	1	0	0	0	1	1
ENSG00000107863	ARHGAP21	1	0	0	0	1	0
ENSG00000107937	GTPBP4	1	0	0	0	1	0
ENSG00000108091	CCDC6	0	1	0	1	2	0
ENSG00000108175	ZMIZ1	0	0	0	1	1	0
ENSG00000108179	PPIF	0	0	0	1	1	0
ENSG00000108256	NUFIP2	1	1	0	0	2	1
ENSG00000108344	PSMD3	1	0	0	0	1	1
ENSG00000108384	RAD51C	0	0	0	1	1	0
ENSG00000108389	MTMR4	0	0	0	1	1	0
ENSG00000108406	DHX40	1	0	0	0	1	1
ENSG00000108424	KPNB1	0	0	0	1	1	0
ENSG00000108433	GOSR2	1	1	0	1	3	0
ENSG00000108468	CBX1	1	0	0	1	2	0
ENSG00000108509	CAMTA2	1	0	0	0	1	1
ENSG00000108523	RNF167	0	1	0	0	1	0
ENSG00000108582	CPD	0	0	0	1	1	0
ENSG00000108587	GOSR1	1	0	0	0	1	1
ENSG00000108654	DDX5	0	1	0	1	2	0
ENSG00000108774	RAB5C	1	1	0	0	2	1
ENSG00000108797	CNTNAP1	0	0	1	0	1	0
ENSG00000108819	PPP1R9B	0	0	0	1	1	0
ENSG00000108828	VAT1	1	1	0	1	3	1
ENSG00000108846	ABCC3	1	0	0	0	1	1
ENSG00000108883	EFTUD2	1	0	0	0	1	0
ENSG00000108946	PRKAR1A	1	1	0	0	2	1
ENSG00000108953	YWHAE	1	0	0	0	1	1
ENSG00000108960	MMD	0	1	0	0	1	0
ENSG00000108984	MAP2K6	1	0	0	0	1	1
ENSG00000109079	TNFAIP1	1	0	0	0	1	0
ENSG00000109084	TMEM97	1	0	0	0	1	1
ENSG00000109089	CDR2L	0	0	0	1	1	0
ENSG00000109099	PMP22	1	1	0	0	2	1
ENSG00000109111	SUPT6H	1	0	0	0	1	0
ENSG00000109118	PHF12	0	1	0	0	1	0
ENSG00000109133	TMEM33	1	0	0	1	2	1
ENSG00000109180	OCIAD1	0	0	0	1	1	0
ENSG00000109184	DCUN1D4	1	0	0	0	1	0
ENSG00000109320	NFKB1	1	0	0	0	1	0
ENSG00000109332	UBE2D3	1	0	0	0	1	0
ENSG00000109466	KLHL2	1	0	0	0	1	0
ENSG00000109472	CPE	0	0	0	1	1	0
ENSG00000109606	DHX15	0	0	0	1	1	0
ENSG00000109670	FBXW7	1	0	0	0	1	0
ENSG00000109685	WHSC1	1	0	0	0	1	0
ENSG00000109686	SH3D19	1	0	0	0	1	0
ENSG00000109920	FNBP4	1	0	0	0	1	1
ENSG00000109971	HSPA8	0	1	0	0	1	0
ENSG00000110042	DTX4	0	1	0	0	1	0
ENSG00000110048	OSBP	0	1	0	1	2	0
ENSG00000110080	ST3GAL4	0	1	0	0	1	0
ENSG00000110092	CCND1	0	1	0	1	2	0
ENSG00000110172	CHORDC1	1	0	0	0	1	1
ENSG00000110395	CBL	0	0	0	1	1	0
ENSG00000110429	FBXO3	0	0	0	1	1	0
ENSG00000110436	SLC1A2	0	0	1	0	1	0
ENSG00000110446	SLC15A3	0	0	1	0	1	0
ENSG00000110651	CD81	0	1	0	0	1	0
ENSG00000110713	NUP98	0	0	1	0	1	0
ENSG00000110880	CORO1C	0	1	0	0	1	0
ENSG00000110911	SLC11A2	0	1	0	1	2	0
ENSG00000110917	MLEC	0	0	0	1	1	0
ENSG00000110931	CAMKK2	0	0	0	1	1	0
ENSG00000110958	PTGES3	0	1	0	0	1	0
ENSG00000111142	METAP2	0	0	0	1	1	0
ENSG00000111145	ELK3	0	1	0	0	1	0
ENSG00000111203	ITFG2	0	1	0	1	2	0
ENSG00000111206	FOXM1	0	0	0	1	1	0
ENSG00000111328	CDK2AP1	0	1	0	0	1	0
ENSG00000111371	SLC38A1	0	0	0	1	1	0
ENSG00000111450	STX2	0	1	0	1	2	0
ENSG00000111481	COPZ1	1	0	0	0	1	1
ENSG00000111530	CAND1	0	0	0	1	1	0
ENSG00000111581	NUP107	0	0	0	1	1	0
ENSG00000111605	CPSF6	0	0	0	1	1	0
ENSG00000111676	ATN1	1	1	0	0	2	1
ENSG00000111696	NT5DC3	0	0	0	1	1	0
ENSG00000111799	COL12A1	1	0	0	0	1	1
ENSG00000111859	NEDD9	0	1	0	1	2	0
ENSG00000111897	SERINC1	1	1	0	0	2	1
ENSG00000111906	HDDC2	1	0	0	0	1	1
ENSG00000112029	FBXO5	0	1	0	0	1	0
ENSG00000112039	FANCE	0	0	0	1	1	0
ENSG00000112062	MAPK14	1	1	0	0	2	1
ENSG00000112081	SRSF3	0	1	0	0	1	0
ENSG00000112118	MCM3	1	0	0	1	2	1
ENSG00000112200	ZNF451	1	0	0	0	1	0
ENSG00000112242	E2F3	1	1	0	0	2	1
ENSG00000112245	PTP4A1	1	0	0	0	1	1
ENSG00000112312	GMNN	0	0	0	1	1	0
ENSG00000112335	SNX3	0	1	0	0	1	0
ENSG00000112378	PERP	1	0	0	0	1	1
ENSG00000112406	HECA	0	0	1	0	1	0
ENSG00000112541	PDE10A	1	0	0	0	1	1
ENSG00000112699	GMDS	1	0	0	0	1	0
ENSG00000112759	SLC29A1	1	1	0	0	2	1
ENSG00000112877	CEP72	1	0	0	0	1	0
ENSG00000112893	MAN2A1	0	0	0	1	1	0
ENSG00000112972	HMGCS1	1	1	0	0	2	0
ENSG00000112977	DAP	1	0	0	0	1	0
ENSG00000112996	MRPS30	0	0	0	1	1	0
ENSG00000113013	HSPA9	1	0	0	0	1	1
ENSG00000113070	HBEGF	0	1	0	1	2	0
ENSG00000113161	HMGCR	1	0	0	0	1	1
ENSG00000113248	PCDHB15	0	0	0	1	1	0
ENSG00000113300	CNOT6	0	1	0	1	2	0
ENSG00000113360	DROSHA	1	0	0	0	1	0
ENSG00000113368	LMNB1	0	1	0	0	1	0
ENSG00000113369	ARRDC3	0	1	0	1	2	0
ENSG00000113384	GOLPH3	1	0	0	0	1	0
ENSG00000113387	SUB1	0	1	0	0	1	0
ENSG00000113391	FAM172A	1	0	0	1	2	0
ENSG00000113441	LNPEP	1	1	1	1	4	1
ENSG00000113448	PDE4D	1	0	0	0	1	1
ENSG00000113569	NUP155	0	0	0	1	1	0
ENSG00000113575	PPP2CA	0	0	0	1	1	0
ENSG00000113580	NR3C1	0	0	0	1	1	0
ENSG00000113594	LIFR	1	0	0	1	2	1
ENSG00000113615	SEC24A	0	0	0	1	1	0
ENSG00000113638	TTC33	0	1	0	1	2	0
ENSG00000113649	TCERG1	1	0	0	0	1	0
ENSG00000113657	DPYSL3	0	1	0	0	1	0
ENSG00000113811		0	1	0	0	1	0
ENSG00000113845	TIMMDC1	1	0	0	0	1	0
ENSG00000114019	AMOTL2	0	1	0	0	1	0
ENSG00000114021	NIT2	0	0	0	1	1	0
ENSG00000114062	UBE3A	1	1	0	0	2	0
ENSG00000114120	SLC25A36	0	0	1	0	1	0
ENSG00000114126	TFDP2	1	0	0	0	1	0
ENSG00000114127	XRN1	1	0	0	0	1	0
ENSG00000114302	PRKAR2A	0	1	0	1	2	0
ENSG00000114346	ECT2	1	0	0	0	1	0
ENSG00000114353	GNAI2	1	0	0	0	1	1
ENSG00000114354	TFG	1	0	0	0	1	0
ENSG00000114423	CBLB	0	0	0	1	1	0
ENSG00000114439	BBX	1	0	0	1	2	1
ENSG00000114450	GNB4	1	0	0	0	1	1
ENSG00000114480	GBE1	1	0	0	0	1	1
ENSG00000114573	ATP6V1A	1	0	0	0	1	1
ENSG00000114770	ABCC5	1	0	0	0	1	1
ENSG00000114779	ABHD14B	1	0	0	0	1	1
ENSG00000114784	EIF1B	0	1	0	0	1	0
ENSG00000114850	SSR3	1	0	0	0	1	1
ENSG00000114857	NKTR	1	0	0	0	1	0
ENSG00000114982	KANSL3	0	0	1	0	1	0
ENSG00000115145	STAM2	0	0	0	1	1	0
ENSG00000115252	PDE1A	1	0	0	0	1	0
ENSG00000115310	RTN4	1	0	0	1	2	1
ENSG00000115355	CCDC88A	0	0	0	1	1	0
ENSG00000115364	MRPL19	1	0	0	0	1	0
ENSG00000115419	GLS	0	0	0	1	1	0
ENSG00000115461	IGFBP5	0	1	0	0	1	0
ENSG00000115464	USP34	1	0	0	0	1	1
ENSG00000115504	EHBP1	0	0	0	1	1	0
ENSG00000115514	TXNDC9	0	1	0	1	2	0
ENSG00000115520	COQ10B	0	1	0	0	1	0
ENSG00000115525	ST3GAL5	0	1	0	0	1	0
ENSG00000115561	CHMP3	0	1	0	1	2	0
ENSG00000115641	FHL2	1	0	0	0	1	1
ENSG00000115806	GORASP2	0	0	0	1	1	0
ENSG00000115808	STRN	0	0	1	1	2	0
ENSG00000115839	RAB3GAP1	0	0	0	1	1	0
ENSG00000115884	SDC1	0	0	0	1	1	0
ENSG00000115902	SLC1A4	0	0	0	1	1	0
ENSG00000115904	SOS1	0	1	0	0	1	0
ENSG00000115919	KYNU	1	0	0	0	1	0
ENSG00000115963	RND3	0	1	0	0	1	0
ENSG00000115966	ATF2	0	1	0	0	1	0
ENSG00000115993	TRAK2	0	0	0	1	1	0
ENSG00000116001	TIA1	0	0	0	1	1	0
ENSG00000116106	EPHA4	0	0	1	0	1	0
ENSG00000116237	ICMT	0	0	0	1	1	0
ENSG00000116288	PARK7	0	0	0	1	1	0
ENSG00000116337	AMPD2	0	0	0	1	1	0
ENSG00000116396	KCNC4	1	0	0	0	1	0
ENSG00000116406	EDEM3	0	0	0	1	1	0
ENSG00000116489	CAPZA1	1	1	0	1	3	1
ENSG00000116497	S100PBP	0	1	0	1	2	0
ENSG00000116580	GON4L	1	0	0	0	1	0
ENSG00000116604	MEF2D	0	1	0	1	2	0
ENSG00000116649	SRM	1	1	0	0	2	1
ENSG00000116670	MAD2L2	0	0	1	0	1	0
ENSG00000116679	IVNS1ABP	0	0	0	1	1	0
ENSG00000116698	SMG7	1	0	0	1	2	1
ENSG00000116729	WLS	0	1	0	0	1	0
ENSG00000116750	UCHL5	1	0	0	0	1	0
ENSG00000116754	SRSF11	1	0	0	0	1	0
ENSG00000116791	CRYZ	0	1	0	0	1	0
ENSG00000116830	TTF2	1	0	0	0	1	0
ENSG00000116857	TMEM9	0	0	0	1	1	0
ENSG00000116871	MAP7D1	1	0	0	0	1	0
ENSG00000116918	TSNAX	0	1	0	0	1	0
ENSG00000117000	RLF	0	0	0	1	1	0
ENSG00000117020	AKT3	0	0	1	0	1	0
ENSG00000117155	SSX2IP	1	0	0	0	1	0
ENSG00000117222	RBBP5	0	0	0	1	1	0
ENSG00000117245	KIF17	0	0	1	0	1	0
ENSG00000117335	CD46	1	0	0	0	1	1
ENSG00000117360	PRPF3	1	0	0	0	1	1
ENSG00000117362	APH1A	1	0	0	0	1	1
ENSG00000117410	ATP6V0B	1	1	0	1	3	1
ENSG00000117472	TSPAN1	0	1	0	0	1	0
ENSG00000117505	DR1	0	0	0	1	1	0
ENSG00000117523	PRRC2C	0	0	0	1	1	0
ENSG00000117569	PTBP2	1	0	0	1	2	1
ENSG00000117614	SYF2	0	0	0	1	1	0
ENSG00000117620	SLC35A3	1	1	0	1	3	0
ENSG00000117632	STMN1	1	0	0	0	1	1
ENSG00000117650	NEK2	0	1	0	0	1	0
ENSG00000117758	STX12	0	1	0	0	1	0
ENSG00000117868	ESYT2	1	0	0	1	2	0
ENSG00000118007	STAG1	1	0	0	0	1	0
ENSG00000118200	CAMSAP2	0	0	0	1	1	0
ENSG00000118276	B4GALT6	0	1	0	1	2	0
ENSG00000118363	SPCS2	0	1	0	1	2	0
ENSG00000118454	ANKRD13C	1	0	0	0	1	0
ENSG00000118482	PHF3	1	0	0	0	1	0
ENSG00000118515	SGK1	1	1	0	0	2	1
ENSG00000118518	RNF146	0	0	0	1	1	0
ENSG00000118523	CTGF	0	0	0	1	1	0
ENSG00000118689	FOXO3	0	0	0	1	1	0
ENSG00000118777	ABCG2	1	0	0	0	1	0
ENSG00000118785	SPP1	0	1	0	0	1	0
ENSG00000118816	CCNI	1	0	0	1	2	1
ENSG00000118855	MFSD1	1	0	0	0	1	1
ENSG00000118922	KLF12	1	0	0	0	1	0
ENSG00000118946	PCDH17	1	0	0	0	1	0
ENSG00000118971	CCND2	0	1	0	0	1	0
ENSG00000118985	ELL2	0	1	0	1	2	0
ENSG00000119048	UBE2B	0	0	0	1	1	0
ENSG00000119125	GDA	1	0	0	0	1	1
ENSG00000119231	SENP5	0	1	0	0	1	0
ENSG00000119314	PTBP3	1	1	0	0	2	0
ENSG00000119318	RAD23B	0	0	0	1	1	0
ENSG00000119335	SET	1	0	0	0	1	1
ENSG00000119396	RAB14	1	1	0	0	2	1
ENSG00000119401	TRIM32	0	0	0	1	1	0
ENSG00000119414	PPP6C	0	1	0	0	1	0
ENSG00000119471	HSDL2	1	0	0	0	1	0
ENSG00000119509	INVS	1	0	0	0	1	0
ENSG00000119522	DENND1A	1	0	0	0	1	0
ENSG00000119523	ALG2	0	1	0	1	2	0
ENSG00000119537	KDSR	1	0	0	0	1	1
ENSG00000119596	YLPM1	1	0	0	0	1	0
ENSG00000119638	NEK9	1	0	0	0	1	0
ENSG00000119655	NPC2	1	1	0	0	2	1
ENSG00000119669	IRF2BPL	1	0	0	0	1	1
ENSG00000119688	ABCD4	1	0	0	0	1	0
ENSG00000119707	RBM25	1	1	0	1	3	0
ENSG00000119820	YIPF4	0	0	0	1	1	0
ENSG00000119900	OGFRL1	0	1	0	1	2	0
ENSG00000119906	FAM178A	0	0	0	1	1	0
ENSG00000119912	IDE	1	0	0	0	1	0
ENSG00000119950	MXI1	1	0	0	0	1	1
ENSG00000119969	HELLS	1	0	0	1	2	1
ENSG00000120008	WDR11	1	0	0	0	1	0
ENSG00000120063	GNA13	0	1	0	1	2	0
ENSG00000120071	KANSL1	0	0	0	1	1	0
ENSG00000120129	DUSP1	0	1	0	0	1	0
ENSG00000120137	PANK3	1	1	0	1	3	0
ENSG00000120253	NUP43	0	1	0	0	1	0
ENSG00000120254	MTHFD1L	1	0	0	0	1	0
ENSG00000120256	LRP11	1	0	0	0	1	1
ENSG00000120322	PCDHB8	0	0	0	1	1	0
ENSG00000120341	SEC16B	0	0	1	0	1	0
ENSG00000120437	ACAT2	0	0	0	1	1	0
ENSG00000120458	MSANTD2	1	0	0	1	2	1
ENSG00000120519	SLC10A7	0	1	0	1	2	0
ENSG00000120549	KIAA1217	0	0	1	0	1	0
ENSG00000120616	EPC1	0	1	0	0	1	0
ENSG00000120658	ENOX1	1	0	0	0	1	0
ENSG00000120662	MTRF1	1	0	0	0	1	0
ENSG00000120669	SOHLH2	1	0	0	0	1	0
ENSG00000120694	HSPH1	0	0	0	1	1	0
ENSG00000120696	KBTBD7	0	0	1	0	1	0
ENSG00000120709	FAM53C	0	0	0	1	1	0
ENSG00000120742	SERP1	0	0	0	1	1	0
ENSG00000120802	TMPO	0	0	0	1	1	0
ENSG00000120833	SOCS2	0	0	0	1	1	0
ENSG00000120837	NFYB	0	0	0	1	1	0
ENSG00000120903	CHRNA2	0	0	1	0	1	0
ENSG00000120948	TARDBP	1	0	0	0	1	1
ENSG00000121039	RDH10	0	1	0	0	1	0
ENSG00000121060	TRIM25	1	0	0	0	1	1
ENSG00000121064	SCPEP1	0	0	0	1	1	0
ENSG00000121073	SLC35B1	0	1	0	0	1	0
ENSG00000121274	PAPD5	0	0	0	1	1	0
ENSG00000121390	PSPC1	1	0	0	0	1	0
ENSG00000121481	RNF2	0	1	0	1	2	0
ENSG00000121741	ZMYM2	1	0	0	0	1	0
ENSG00000121774	KHDRBS1	1	0	0	0	1	1
ENSG00000121879	PIK3CA	0	0	0	1	1	0
ENSG00000121892	PDS5A	1	0	0	0	1	0
ENSG00000121940	CLCC1	1	0	0	0	1	0
ENSG00000121966	CXCR4	1	1	0	0	2	1
ENSG00000121989	ACVR2A	0	1	0	0	1	0
ENSG00000122180	MYOG	0	1	0	0	1	0
ENSG00000122257	RBBP6	0	0	0	1	1	0
ENSG00000122406	RPL5	1	0	0	0	1	0
ENSG00000122435	TRMT13	1	0	0	0	1	0
ENSG00000122483	CCDC18	1	0	0	0	1	0
ENSG00000122565	CBX3	1	1	0	1	3	1
ENSG00000122566	HNRNPA2B1	1	0	0	1	2	1
ENSG00000122591	FAM126A	0	0	0	1	1	0
ENSG00000122641	INHBA	0	1	0	0	1	0
ENSG00000122642	FKBP9	0	0	0	1	1	0
ENSG00000122694	GLIPR2	0	1	0	0	1	0
ENSG00000122696	SLC25A51	0	1	0	1	2	0
ENSG00000122705	CLTA	1	0	0	0	1	1
ENSG00000122735	DNAI1	0	0	1	0	1	0
ENSG00000122778	KIAA1549	1	0	0	0	1	1
ENSG00000122852	SFTPA1	0	1	0	0	1	0
ENSG00000122861	PLAU	0	0	0	1	1	0
ENSG00000122952	ZWINT	0	1	0	0	1	0
ENSG00000123064	DDX54	0	0	1	0	1	0
ENSG00000123091	RNF11	0	1	0	1	2	0
ENSG00000123095	BHLHE41	0	0	0	1	1	0
ENSG00000123143	PKN1	1	0	0	0	1	0
ENSG00000123200	ZC3H13	1	0	0	0	1	0
ENSG00000123219	CENPK	1	0	0	0	1	0
ENSG00000123268	ATF1	0	1	0	1	2	0
ENSG00000123349	PFDN5	0	1	0	0	1	0
ENSG00000123411	IKZF4	0	0	1	0	1	0
ENSG00000123545	NDUFAF4	0	0	0	1	1	0
ENSG00000123562	MORF4L2	1	1	0	1	3	1
ENSG00000123643	SLC36A1	0	1	0	0	1	0
ENSG00000123684	LPGAT1	1	0	0	0	1	0
ENSG00000123815	ADCK4	0	0	1	0	1	0
ENSG00000123836	PFKFB2	1	0	0	0	1	1
ENSG00000123838	C4BPA	1	0	0	0	1	0
ENSG00000123908	AGO2	0	0	0	1	1	0
ENSG00000123933	MXD4	1	0	0	0	1	1
ENSG00000124145	SDC4	1	1	0	1	3	1
ENSG00000124203	ZNF831	1	0	0	0	1	0
ENSG00000124208	TMEM189-UBE2V1	1	0	0	0	1	0
ENSG00000124222	STX16	1	0	0	1	2	1
ENSG00000124225	PMEPA1	0	1	0	0	1	0
ENSG00000124226	RNF114	1	0	0	0	1	1
ENSG00000124343	XG	0	0	1	0	1	0
ENSG00000124356	STAMBP	0	1	0	0	1	0
ENSG00000124422	USP22	0	0	1	0	1	0
ENSG00000124466	LYPD3	1	0	0	0	1	1
ENSG00000124486	USP9X	1	0	0	0	1	0
ENSG00000124570	SERPINB6	1	0	0	0	1	0
ENSG00000124571	XPO5	1	0	0	0	1	1
ENSG00000124762	CDKN1A	0	1	0	0	1	0
ENSG00000124782	RREB1	1	0	1	1	3	0
ENSG00000124783	SSR1	1	1	0	0	2	1
ENSG00000124789	NUP153	1	0	0	0	1	0
ENSG00000124802	EEF1E1	1	1	0	0	2	0
ENSG00000124882	EREG	0	1	0	0	1	0
ENSG00000125089	SH3TC1	0	0	1	0	1	0
ENSG00000125148	MT2A	1	0	0	0	1	1
ENSG00000125166	GOT2	0	0	0	1	1	0
ENSG00000125247	TMTC4	0	1	0	1	2	0
ENSG00000125249	RAP2A	1	0	0	0	1	1
ENSG00000125257	ABCC4	1	0	0	0	1	0
ENSG00000125375	ATP5S	1	0	0	0	1	0
ENSG00000125398	SOX9	0	1	0	0	1	0
ENSG00000125450	NUP85	1	0	0	0	1	1
ENSG00000125505	MBOAT7	1	0	0	0	1	0
ENSG00000125508	SRMS	0	1	0	0	1	0
ENSG00000125629	INSIG2	0	1	0	0	1	0
ENSG00000125657	TNFSF9	1	0	0	0	1	1
ENSG00000125733	TRIP10	1	0	0	0	1	1
ENSG00000125746	EML2	1	0	0	0	1	1
ENSG00000125755	SYMPK	1	0	0	0	1	1
ENSG00000125772	GPCPD1	1	0	0	0	1	1
ENSG00000125810	CD93	0	0	1	0	1	0
ENSG00000125827	TMX4	0	0	0	1	1	0
ENSG00000125944	HNRNPR	1	0	0	0	1	0
ENSG00000126016	AMOT	0	1	0	0	1	0
ENSG00000126070	AGO3	0	0	0	1	1	0
ENSG00000126214	KLC1	1	0	0	1	2	1
ENSG00000126216	TUBGCP3	1	0	0	0	1	1
ENSG00000126226	PCID2	1	0	0	0	1	1
ENSG00000126247	CAPNS1	0	1	0	0	1	0
ENSG00000126351	THRA	0	0	0	1	1	0
ENSG00000126368	NR1D1	0	0	0	1	1	0
ENSG00000126464	PRR12	1	0	0	0	1	1
ENSG00000126550	HTN1	0	0	1	0	1	0
ENSG00000126653	NSRP1	1	0	0	0	1	0
ENSG00000126768	TIMM17B	0	0	1	0	1	0
ENSG00000126777	KTN1	1	0	0	0	1	0
ENSG00000126790	L3HYPDH	1	0	0	0	1	0
ENSG00000126821	SGPP1	0	1	0	1	2	0
ENSG00000126878	AIF1L	0	0	0	1	1	0
ENSG00000126883	NUP214	1	0	0	0	1	0
ENSG00000126947	ARMCX1	0	0	1	0	1	0
ENSG00000127022	CANX	1	1	0	0	2	1
ENSG00000127054	CPSF3L	1	0	0	0	1	0
ENSG00000127184	COX7C	1	0	0	0	1	1
ENSG00000127191	TRAF2	1	0	0	0	1	1
ENSG00000127314	RAP1B	0	1	0	0	1	0
ENSG00000127481	UBR4	0	0	0	1	1	0
ENSG00000127483	HP1BP3	1	0	0	1	2	1
ENSG00000127526	SLC35E1	0	1	0	0	1	0
ENSG00000127540	UQCR11	1	0	0	0	1	0
ENSG00000127946	HIP1	1	0	0	0	1	1
ENSG00000127951	FGL2	0	0	1	0	1	0
ENSG00000127954	STEAP4	1	0	0	0	1	1
ENSG00000127955	GNAI1	1	0	0	0	1	1
ENSG00000128011	LRFN1	1	0	0	0	1	1
ENSG00000128050	PAICS	1	0	0	0	1	1
ENSG00000128159	TUBGCP6	0	0	1	0	1	0
ENSG00000128191	DGCR8	1	0	0	0	1	0
ENSG00000128203	ASPHD2	0	0	1	0	1	0
ENSG00000128268	MGAT3	0	1	0	1	2	0
ENSG00000128272	ATF4	1	1	0	1	3	1
ENSG00000128284	APOL3	0	0	0	1	1	0
ENSG00000128310	GALR3	0	0	1	0	1	0
ENSG00000128335	APOL2	0	0	0	1	1	0
ENSG00000128487	SPECC1	1	0	0	0	1	0
ENSG00000128510	CPA4	1	0	0	0	1	1
ENSG00000128513	POT1	1	0	0	0	1	0
ENSG00000128534	LSM8	0	0	0	1	1	0
ENSG00000128563	PRKRIP1	1	0	0	0	1	0
ENSG00000128567	PODXL	1	0	0	0	1	1
ENSG00000128585	MKLN1	1	0	0	0	1	0
ENSG00000128590	DNAJB9	1	0	0	0	1	1
ENSG00000128595	CALU	1	0	0	0	1	1
ENSG00000128607	KLHDC10	1	0	0	0	1	0
ENSG00000128791	TWSG1	0	1	0	1	2	0
ENSG00000128805	ARHGAP22	0	0	1	0	1	0
ENSG00000128881	TTBK2	1	0	0	0	1	0
ENSG00000128908	INO80	1	0	0	0	1	0
ENSG00000128951	DUT	1	0	0	0	1	0
ENSG00000128965	CHAC1	1	1	0	0	2	1
ENSG00000128989	ARPP19	1	0	0	1	2	1
ENSG00000129003	VPS13C	1	0	0	0	1	0
ENSG00000129083	COPB1	0	0	0	1	1	0
ENSG00000129116	PALLD	1	0	0	0	1	0
ENSG00000129128	SPCS3	0	0	0	1	1	0
ENSG00000129152	MYOD1	0	1	0	0	1	0
ENSG00000129170	CSRP3	0	1	1	0	2	0
ENSG00000129173	E2F8	0	0	0	1	1	0
ENSG00000129197	RPAIN	1	0	0	0	1	1
ENSG00000129250	KIF1C	0	1	0	0	1	0
ENSG00000129315	CCNT1	0	0	0	1	1	0
ENSG00000129347	KRI1	1	0	0	0	1	1
ENSG00000129351	ILF3	1	0	0	1	2	1
ENSG00000129451	KLK10	0	0	1	0	1	0
ENSG00000129493	HEATR5A	1	0	0	0	1	1
ENSG00000129515	SNX6	0	1	0	0	1	0
ENSG00000129521	EGLN3	1	0	0	0	1	0
ENSG00000129538	RNASE1	0	1	0	0	1	0
ENSG00000129559	NEDD8	1	0	0	0	1	1
ENSG00000129562	DAD1	0	1	0	0	1	0
ENSG00000129636	ITFG1	0	0	0	1	1	0
ENSG00000130119	GNL3L	0	0	0	1	1	0
ENSG00000130164	LDLR	1	1	0	1	3	1
ENSG00000130177	CDC16	1	0	0	0	1	0
ENSG00000130299	GTPBP3	1	0	0	0	1	1
ENSG00000130305	NSUN5	0	0	0	1	1	0
ENSG00000130332	LSM7	0	1	0	0	1	0
ENSG00000130338	TULP4	0	1	1	0	2	0
ENSG00000130382	MLLT1	0	0	0	1	1	0
ENSG00000130449	ZSWIM6	1	0	0	0	1	0
ENSG00000130477	UNC13A	0	0	1	0	1	0
ENSG00000130517	PGPEP1	0	1	0	0	1	0
ENSG00000130522	JUND	1	1	0	1	3	1
ENSG00000130559	CAMSAP1	0	0	1	0	1	0
ENSG00000130600	H19	0	1	0	0	1	0
ENSG00000130635	COL5A1	1	0	0	0	1	1
ENSG00000130638	ATXN10	0	1	0	0	1	0
ENSG00000130684	ZNF337	1	0	0	0	1	0
ENSG00000130702	LAMA5	1	0	0	0	1	1
ENSG00000130703	OSBPL2	0	0	0	1	1	0
ENSG00000130707	ASS1	1	0	0	0	1	1
ENSG00000130723	PRRC2B	1	0	0	0	1	1
ENSG00000130741	EIF2S3	1	0	0	1	2	0
ENSG00000130749	ZC3H4	0	0	0	1	1	0
ENSG00000130764	LRRC47	0	1	0	1	2	0
ENSG00000130770	ATPIF1	1	0	0	0	1	1
ENSG00000130772	MED18	0	1	0	0	1	0
ENSG00000130811	EIF3G	1	0	0	0	1	1
ENSG00000130816	DNMT1	1	0	0	0	1	0
ENSG00000131023	LATS1	0	0	1	0	1	0
ENSG00000131051	RBM39	1	1	0	1	3	1
ENSG00000131067	GGT7	0	0	1	0	1	0
ENSG00000131069	ACSS2	1	0	0	0	1	0
ENSG00000131263	RLIM	0	0	0	1	1	0
ENSG00000131323	TRAF3	1	0	0	0	1	0
ENSG00000131368	MRPS25	0	0	0	1	1	0
ENSG00000131374	TBC1D5	1	0	0	0	1	0
ENSG00000131389	SLC6A6	1	1	0	0	2	1
ENSG00000131467	PSME3	1	1	0	1	3	1
ENSG00000131473	ACLY	1	0	0	0	1	1
ENSG00000131508	UBE2D2	1	0	0	0	1	0
ENSG00000131558	EXOC4	1	0	0	0	1	0
ENSG00000131725	WDR44	1	0	0	0	1	0
ENSG00000131732	ZCCHC9	0	1	0	1	2	0
ENSG00000131747	TOP2A	1	1	0	1	3	1
ENSG00000131779	PEX11B	1	0	0	0	1	1
ENSG00000131873	CHSY1	1	0	0	0	1	1
ENSG00000131966	ACTR10	0	1	0	1	2	0
ENSG00000131979	GCH1	1	0	0	0	1	1
ENSG00000132002	DNAJB1	0	1	0	0	1	0
ENSG00000132005	RFX1	0	0	1	0	1	0
ENSG00000132153	DHX30	1	0	0	0	1	0
ENSG00000132182	NUP210	1	0	0	0	1	1
ENSG00000132199	ENOSF1	1	0	0	0	1	0
ENSG00000132204	LINC00470	1	0	0	0	1	0
ENSG00000132286	TIMM10B	1	0	0	0	1	1
ENSG00000132334	PTPRE	0	0	1	0	1	0
ENSG00000132341	RAN	0	1	0	1	2	0
ENSG00000132361	CLUH	0	0	0	1	1	0
ENSG00000132383	RPA1	0	0	0	1	1	0
ENSG00000132394	EEFSEC	1	0	0	0	1	0
ENSG00000132405	TBC1D14	1	0	0	0	1	0
ENSG00000132423	COQ3	0	0	0	1	1	0
ENSG00000132436	FIGNL1	0	0	0	1	1	0
ENSG00000132466	ANKRD17	1	0	0	0	1	0
ENSG00000132475	H3F3B	0	1	0	0	1	0
ENSG00000132507	EIF5A	1	0	0	0	1	1
ENSG00000132570	PCBD2	0	1	0	0	1	0
ENSG00000132589	FLOT2	1	1	0	0	2	1
ENSG00000132604	TERF2	1	1	0	0	2	1
ENSG00000132635	PCED1A	1	0	0	0	1	1
ENSG00000132639	SNAP25	1	0	0	0	1	1
ENSG00000132640	BTBD3	1	0	0	0	1	0
ENSG00000132664	POLR3F	0	0	0	1	1	0
ENSG00000132670	PTPRA	0	0	0	1	1	0
ENSG00000132716	DCAF8	1	0	0	0	1	1
ENSG00000132780	NASP	0	0	0	1	1	0
ENSG00000132824	SERINC3	0	0	0	1	1	0
ENSG00000132846	ZBED3	0	0	0	1	1	0
ENSG00000132906	CASP9	0	1	0	0	1	0
ENSG00000132912	DCTN4	0	0	0	1	1	0
ENSG00000132953	XPO4	1	0	0	0	1	1
ENSG00000132963	POMP	0	0	0	1	1	0
ENSG00000133030	MPRIP	0	0	1	0	1	0
ENSG00000133056	PIK3C2B	1	0	0	0	1	0
ENSG00000133065	SLC41A1	0	0	1	0	1	0
ENSG00000133083	DCLK1	0	0	0	1	1	0
ENSG00000133104	SPG20	0	0	0	1	1	0
ENSG00000133111	RFXAP	1	0	0	0	1	0
ENSG00000133119	RFC3	1	0	0	0	1	0
ENSG00000133135	RNF128	0	0	0	1	1	0
ENSG00000133193	FAM104A	1	0	0	0	1	0
ENSG00000133302	ANKRD32	1	0	0	0	1	0
ENSG00000133316	WDR74	1	0	0	0	1	1
ENSG00000133318	RTN3	0	1	0	0	1	0
ENSG00000133612	AGAP3	0	0	0	1	1	0
ENSG00000133657	ATP13A3	1	0	0	0	1	1
ENSG00000133703	KRAS	0	1	0	0	1	0
ENSG00000133704	IPO8	0	0	0	1	1	0
ENSG00000133706	LARS	1	0	0	0	1	0
ENSG00000133812	SBF2	1	0	0	0	1	0
ENSG00000133816	MICAL2	0	0	0	1	1	0
ENSG00000134013	LOXL2	0	0	0	1	1	0
ENSG00000134028	ADAMDEC1	0	0	1	0	1	0
ENSG00000134046	MBD2	1	0	0	0	1	1
ENSG00000134057	CCNB1	0	1	0	0	1	0
ENSG00000134107	BHLHE40	1	0	0	0	1	1
ENSG00000134146	DPH6	0	1	0	0	1	0
ENSG00000134152	KATNBL1	1	0	0	0	1	0
ENSG00000134186	PRPF38B	1	1	1	1	4	1
ENSG00000134247	PTGFRN	1	0	0	0	1	1
ENSG00000134250	NOTCH2	1	0	0	0	1	1
ENSG00000134283	PPHLN1	0	0	0	1	1	0
ENSG00000134287	ARF3	1	1	0	0	2	1
ENSG00000134294	SLC38A2	1	1	0	1	3	1
ENSG00000134318	ROCK2	0	0	0	1	1	0
ENSG00000134333	LDHA	0	1	0	1	2	0
ENSG00000134369	NAV1	1	0	0	0	1	1
ENSG00000134440	NARS	0	0	0	1	1	0
ENSG00000134452	FBXO18	1	0	0	0	1	0
ENSG00000134531	EMP1	0	0	0	1	1	0
ENSG00000134574	DDB2	1	0	0	0	1	0
ENSG00000134644	PUM1	1	1	0	0	2	0
ENSG00000134684	YARS	1	0	0	0	1	0
ENSG00000134717	BTF3L4	0	1	0	0	1	0
ENSG00000134759	ELP2	1	1	0	0	2	0
ENSG00000134779	TPGS2	1	0	0	0	1	1
ENSG00000134815	DHX34	1	0	0	0	1	1
ENSG00000134824	FADS2	0	1	0	0	1	0
ENSG00000134851	TMEM165	1	0	0	0	1	1
ENSG00000134882	UBAC2	1	0	0	0	1	0
ENSG00000134884	ARGLU1	1	0	0	0	1	1
ENSG00000134899	ERCC5	1	0	0	0	1	0
ENSG00000134905	CARS2	1	0	0	0	1	0
ENSG00000134910	STT3A	0	1	0	0	1	0
ENSG00000134986	NREP	0	0	0	1	1	0
ENSG00000135069	PSAT1	1	0	0	0	1	1
ENSG00000135074	ADAM19	0	0	0	1	1	0
ENSG00000135093	USP30	0	0	1	0	1	0
ENSG00000135164	DMTF1	1	0	0	0	1	0
ENSG00000135211	TMEM60	0	0	0	1	1	0
ENSG00000135249	RINT1	1	0	0	0	1	0
ENSG00000135250	SRPK2	1	0	0	0	1	0
ENSG00000135316	SYNCRIP	0	0	0	1	1	0
ENSG00000135336	ORC3	0	0	1	0	1	0
ENSG00000135365	PHF21A	1	1	0	0	2	0
ENSG00000135387	CAPRIN1	1	0	0	0	1	1
ENSG00000135390	ATP5G2	0	1	0	0	1	0
ENSG00000135424	ITGA7	0	0	1	0	1	0
ENSG00000135452	TSPAN31	0	1	0	0	1	0
ENSG00000135486	HNRNPA1	0	1	0	0	1	0
ENSG00000135525	MAP7	1	0	0	0	1	0
ENSG00000135679	MDM2	0	0	0	1	1	0
ENSG00000135720	DYNC1LI2	1	1	0	1	3	1
ENSG00000135750	KCNK1	1	0	0	0	1	0
ENSG00000135870	RC3H1	0	0	0	1	1	0
ENSG00000136026	CKAP4	1	0	0	0	1	1
ENSG00000136068	FLNB	1	0	0	0	1	0
ENSG00000136108	CKAP2	1	0	0	0	1	0
ENSG00000136111	TBC1D4	1	0	0	0	1	0
ENSG00000136146	MED4	1	0	0	0	1	0
ENSG00000136147	PHF11	1	0	0	0	1	0
ENSG00000136153	LMO7	1	0	0	1	2	1
ENSG00000136158	SPRY2	0	0	0	1	1	0
ENSG00000136205	TNS3	1	0	0	0	1	0
ENSG00000136231	IGF2BP3	1	0	0	0	1	0
ENSG00000136238	RAC1	1	1	0	1	3	1
ENSG00000136240	KDELR2	1	0	0	1	2	1
ENSG00000136243	NUPL2	1	0	0	0	1	1
ENSG00000136244	IL6	0	1	0	0	1	0
ENSG00000136247	ZDHHC4	0	1	0	0	1	0
ENSG00000136261	BZW2	1	0	0	1	2	0
ENSG00000136379	ABHD17C	1	0	0	0	1	0
ENSG00000136381	IREB2	0	0	0	1	1	0
ENSG00000136450	SRSF1	0	1	0	0	1	0
ENSG00000136451	VEZF1	0	1	0	1	2	0
ENSG00000136457	CHAD	0	0	1	0	1	0
ENSG00000136478	TEX2	1	0	0	0	1	1
ENSG00000136485	DCAF7	1	1	0	0	2	1
ENSG00000136488	CSH1	0	0	1	0	1	0
ENSG00000136492	BRIP1	1	0	0	0	1	0
ENSG00000136521	NDUFB5	1	0	0	0	1	1
ENSG00000136527	TRA2B	1	0	0	0	1	1
ENSG00000136603	SKIL	1	0	1	0	2	1
ENSG00000136689	IL1RN	0	0	0	1	1	0
ENSG00000136709	WDR33	0	0	0	1	1	0
ENSG00000136731	UGGT1	1	0	0	0	1	1
ENSG00000136802	LRRC8A	1	1	1	0	3	1
ENSG00000136810	TXN	1	0	0	0	1	0
ENSG00000136813	KIAA0368	1	0	0	0	1	0
ENSG00000136854	STXBP1	1	1	0	1	3	1
ENSG00000136859	ANGPTL2	0	1	0	0	1	0
ENSG00000136861	CDK5RAP2	1	0	0	0	1	0
ENSG00000136868	SLC31A1	1	0	0	0	1	0
ENSG00000136869	TLR4	0	0	0	1	1	0
ENSG00000136870	ZNF189	1	0	0	0	1	0
ENSG00000136875	PRPF4	1	0	0	0	1	0
ENSG00000136888	ATP6V1G1	0	1	0	1	2	0
ENSG00000136931	NR5A1	0	1	0	0	1	0
ENSG00000136933	RABEPK	1	0	0	0	1	0
ENSG00000136937	NCBP1	1	0	0	0	1	0
ENSG00000136940	PDCL	0	0	0	1	1	0
ENSG00000136986	DERL1	0	0	0	1	1	0
ENSG00000137055	PLAA	0	0	0	1	1	0
ENSG00000137073	UBAP2	1	1	0	1	3	1
ENSG00000137074	APTX	1	0	0	0	1	1
ENSG00000137075	RNF38	0	1	0	0	1	0
ENSG00000137203	TFAP2A	1	0	0	0	1	1
ENSG00000137218	FRS3	0	1	1	0	2	0
ENSG00000137267	TUBB2A	0	1	0	0	1	0
ENSG00000137273	FOXF2	0	0	0	1	1	0
ENSG00000137309	HMGA1	1	0	0	1	2	1
ENSG00000137343	ATAT1	0	0	1	0	1	0
ENSG00000137409	MTCH1	0	1	0	0	1	0
ENSG00000137414	FAM8A1	0	0	0	1	1	0
ENSG00000137449	CPEB2	1	0	0	1	2	1
ENSG00000137497	NUMA1	0	0	1	0	1	0
ENSG00000137504	CREBZF	0	0	0	1	1	0
ENSG00000137571	SLCO5A1	1	0	0	0	1	0
ENSG00000137574	TGS1	0	1	0	1	2	0
ENSG00000137710	RDX	0	1	0	0	1	0
ENSG00000137770	CTDSPL2	1	1	0	1	3	0
ENSG00000137801	THBS1	0	1	0	0	1	0
ENSG00000137804	NUSAP1	0	1	0	0	1	0
ENSG00000137857	DUOX1	0	0	1	0	1	0
ENSG00000137941	TTLL7	0	0	0	1	1	0
ENSG00000137942	FNBP1L	1	1	0	1	3	1
ENSG00000137955	RABGGTB	1	1	0	0	2	1
ENSG00000137962	ARHGAP29	0	1	0	1	2	0
ENSG00000138032	PPM1B	0	0	0	1	1	0
ENSG00000138061	CYP1B1	1	0	0	1	2	1
ENSG00000138069	RAB1A	0	1	0	0	1	0
ENSG00000138095	LRPPRC	0	1	0	0	1	0
ENSG00000138138	ATAD1	1	0	0	1	2	1
ENSG00000138160	KIF11	0	0	0	1	1	0
ENSG00000138315	OIT3	0	0	1	0	1	0
ENSG00000138398	PPIG	0	1	0	0	1	0
ENSG00000138434	SSFA2	1	0	0	0	1	1
ENSG00000138435	CHRNA1	0	1	0	0	1	0
ENSG00000138439	FAM117B	0	0	0	1	1	0
ENSG00000138449	SLC40A1	0	1	0	0	1	0
ENSG00000138459	SLC35A5	0	1	0	1	2	0
ENSG00000138463	DIRC2	1	0	0	0	1	0
ENSG00000138468	SENP7	1	0	0	0	1	0
ENSG00000138614	VWA9	0	0	0	1	1	0
ENSG00000138668	HNRNPD	1	0	1	0	2	1
ENSG00000138735	PDE5A	0	0	0	1	1	0
ENSG00000138756	BMP2K	0	0	0	1	1	0
ENSG00000138767	CNOT6L	0	0	0	1	1	0
ENSG00000138777	PPA2	1	0	1	0	2	1
ENSG00000138801	PAPSS1	0	0	0	1	1	0
ENSG00000138814	PPP3CA	1	0	0	0	1	0
ENSG00000138834	MAPK8IP3	1	0	0	1	2	0
ENSG00000138835	RGS3	0	0	1	0	1	0
ENSG00000139112	GABARAPL1	0	1	0	0	1	0
ENSG00000139154	AEBP2	1	0	0	0	1	0
ENSG00000139174	PRICKLE1	0	0	1	0	1	0
ENSG00000139433	GLTP	0	1	0	0	1	0
ENSG00000139505	MTMR6	0	0	0	1	1	0
ENSG00000139514	SLC7A1	1	0	0	0	1	1
ENSG00000139613	SMARCC2	0	0	0	1	1	0
ENSG00000139618	BRCA2	1	0	0	0	1	0
ENSG00000139624	CERS5	0	1	0	0	1	0
ENSG00000139644	TMBIM6	1	1	0	0	2	1
ENSG00000139668	WDFY2	0	0	0	1	1	0
ENSG00000139687	RB1	1	0	0	0	1	0
ENSG00000139697	SBNO1	0	0	0	1	1	0
ENSG00000139734	DIAPH3	1	0	0	0	1	0
ENSG00000139746	RBM26	1	0	0	0	1	0
ENSG00000139793	MBNL2	1	0	0	1	2	1
ENSG00000139800	ZIC5	1	0	0	0	1	1
ENSG00000139826	ABHD13	0	1	0	1	2	0
ENSG00000139880	CDH24	1	1	0	0	2	1
ENSG00000139910	NOVA1	0	0	1	0	1	0
ENSG00000139921	TMX1	0	0	0	1	1	0
ENSG00000139971	C14orf37	1	0	0	0	1	1
ENSG00000139977	NAA30	0	0	0	1	1	0
ENSG00000140022	STON2	0	0	1	0	1	0
ENSG00000140025	EFCAB11	1	0	0	0	1	0
ENSG00000140057	AK7	0	0	1	0	1	0
ENSG00000140092	FBLN5	1	0	0	0	1	1
ENSG00000140105	WARS	1	0	0	0	1	0
ENSG00000140259	MFAP1	0	0	0	1	1	0
ENSG00000140264	SERF2	1	0	0	0	1	1
ENSG00000140287	HDC	0	0	1	0	1	0
ENSG00000140350	ANP32A	1	0	0	0	1	1
ENSG00000140382	HMG20A	1	0	0	0	1	1
ENSG00000140406	MESDC1	0	0	0	1	1	0
ENSG00000140443	IGF1R	1	0	0	0	1	1
ENSG00000140455	USP3	1	0	0	0	1	0
ENSG00000140534	TICRR	1	0	0	0	1	0
ENSG00000140563	MCTP2	1	0	0	0	1	1
ENSG00000140575	IQGAP1	1	0	0	0	1	1
ENSG00000140577	CRTC3	1	0	0	0	1	0
ENSG00000140694	PARN	1	0	0	0	1	0
ENSG00000140718	FTO	1	0	0	0	1	1
ENSG00000140836	ZFHX3	1	0	0	0	1	0
ENSG00000140859	KIFC3	1	0	0	0	1	0
ENSG00000140941	MAP1LC3B	1	1	0	0	2	1
ENSG00000140992	PDPK1	0	0	0	1	1	0
ENSG00000140995	DEF8	0	1	0	1	2	0
ENSG00000141030	COPS3	0	1	0	0	1	0
ENSG00000141076	CIRH1A	0	1	0	1	2	0
ENSG00000141279	NPEPPS	1	0	0	0	1	1
ENSG00000141367	CLTC	1	0	0	0	1	1
ENSG00000141378	PTRH2	1	0	0	0	1	1
ENSG00000141385	AFG3L2	1	0	0	0	1	0
ENSG00000141401	IMPA2	1	0	0	0	1	0
ENSG00000141404	GNAL	1	0	0	0	1	1
ENSG00000141437	SLC25A52	0	0	0	1	1	0
ENSG00000141449	GREB1L	1	0	0	0	1	0
ENSG00000141503	MINK1	0	0	0	1	1	0
ENSG00000141522	ARHGDIA	1	1	0	0	2	1
ENSG00000141527	CARD14	1	0	0	0	1	0
ENSG00000141551	CSNK1D	1	1	0	0	2	0
ENSG00000141556	TBCD	1	0	0	0	1	0
ENSG00000141562	NARF	0	0	0	1	1	0
ENSG00000141564	RPTOR	1	0	0	0	1	0
ENSG00000141568	FOXK2	1	1	0	0	2	0
ENSG00000141580	WDR45B	1	0	0	1	2	0
ENSG00000141582	CBX4	0	0	0	1	1	0
ENSG00000141622	RNF165	1	0	0	0	1	1
ENSG00000141646	SMAD4	1	0	0	0	1	0
ENSG00000141664	ZCCHC2	1	0	0	0	1	0
ENSG00000141756	FKBP10	1	1	0	0	2	1
ENSG00000141858	SAMD1	1	0	0	0	1	1
ENSG00000141867	BRD4	0	0	0	1	1	0
ENSG00000141905	NFIC	1	0	0	1	2	1
ENSG00000141934	PPAP2C	0	1	0	0	1	0
ENSG00000142089	IFITM3	0	0	0	1	1	0
ENSG00000142156	COL6A1	0	0	1	0	1	0
ENSG00000142178	SIK1	0	1	0	0	1	0
ENSG00000142303	ADAMTS10	1	0	0	0	1	0
ENSG00000142541	RPL13A	1	0	0	0	1	1
ENSG00000142611	PRDM16	0	0	1	0	1	0
ENSG00000142621	FHAD1	0	0	1	0	1	0
ENSG00000142623	PADI1	0	0	1	0	1	0
ENSG00000142634	EFHD2	1	1	0	1	3	1
ENSG00000142856	ITGB3BP	1	1	0	0	2	0
ENSG00000142937	RPS8	1	0	0	0	1	1
ENSG00000142949	PTPRF	1	0	0	0	1	0
ENSG00000143013	LMO4	0	1	1	0	2	0
ENSG00000143061	IGSF3	0	0	0	1	1	0
ENSG00000143093	STRIP1	0	0	1	0	1	0
ENSG00000143106	PSMA5	1	1	0	1	3	0
ENSG00000143153	ATP1B1	1	0	0	0	1	1
ENSG00000143157	POGK	0	0	0	1	1	0
ENSG00000143183	TMCO1	1	0	0	0	1	1
ENSG00000143190	POU2F1	1	0	0	1	2	1
ENSG00000143256	PFDN2	0	1	0	0	1	0
ENSG00000143321	HDGF	1	0	0	0	1	1
ENSG00000143322	ABL2	0	0	0	1	1	0
ENSG00000143324	XPR1	1	0	0	1	2	1
ENSG00000143363	PRUNE	0	0	0	1	1	0
ENSG00000143384	MCL1	1	0	1	1	3	1
ENSG00000143398	PIP5K1A	1	0	0	0	1	0
ENSG00000143401	ANP32E	0	0	0	1	1	0
ENSG00000143442	POGZ	1	0	0	0	1	1
ENSG00000143493	INTS7	0	0	0	1	1	0
ENSG00000143507	DUSP10	0	1	0	0	1	0
ENSG00000143515	ATP8B2	0	1	0	1	2	0
ENSG00000143569	UBAP2L	1	1	0	1	3	1
ENSG00000143614	GATAD2B	1	1	0	0	2	1
ENSG00000143641	GALNT2	1	0	0	0	1	0
ENSG00000143702	CEP170	0	0	0	1	1	0
ENSG00000143742	SRP9	1	0	0	0	1	0
ENSG00000143753	DEGS1	0	0	0	1	1	0
ENSG00000143761	ARF1	1	0	0	0	1	1
ENSG00000143771	CNIH4	0	0	1	0	1	0
ENSG00000143776	CDC42BPA	1	0	0	1	2	1
ENSG00000143799	PARP1	1	0	0	0	1	1
ENSG00000143842	SOX13	1	0	1	0	2	1
ENSG00000143862	ARL8A	0	1	0	0	1	0
ENSG00000143933	CALM2	1	0	0	0	1	1
ENSG00000144048	DUSP11	0	0	0	1	1	0
ENSG00000144228	SPOPL	0	0	0	1	1	0
ENSG00000144233	AMMECR1L	0	1	0	0	1	0
ENSG00000144320	KIAA1715	0	0	0	1	1	0
ENSG00000144355	DLX1	0	1	0	0	1	0
ENSG00000144357	UBR3	0	0	0	1	1	0
ENSG00000144366	GULP1	0	0	0	1	1	0
ENSG00000144401	METTL21A	0	0	0	1	1	0
ENSG00000144426	NBEAL1	0	0	0	1	1	0
ENSG00000144455	SUMF1	1	0	0	0	1	0
ENSG00000144481	TRPM8	0	0	1	0	1	0
ENSG00000144504	ANKMY1	0	0	1	0	1	0
ENSG00000144559	TAMM41	1	0	0	0	1	0
ENSG00000144566	RAB5A	1	0	0	0	1	0
ENSG00000144642	RBMS3	0	0	0	1	1	0
ENSG00000144645	OSBPL10	1	0	0	0	1	0
ENSG00000144674	GOLGA4	1	0	0	0	1	0
ENSG00000144824	PHLDB2	1	0	0	0	1	1
ENSG00000144857	BOC	0	0	1	0	1	0
ENSG00000144959	NCEH1	0	0	0	1	1	0
ENSG00000145012	LPP	1	0	0	0	1	1
ENSG00000145113	MUC4	0	0	1	0	1	0
ENSG00000145354	CISD2	0	1	0	0	1	0
ENSG00000145375	SPATA5	1	0	0	0	1	0
ENSG00000145386	CCNA2	0	0	0	1	1	0
ENSG00000145391	SETD7	1	0	0	0	1	1
ENSG00000145495	MARCH6	1	0	0	0	1	1
ENSG00000145526	CDH18	0	1	0	0	1	0
ENSG00000145545	SRD5A1	1	0	0	0	1	1
ENSG00000145604	SKP2	0	0	0	1	1	0
ENSG00000145623	OSMR	1	0	0	0	1	1
ENSG00000145675	PIK3R1	0	1	0	1	2	0
ENSG00000145721	LIX1	0	0	1	0	1	0
ENSG00000145736	GTF2H2	0	0	0	1	1	0
ENSG00000145743	FBXL17	1	0	0	0	1	0
ENSG00000145794	MEGF10	0	0	0	1	1	0
ENSG00000145882	PCYOX1L	0	1	0	0	1	0
ENSG00000145901	TNIP1	1	0	0	0	1	1
ENSG00000145907	G3BP1	1	0	0	1	2	1
ENSG00000145920	CPLX2	0	0	0	1	1	0
ENSG00000145936	KCNMB1	0	1	0	0	1	0
ENSG00000145990	GFOD1	1	0	0	0	1	0
ENSG00000145996	CDKAL1	1	1	0	0	2	0
ENSG00000146007	ZMAT2	1	1	0	0	2	1
ENSG00000146083	RNF44	0	0	0	1	1	0
ENSG00000146143	PRIM2	0	0	1	0	1	0
ENSG00000146409	SLC18B1	1	0	0	0	1	1
ENSG00000146457	WTAP	0	0	1	1	2	0
ENSG00000146535	GNA12	1	0	0	0	1	0
ENSG00000146648	EGFR	1	0	0	0	1	0
ENSG00000146676	PURB	0	1	0	0	1	0
ENSG00000146729	GBAS	1	1	0	1	3	1
ENSG00000146776	ATXN7L1	0	0	0	1	1	0
ENSG00000146830	GIGYF1	1	0	0	0	1	1
ENSG00000146842	TMEM209	1	0	0	0	1	1
ENSG00000146858	ZC3HAV1L	0	1	0	1	2	0
ENSG00000146918	NCAPG2	1	0	0	0	1	1
ENSG00000146938	NLGN4X	0	0	1	0	1	0
ENSG00000146963	C7orf55-LUC7L2	1	1	0	0	2	1
ENSG00000147050	KDM6A	0	0	1	0	1	0
ENSG00000147065	MSN	1	0	0	0	1	1
ENSG00000147130	ZMYM3	1	0	0	1	2	1
ENSG00000147162	OGT	1	0	0	0	1	0
ENSG00000147164	SNX12	0	0	0	1	1	0
ENSG00000147206	NXF3	0	0	0	1	1	0
ENSG00000147224	PRPS1	0	1	0	0	1	0
ENSG00000147274	RBMX	0	0	0	1	1	0
ENSG00000147316	MCPH1	0	0	0	1	1	0
ENSG00000147416	ATP6V1B2	0	1	0	1	2	0
ENSG00000147421	HMBOX1	0	0	0	1	1	0
ENSG00000147454	SLC25A37	0	0	1	1	2	0
ENSG00000147526	TACC1	0	0	0	1	1	0
ENSG00000147533	GOLGA7	0	1	0	0	1	0
ENSG00000147601	TERF1	0	1	0	0	1	0
ENSG00000147724	FAM135B	0	0	1	0	1	0
ENSG00000147853	AK3	1	0	0	0	1	0
ENSG00000147862	NFIB	1	0	0	1	2	0
ENSG00000147869	CER1	0	0	1	0	1	0
ENSG00000147872	PLIN2	0	1	0	0	1	0
ENSG00000147874	HAUS6	1	0	0	0	1	0
ENSG00000147889	CDKN2A	1	0	0	0	1	0
ENSG00000147905	ZCCHC7	1	0	0	0	1	0
ENSG00000147955	SIGMAR1	1	1	0	1	3	1
ENSG00000148154	UGCG	1	1	0	0	2	1
ENSG00000148187	MRRF	1	0	0	0	1	1
ENSG00000148248	SURF4	0	0	0	1	1	0
ENSG00000148291	SURF2	0	0	0	1	1	0
ENSG00000148358	GPR107	0	1	0	0	1	0
ENSG00000148396	SEC16A	1	0	0	0	1	1
ENSG00000148411	NACC2	1	0	0	1	2	0
ENSG00000148429	USP6NL	0	0	0	1	1	0
ENSG00000148468	FAM171A1	0	0	1	0	1	0
ENSG00000148498	PARD3	1	0	0	0	1	0
ENSG00000148516	ZEB1	1	0	0	1	2	1
ENSG00000148634	HERC4	1	0	0	0	1	1
ENSG00000148660	CAMK2G	0	0	0	1	1	0
ENSG00000148677	ANKRD1	0	1	0	0	1	0
ENSG00000148730	EIF4EBP2	0	1	0	0	1	0
ENSG00000148737	TCF7L2	1	1	0	1	3	1
ENSG00000148773	MKI67	1	0	0	0	1	1
ENSG00000148824	MTG1	1	0	0	0	1	1
ENSG00000148840	PPRC1	1	0	0	0	1	1
ENSG00000148842	CNNM2	1	0	0	0	1	0
ENSG00000148985	PGAP2	0	1	0	0	1	0
ENSG00000149177	PTPRJ	1	0	0	0	1	1
ENSG00000149187	CELF1	1	1	0	0	2	1
ENSG00000149212	SESN3	0	1	0	0	1	0
ENSG00000149294	NCAM1	0	0	0	1	1	0
ENSG00000149403	GRIK4	0	0	1	0	1	0
ENSG00000149428	HYOU1	1	0	0	1	2	1
ENSG00000149485	FADS1	0	0	0	1	1	0
ENSG00000149503	INCENP	1	1	0	0	2	1
ENSG00000149547	EI24	0	1	0	0	1	0
ENSG00000149548	CCDC15	0	0	1	0	1	0
ENSG00000149577	SIDT2	0	1	0	1	2	0
ENSG00000149639	SOGA1	1	0	0	0	1	1
ENSG00000149716	ORAOV1	0	0	0	1	1	0
ENSG00000149930	TAOK2	1	0	0	0	1	1
ENSG00000150093	ITGB1	1	0	0	1	2	0
ENSG00000150347	ARID5B	1	1	0	0	2	0
ENSG00000150457	LATS2	1	0	0	0	1	0
ENSG00000150459	SAP18	1	0	0	0	1	1
ENSG00000150593	PDCD4	1	0	0	0	1	0
ENSG00000150594	ADRA2A	0	0	1	0	1	0
ENSG00000150636	CCDC102B	1	0	0	0	1	0
ENSG00000150687	PRSS23	1	0	0	0	1	1
ENSG00000150773	PIH1D2	0	0	1	0	1	0
ENSG00000150867	PIP4K2A	0	0	0	1	1	0
ENSG00000150907	FOXO1	0	0	0	1	1	0
ENSG00000150938	CRIM1	0	0	0	1	1	0
ENSG00000150995	ITPR1	1	0	0	0	1	1
ENSG00000151012	SLC7A11	1	0	0	0	1	0
ENSG00000151233	GXYLT1	0	0	0	1	1	0
ENSG00000151239	TWF1	0	1	0	1	2	0
ENSG00000151247	EIF4E	0	1	0	1	2	0
ENSG00000151276	MAGI1	1	0	0	0	1	0
ENSG00000151292	CSNK1G3	0	0	0	1	1	0
ENSG00000151338	MIPOL1	1	0	0	0	1	0
ENSG00000151414	NEK7	1	1	0	1	3	0
ENSG00000151532	VTI1A	1	0	0	0	1	0
ENSG00000151553	FAM160B1	0	0	0	1	1	0
ENSG00000151576	QTRTD1	0	1	0	1	2	0
ENSG00000151665	PIGF	0	1	0	0	1	0
ENSG00000151718	WWC2	1	0	0	0	1	0
ENSG00000151923	TIAL1	1	0	0	1	2	0
ENSG00000152102	FAM168B	0	0	0	1	1	0
ENSG00000152104	PTPN14	0	0	0	1	1	0
ENSG00000152137	HSPB8	0	0	0	1	1	0
ENSG00000152193	RNF219	0	1	0	1	2	0
ENSG00000152234	ATP5A1	0	0	0	1	1	0
ENSG00000152242	C18orf25	1	0	0	0	1	1
ENSG00000152253	SPC25	0	1	0	0	1	0
ENSG00000152284	TCF7L1	0	1	0	0	1	0
ENSG00000152291	TGOLN2	1	0	0	0	1	1
ENSG00000152332	UHMK1	0	1	0	0	1	0
ENSG00000152377	SPOCK1	1	0	0	0	1	1
ENSG00000152382	TADA1	0	0	0	1	1	0
ENSG00000152409	JMY	0	0	0	1	1	0
ENSG00000152484	USP12	1	0	0	0	1	0
ENSG00000152492	CCDC50	1	1	0	0	2	1
ENSG00000152520	PAN3	1	0	0	0	1	0
ENSG00000152601	MBNL1	1	0	1	1	3	1
ENSG00000152620	NADK2	1	0	0	0	1	0
ENSG00000152749	GPR180	1	0	0	0	1	0
ENSG00000152767	FARP1	1	0	0	0	1	1
ENSG00000152795	HNRNPDL	0	1	0	0	1	0
ENSG00000152904	GGPS1	0	1	0	0	1	0
ENSG00000152926	ZNF117	0	0	1	0	1	0
ENSG00000152944	MED21	0	0	0	1	1	0
ENSG00000152952	PLOD2	1	0	0	1	2	1
ENSG00000152977	ZIC1	0	0	0	1	1	0
ENSG00000153044	CENPH	1	0	0	0	1	1
ENSG00000153046	CDYL	1	0	0	0	1	0
ENSG00000153066	TXNDC11	1	0	0	0	1	0
ENSG00000153107	ANAPC1	0	0	0	1	1	0
ENSG00000153140	CETN3	0	0	0	1	1	0
ENSG00000153162	BMP6	1	0	0	0	1	0
ENSG00000153165	RGPD3	0	0	0	1	1	0
ENSG00000153207	AHCTF1	1	0	0	0	1	0
ENSG00000153234	NR4A2	0	1	0	0	1	0
ENSG00000153250	RBMS1	0	1	0	1	2	0
ENSG00000153317	ASAP1	0	1	0	0	1	0
ENSG00000153395	LPCAT1	1	1	0	0	2	1
ENSG00000153558	FBXL2	0	0	0	1	1	0
ENSG00000153560	UBP1	0	1	0	1	2	0
ENSG00000153561	RMND5A	0	0	0	1	1	0
ENSG00000153574	RPIA	0	0	0	1	1	0
ENSG00000153814	JAZF1	1	0	0	0	1	0
ENSG00000153815	CMIP	1	0	0	0	1	1
ENSG00000153823	PID1	1	0	0	0	1	0
ENSG00000153827	TRIP12	0	0	0	1	1	0
ENSG00000153914	SREK1	0	0	0	1	1	0
ENSG00000153944	MSI2	1	0	1	0	2	0
ENSG00000153982	GDPD1	0	0	0	1	1	0
ENSG00000153989	NUS1	1	0	0	1	2	0
ENSG00000153993	SEMA3D	0	0	0	1	1	0
ENSG00000154001	PPP2R5E	1	0	0	0	1	0
ENSG00000154059	IMPACT	0	0	0	1	1	0
ENSG00000154079	SDHAF4	0	0	0	1	1	0
ENSG00000154114	TBCEL	0	1	0	1	2	0
ENSG00000154122	ANKH	0	1	0	0	1	0
ENSG00000154217	PITPNC1	1	0	0	0	1	0
ENSG00000154229	PRKCA	0	0	0	1	1	0
ENSG00000154358	OBSCN	1	0	0	0	1	1
ENSG00000154447	SH3RF1	1	0	0	0	1	0
ENSG00000154473	BUB3	1	1	0	0	2	1
ENSG00000154655	L3MBTL4	0	0	1	0	1	0
ENSG00000154710	RABGEF1	1	0	0	0	1	0
ENSG00000154743	TSEN2	1	0	0	0	1	0
ENSG00000154822	PLCL2	1	0	0	0	1	0
ENSG00000154832	CXXC1	0	1	0	0	1	0
ENSG00000154845	PPP4R1	1	0	0	0	1	0
ENSG00000154864	PIEZO2	1	0	1	0	2	1
ENSG00000154945	ANKRD40	0	0	0	1	1	0
ENSG00000155034	FBXL18	0	0	1	0	1	0
ENSG00000155052	CNTNAP5	0	0	1	0	1	0
ENSG00000155093	PTPRN2	0	0	1	0	1	0
ENSG00000155097	ATP6V1C1	1	0	1	0	2	1
ENSG00000155158	TTC39B	0	0	0	1	1	0
ENSG00000155189	AGPAT5	0	0	0	1	1	0
ENSG00000155254	MARVELD1	0	1	0	0	1	0
ENSG00000155329	ZCCHC10	0	1	0	1	2	0
ENSG00000155366	RHOC	0	0	1	0	1	0
ENSG00000155380	SLC16A1	1	0	0	0	1	1
ENSG00000155463	OXA1L	0	0	0	1	1	0
ENSG00000155506	LARP1	1	1	0	1	3	1
ENSG00000155561	NUP205	1	0	0	0	1	0
ENSG00000155621	C9orf85	0	0	0	1	1	0
ENSG00000155657	TTN	0	0	0	1	1	0
ENSG00000155792	DEPTOR	0	1	0	1	2	0
ENSG00000155827	RNF20	0	0	0	1	1	0
ENSG00000155846	PPARGC1B	0	0	1	0	1	0
ENSG00000155876	RRAGA	0	1	0	0	1	0
ENSG00000155903	RASA2	1	0	0	0	1	0
ENSG00000155966	AFF2	0	0	1	0	1	0
ENSG00000156011	PSD3	0	0	0	1	1	0
ENSG00000156017	C9orf41	1	0	0	0	1	0
ENSG00000156030	ELMSAN1	0	0	0	1	1	0
ENSG00000156052	GNAQ	0	0	0	1	1	0
ENSG00000156103	MMP16	0	0	1	0	1	0
ENSG00000156110	ADK	1	0	0	0	1	0
ENSG00000156136	DCK	0	1	0	0	1	0
ENSG00000156171	DRAM2	0	1	0	1	2	0
ENSG00000156261	CCT8	0	1	0	0	1	0
ENSG00000156427	FGF18	0	0	1	0	1	0
ENSG00000156504	FAM122B	1	0	0	1	2	1
ENSG00000156599	ZDHHC5	0	1	0	0	1	0
ENSG00000156639	ZFAND3	1	1	0	1	3	0
ENSG00000156976	EIF4A2	1	0	0	0	1	1
ENSG00000157014	TATDN2	1	0	0	0	1	1
ENSG00000157193	LRP8	1	0	0	0	1	0
ENSG00000157227	MMP14	0	1	0	0	1	0
ENSG00000157423	HYDIN	0	0	1	0	1	0
ENSG00000157514	TSC22D3	0	1	0	0	1	0
ENSG00000157600	TMEM164	0	1	0	0	1	0
ENSG00000157654	PALM2-AKAP2	0	0	0	1	1	0
ENSG00000157741	UBN2	1	0	0	0	1	1
ENSG00000157764	BRAF	1	0	0	0	1	0
ENSG00000157823	AP3S2	1	0	0	0	1	0
ENSG00000157837	SPPL3	0	1	0	1	2	0
ENSG00000157933	SKI	1	0	0	0	1	0
ENSG00000157954	WIPI2	1	0	1	0	2	1
ENSG00000158019	BRE	0	0	1	0	1	0
ENSG00000158050	DUSP2	0	0	0	1	1	0
ENSG00000158092	NCK1	1	0	0	0	1	0
ENSG00000158195	WASF2	0	0	0	1	1	0
ENSG00000158321	AUTS2	1	0	0	0	1	0
ENSG00000158406	HIST1H4H	0	0	0	1	1	0
ENSG00000158470	B4GALT5	1	0	0	0	1	1
ENSG00000158528	PPP1R9A	1	0	0	0	1	0
ENSG00000158604	TMED4	1	0	0	0	1	1
ENSG00000158615	PPP1R15B	0	1	0	0	1	0
ENSG00000158639	PAGE5	0	0	1	0	1	0
ENSG00000158805	ZNF276	1	0	1	0	2	0
ENSG00000158864	NDUFS2	1	0	1	0	2	1
ENSG00000158941	CCAR2	0	0	1	0	1	0
ENSG00000159111	MRPL10	0	1	0	0	1	0
ENSG00000159128	IFNGR2	0	1	0	0	1	0
ENSG00000159140	SON	0	0	0	1	1	0
ENSG00000159202	UBE2Z	1	0	0	0	1	1
ENSG00000159461	AMFR	0	0	0	1	1	0
ENSG00000159658	EFCAB14	1	0	0	1	2	1
ENSG00000159692	CTBP1	0	0	0	1	1	0
ENSG00000159840	ZYX	1	0	0	0	1	1
ENSG00000160087	UBE2J2	0	1	0	0	1	0
ENSG00000160111	CPAMD8	0	0	1	0	1	0
ENSG00000160113	NR2F6	1	0	0	0	1	0
ENSG00000160124	CCDC58	1	0	0	0	1	0
ENSG00000160208	RRP1B	0	1	1	0	2	0
ENSG00000160214	RRP1	0	0	1	0	1	0
ENSG00000160293	VAV2	0	1	0	0	1	0
ENSG00000160325	CACFD1	0	0	1	1	2	0
ENSG00000160551	TAOK1	0	0	0	1	1	0
ENSG00000160584	SIK3	0	0	0	1	1	0
ENSG00000160633	SAFB	0	1	0	0	1	0
ENSG00000160679	CHTOP	1	0	0	0	1	1
ENSG00000160685	ZBTB7B	0	1	0	1	2	0
ENSG00000160710	ADAR	1	0	0	0	1	1
ENSG00000160752	FDPS	1	0	0	0	1	1
ENSG00000160785	SLC25A44	0	1	0	0	1	0
ENSG00000160813	PPP1R35	1	0	0	0	1	1
ENSG00000160877	NACC1	1	0	0	0	1	1
ENSG00000160888	IER2	1	0	0	0	1	1
ENSG00000160953	MUM1	0	0	0	1	1	0
ENSG00000161011	SQSTM1	1	0	0	0	1	1
ENSG00000161048	NAPEPLD	0	0	1	0	1	0
ENSG00000161091	MFSD12	1	0	0	0	1	1
ENSG00000161654	LSM12	0	1	0	0	1	0
ENSG00000161671	EMC10	1	0	0	0	1	1
ENSG00000161813	LARP4	0	0	0	1	1	0
ENSG00000161939	RNASEK-C17orf49	1	0	0	0	1	1
ENSG00000161999	JMJD8	0	0	0	1	1	0
ENSG00000162063	CCNF	0	1	0	0	1	0
ENSG00000162065	TBC1D24	0	0	1	0	1	0
ENSG00000162104	ADCY9	1	0	0	0	1	0
ENSG00000162300	ZFPL1	0	0	1	0	1	0
ENSG00000162402	USP24	1	0	0	0	1	0
ENSG00000162407	PPAP2B	0	0	0	1	1	0
ENSG00000162413	KLHL21	0	0	0	1	1	0
ENSG00000162437	RAVER2	1	0	0	0	1	0
ENSG00000162496	DHRS3	0	1	0	0	1	0
ENSG00000162517	PEF1	0	1	0	0	1	0
ENSG00000162521	RBBP4	0	1	0	0	1	0
ENSG00000162599	NFIA	1	0	0	0	1	1
ENSG00000162607	USP1	1	0	0	0	1	0
ENSG00000162613	FUBP1	1	0	0	0	1	1
ENSG00000162641	AKNAD1	1	0	0	0	1	0
ENSG00000162669	HFM1	1	0	0	0	1	0
ENSG00000162688	AGL	0	0	0	1	1	0
ENSG00000162694	EXTL2	1	0	0	0	1	0
ENSG00000162695	SLC30A7	1	0	0	0	1	0
ENSG00000162704	ARPC5	0	1	0	0	1	0
ENSG00000162769	FLVCR1	1	0	0	0	1	0
ENSG00000162775	RBM15	1	0	0	0	1	0
ENSG00000162783	IER5	0	1	0	1	2	0
ENSG00000162804	SNED1	0	0	1	0	1	0
ENSG00000162927	PUS10	0	0	0	1	1	0
ENSG00000162928	PEX13	0	0	0	1	1	0
ENSG00000163017	ACTG2	0	0	1	0	1	0
ENSG00000163046	ANKRD30BL	1	0	0	0	1	0
ENSG00000163064	EN1	0	1	0	0	1	0
ENSG00000163083	INHBB	0	0	0	1	1	0
ENSG00000163104	SMARCAD1	0	1	0	0	1	0
ENSG00000163110	PDLIM5	1	1	0	0	2	1
ENSG00000163159	VPS72	0	1	0	0	1	0
ENSG00000163191	S100A11	1	0	0	0	1	1
ENSG00000163320	CGGBP1	0	0	0	1	1	0
ENSG00000163322	FAM175A	0	1	0	0	1	0
ENSG00000163348	PYGO2	1	1	0	1	3	1
ENSG00000163349	HIPK1	1	1	0	0	2	1
ENSG00000163399	ATP1A1	1	0	0	0	1	1
ENSG00000163428	LRRC58	0	0	0	1	1	0
ENSG00000163430	FSTL1	0	0	0	1	1	0
ENSG00000163463	KRTCAP2	0	1	0	0	1	0
ENSG00000163468	CCT3	1	0	0	0	1	1
ENSG00000163513	TGFBR2	0	0	0	1	1	0
ENSG00000163527	STT3B	1	0	0	0	1	0
ENSG00000163531	NFASC	0	0	1	0	1	0
ENSG00000163545	NUAK2	0	1	0	1	2	0
ENSG00000163558	PRKCI	1	0	0	0	1	0
ENSG00000163590	PPM1L	1	0	0	0	1	0
ENSG00000163605	PPP4R2	1	0	0	0	1	0
ENSG00000163635	ATXN7	0	1	0	0	1	0
ENSG00000163661	PTX3	0	0	0	1	1	0
ENSG00000163681	SLMAP	1	0	1	0	2	1
ENSG00000163694	RBM47	1	0	0	0	1	0
ENSG00000163697	APBB2	0	1	0	1	2	0
ENSG00000163714	U2SURP	1	0	0	0	1	0
ENSG00000163734	CXCL3	0	0	0	1	1	0
ENSG00000163738	MTHFD2L	1	0	0	0	1	0
ENSG00000163739	CXCL1	0	1	0	1	2	0
ENSG00000163788	SNRK	1	1	0	0	2	1
ENSG00000163810	TGM4	0	0	1	0	1	0
ENSG00000163812	ZDHHC3	1	0	0	0	1	0
ENSG00000163815	CLEC3B	1	0	0	0	1	0
ENSG00000163818	LZTFL1	0	1	0	0	1	0
ENSG00000163823	CCR1	0	0	1	0	1	0
ENSG00000163825	RTP3	0	0	1	0	1	0
ENSG00000163848	ZNF148	1	0	0	0	1	0
ENSG00000163872	YEATS2	1	0	0	0	1	0
ENSG00000163913	IFT122	0	0	1	0	1	0
ENSG00000163932	PRKCD	0	0	0	1	1	0
ENSG00000163938	GNL3	1	0	0	0	1	1
ENSG00000163946	FAM208A	1	0	0	0	1	0
ENSG00000163960	UBXN7	1	0	0	1	2	1
ENSG00000164023	SGMS2	0	0	0	1	1	0
ENSG00000164054	SHISA5	1	1	0	0	2	1
ENSG00000164080	RAD54L2	0	0	0	1	1	0
ENSG00000164091	WDR82	1	0	0	0	1	1
ENSG00000164134	NAA15	1	0	0	1	2	1
ENSG00000164136	IL15	1	0	0	0	1	0
ENSG00000164142	FAM160A1	1	0	0	0	1	0
ENSG00000164167	LSM6	0	1	0	1	2	0
ENSG00000164190	NIPBL	1	0	0	0	1	0
ENSG00000164209	SLC25A46	0	0	0	1	1	0
ENSG00000164237	CMBL	1	0	0	0	1	0
ENSG00000164244	PRRC1	0	1	0	1	2	0
ENSG00000164253	WDR41	0	1	0	0	1	0
ENSG00000164303	ENPP6	0	0	1	0	1	0
ENSG00000164305	CASP3	0	0	0	1	1	0
ENSG00000164306	PRIMPOL	1	0	0	0	1	0
ENSG00000164323	CFAP97	0	0	0	1	1	0
ENSG00000164327	RICTOR	1	0	0	0	1	0
ENSG00000164332	UBLCP1	1	0	0	0	1	1
ENSG00000164398	ACSL6	0	0	1	0	1	0
ENSG00000164402	SEPT8	0	0	0	1	1	0
ENSG00000164430	MB21D1	1	0	0	0	1	0
ENSG00000164442	CITED2	1	1	0	0	2	1
ENSG00000164463	CREBRF	0	0	0	1	1	0
ENSG00000164506	STXBP5	1	0	0	0	1	0
ENSG00000164535	DAGLB	1	0	0	0	1	1
ENSG00000164597	COG5	1	0	0	0	1	0
ENSG00000164603	C7orf60	0	0	0	1	1	0
ENSG00000164611	PTTG1	0	1	0	1	2	0
ENSG00000164684	ZNF704	0	0	0	1	1	0
ENSG00000164828	SUN1	1	0	0	0	1	0
ENSG00000164877	MICALL2	1	0	0	0	1	1
ENSG00000164880	INTS1	1	0	0	0	1	0
ENSG00000164924	YWHAZ	1	1	0	0	2	1
ENSG00000164930	FZD6	0	1	0	1	2	0
ENSG00000164938	TP53INP1	0	0	0	1	1	0
ENSG00000164944	KIAA1429	0	0	1	0	1	0
ENSG00000164975	SNAPC3	1	0	0	0	1	0
ENSG00000164978	NUDT2	1	0	0	0	1	0
ENSG00000164983	TMEM65	0	1	0	0	1	0
ENSG00000165006	UBAP1	1	0	0	0	1	0
ENSG00000165060	FXN	1	0	0	0	1	0
ENSG00000165102	HGSNAT	1	0	1	0	2	1
ENSG00000165119	HNRNPK	1	1	0	0	2	1
ENSG00000165140	FBP1	0	0	1	0	1	0
ENSG00000165175	MID1IP1	1	1	0	0	2	1
ENSG00000165185	KIAA1958	1	0	0	0	1	0
ENSG00000165194	PCDH19	0	0	0	1	1	0
ENSG00000165244	ZNF367	0	0	0	1	1	0
ENSG00000165264	NDUFB6	0	0	1	0	1	0
ENSG00000165272	AQP3	1	0	0	0	1	1
ENSG00000165322	ARHGAP12	1	0	0	0	1	0
ENSG00000165389	SPTSSA	1	0	0	0	1	0
ENSG00000165406	MARCH8	0	0	0	1	1	0
ENSG00000165416	SUGT1	1	0	0	0	1	1
ENSG00000165417	GTF2A1	1	1	0	0	2	1
ENSG00000165424	ZCCHC24	1	1	0	0	2	1
ENSG00000165471	MBL2	0	0	1	0	1	0
ENSG00000165476	REEP3	0	1	0	1	2	0
ENSG00000165516	KLHDC2	0	1	0	0	1	0
ENSG00000165630	PRPF18	0	1	0	0	1	0
ENSG00000165650	PDZD8	0	1	0	1	2	0
ENSG00000165661	QSOX2	1	0	0	0	1	1
ENSG00000165671	NSD1	0	0	1	0	1	0
ENSG00000165678	GHITM	0	0	0	1	1	0
ENSG00000165732	DDX21	1	0	0	1	2	1
ENSG00000165782	TMEM55B	0	1	0	0	1	0
ENSG00000165804	ZNF219	1	0	0	0	1	0
ENSG00000165819	METTL3	1	0	0	0	1	0
ENSG00000165832	TRUB1	0	0	1	0	1	0
ENSG00000165868	HSPA12A	1	0	0	0	1	0
ENSG00000165891	E2F7	0	0	0	1	1	0
ENSG00000165970	SLC6A5	0	1	0	0	1	0
ENSG00000165995	CACNB2	1	0	1	0	2	0
ENSG00000165997	ARL5B	0	1	0	1	2	0
ENSG00000166004	CEP295	0	0	0	1	1	0
ENSG00000166006	KCNC2	0	0	1	0	1	0
ENSG00000166025	AMOTL1	1	0	0	1	2	1
ENSG00000166068	SPRED1	0	0	0	1	1	0
ENSG00000166130	IKBIP	0	0	0	1	1	0
ENSG00000166135	HIF1AN	1	0	1	0	2	1
ENSG00000166197	NOLC1	1	0	0	0	1	1
ENSG00000166200	COPS2	0	1	0	0	1	0
ENSG00000166224	SGPL1	0	1	0	0	1	0
ENSG00000166225	FRS2	0	1	0	1	2	0
ENSG00000166233	ARIH1	1	0	0	0	1	1
ENSG00000166260	COX11	1	0	0	0	1	0
ENSG00000166272	WBP1L	0	0	0	1	1	0
ENSG00000166278	C2	1	0	0	0	1	0
ENSG00000166295	ANAPC16	1	0	0	0	1	0
ENSG00000166337	TAF10	0	1	0	0	1	0
ENSG00000166398	KIAA0355	0	0	0	1	1	0
ENSG00000166411	IDH3A	0	0	0	1	1	0
ENSG00000166446	CDYL2	1	0	0	0	1	0
ENSG00000166454	ATMIN	0	0	0	1	1	0
ENSG00000166471	TMEM41B	0	1	0	0	1	0
ENSG00000166479	TMX3	1	0	0	0	1	1
ENSG00000166483	WEE1	0	1	0	0	1	0
ENSG00000166579	NDEL1	1	0	0	0	1	0
ENSG00000166619	BLCAP	0	0	0	1	1	0
ENSG00000166681	NGFRAP1	1	0	0	0	1	1
ENSG00000166710	B2M	0	0	0	1	1	0
ENSG00000166783	KIAA0430	0	0	0	1	1	0
ENSG00000166801	FAM111A	0	0	0	1	1	0
ENSG00000166803	KIAA0101	0	0	0	1	1	0
ENSG00000166822	TMEM170A	0	1	0	0	1	0
ENSG00000166833	NAV2	0	0	0	1	1	0
ENSG00000166913	YWHAB	1	1	0	0	2	1
ENSG00000166965	RCCD1	1	0	0	0	1	1
ENSG00000166986	MARS	0	0	1	0	1	0
ENSG00000167065	DUSP18	0	1	0	0	1	0
ENSG00000167081	PBX3	1	0	0	0	1	0
ENSG00000167088	SNRPD1	1	0	0	0	1	0
ENSG00000167123	CERCAM	0	1	0	0	1	0
ENSG00000167191	GPRC5B	0	0	1	0	1	0
ENSG00000167220	HDHD2	0	1	0	0	1	0
ENSG00000167258	CDK12	0	0	1	1	2	0
ENSG00000167264	DUS2	0	0	1	0	1	0
ENSG00000167291	TBC1D16	0	0	1	0	1	0
ENSG00000167323	STIM1	0	0	1	0	1	0
ENSG00000167470	MIDN	1	1	0	0	2	1
ENSG00000167522	ANKRD11	1	0	0	0	1	0
ENSG00000167531	LALBA	0	0	1	0	1	0
ENSG00000167553	TUBA1C	1	1	1	1	4	1
ENSG00000167565	SERTAD3	0	1	0	0	1	0
ENSG00000167601	AXL	1	0	0	0	1	0
ENSG00000167615	LENG8	1	0	0	0	1	1
ENSG00000167635	ZNF146	1	0	0	0	1	0
ENSG00000167676	PLIN4	0	0	1	0	1	0
ENSG00000167705	RILP	0	0	1	0	1	0
ENSG00000167747	C19orf48	1	0	0	0	1	0
ENSG00000167770	OTUB1	0	1	0	0	1	0
[truncated: 1,026 more rows]
