# Supplementary material for: Identification of CELF1 RNA targets by CLIP-seq in human HeLa cells
Source: Genom Data. 2016 Apr 19;8:97–103. doi: 10.1016/j.gdata.2016.04.009 (PMC4872370; doi:10.1016/j.gdata.2016.04.009)
Supplement: Supplementary file 6 — FindPeaks analysis script. [file mmc6.r]

########################################################################
# Analysis of findpeaks results on CLIPSeq CELF1 
# FINDPEAKS 4.0
# file is ANALYSE_FINDPEAKS_CLIPCELF1.R
# not to be run as is 
########################################################################
# please note : because of the cDNA library constructino protocol used
# the strand of the read in bam file corresponds to the strand of the RNA it is coming from

## 	source("http://bioconductor.org/biocLite.R")
##	biocLite("Rsamtools")
	
# loading package
library(parallel)
library(RSamtools)
library(genomeIntervals)
## end 

# some definition of variables
	chromosome <- paste("chr",c(1:22),sep="")
	chromosome <- c(chromosome,"chrM","chrX","chrY")
	libraries <- c("libA","libB")
###########################
#Lib_A
# definition to import liba
	filenames_peaks <- file.path(libraries[1],"_fixed_80_standard_",chromosome,"_filtered_sample.peaks",fsep="")
	filenames_regions <- file.path(libraries[1],"_fixed_80_standard_",chromosome,".regions",fsep="")
	directory <- "/private/staff/c/ic/yaudic/Documents/SCIENCE/CLIPCELF1/SHRIMP2_uniq/REMOVED_DUP/FP_OUT/FP_libA"

#importing peaks
	allpeaks <- data.frame()
for (files in filenames_peaks)
{
	inputfile <- file.path(directory,files)
	peaks <- read.delim(inputfile,comment.char = "#")
	peaks$UID <- paste(peaks$chrom,peaks$id,sep="_")
	allpeaks <- rbind(allpeaks,peaks)
}

	allpeaks <- unique(allpeaks)
	dim(allpeaks)
#[1] 16910     9

#importing regions
	allregions <- data.frame()
for (chrom in chromosome)
{
	filenames_regions <- file.path(libraries[1],"_fixed_80_standard_",chrom,".regions",fsep="")
	inputfile <- file.path(directory,filenames_regions)
	regions <- read.delim(inputfile,comment.char = "#",header=FALSE)
	colnames(regions) <- c("location","s.pkidx","c.pkidx","s.height","c.height","p_value")
	regions$chrom <- chrom
	regions$UID <- paste(chrom,regions$s.pkidx,sep="_")
	allregions <- rbind(allregions,regions)
}

	allregions <- unique(allregions)
	dim(allregions)  
#[1] 16910     8
	alldata <- merge(allpeaks,allregions,by="UID")
	alldata$length <- alldata$end-alldata$start

#################################
# distribution C.height,s.height
	plot(alldata$c.height,alldata$s.height)
	points(alldata[alldata$p_value<0.05,"c.height"],alldata[alldata$p_value<0.05,"s.height"],col=2)
# definition of a regression line separating clipseq enriched data from RNAseq enriched clusters
	abline(a=4,b=0.13)

# we keep only peaks ENRICHED in the CLIPSeq based on graphical analysis
	conditions_enriched <- !(alldata$s.height < (4+alldata$c.height*0.13))
	
#selected regions
	selected_regions <- alldata[alldata$p_value<0.05 & conditions_enriched,]
	dim(selected_regions)
#[1] 10667    17
# the selected clusters for lib_A
selected_libA <- selected_regions

###########################
#Lib_B
#definition to import libB
	filenames_peaks <- file.path(libraries[2],"_fixed_80_standard_",chromosome,"_filtered_sample.peaks",fsep="")
	filenames_regions <- file.path(libraries[2],"_fixed_80_standard_",chromosome,".regions",fsep="")
	directory <- "/private/staff/c/ic/yaudic/Documents/SCIENCE/CLIPCELF1/SHRIMP2_uniq/REMOVED_DUP/FP_OUT/FP_libB"

#importing peaks
	allpeaks <- data.frame()
for (files in filenames_peaks)
{
	inputfile <- file.path(directory,files)
	peaks <- read.delim(inputfile,comment.char = "#")
	peaks$UID <- paste(peaks$chrom,peaks$id,sep="_")
	allpeaks <- rbind(allpeaks,peaks)
}

	allpeaks <- unique(allpeaks)
	dim(allpeaks)
#[1] 7047    9

#importing regions
	allregions <- data.frame()

for (chrom in chromosome)
{
	filenames_regions <- file.path(libraries[2],"_fixed_80_standard_",chrom,".regions",fsep="")
	inputfile <- file.path(directory,filenames_regions)
	regions <- read.delim(inputfile,comment.char = "#",header=FALSE)
	colnames(regions) <- c("location","s.pkidx","c.pkidx","s.height","c.height","p_value")
	regions$chrom <- chrom
	regions$UID <- paste(chrom,regions$s.pkidx,sep="_")
	allregions <- rbind(allregions,regions)
}
	allregions <- unique(allregions)
	dim(allregions)

#[1] 7047    8
	alldata <- merge(allpeaks,allregions,by="UID")
	alldata$length <- alldata$end-alldata$start
#################################
# distribution C.height,s.height

	plot(alldata$c.height,alldata$s.height)
	points(alldata[alldata$p_value<0.05,"c.height"],alldata[alldata$p_value<0.05,"s.height"],col=2)
# definition of a regression line separating clipseq enriched data from RNAseq enriched clusters
	abline(a=2,b=0.07)
	conditions_enriched <- !(alldata$s.height < (2+alldata$c.height*0.07))

# selection libB
	selected_libB <- alldata[alldata$p_value<0.05 & conditions_enriched,]
	dim(selected_libB)
#[1] 4331   17

########################################################################
# IMPORT FICHIER BAM
########################################################################
# with package RSamtools
	
# input_bam directory and files
	bam_dir <- "/private/staff/c/ic/yaudic/Documents/SCIENCE/CLIPCELF1/SHRIMP2_uniq/REMOVED_DUP"
	bam_files <- c("CLIPCELF1_uniq_libA_RMDUP_h.bam","CLIPCELF1_uniq_libB_RMDUP_h.bam")

# function to annotate the clusters strand based on bam files

cluster_strand <- function(bam_file,cluster=as.character(c("NA","NA","NA")))
{
# importing sequences from bam 
	location <- cluster
	names(location) <- c("chrom","start","end")
	whichbam <- RangesList(chrom=IRanges(as.integer(location["start"]),as.integer(location["end"])))
	names(whichbam) <- location["chrom"]
# what do we extract	
	what <- c("strand", "seq")
	param <- ScanBamParam(which=whichbam, what=what)
# importing the selected bam data	
	bam <- scanBam(bam_file, param=param)
# Testing what is the main strand
	main_strand <- names(which.max(table(bam[[1]]$strand)))
return <- main_strand
}

# compute strand from read for lib_A
	test <- apply(selected_libA[,c("chrom.y","start","end")],MARGIN=1,FUN=function(x){cluster_strand(file.path(bam_dir,bam_files[1]),x)})
	selected_libA$strand <- test

# compute strand from read for lib_B
	test <- apply(selected_libB[,c("chrom.y","start","end")],MARGIN=1,FUN=function(x){cluster_strand(file.path(bam_dir,bam_files[2]),x)})
	selected_libB$strand <- test

################
# create bed file for libA and libB
bednames <- c("chrom","chromstart","chromend","name","score","strand")
################

#lib_A
# computing  a score de 1 to 1000
	score <- (-log10(selected_libA$p_value+0.000001)/max(-log10(selected_libA$p_value+0.000001)))*1000
	bed_libA <- data.frame(chrom=selected_libA$chrom.x,chromstart=selected_libA$start,chromend=selected_libA$end,name=selected_libA$UID,score=score,strand=selected_libA$strand)

	output_dir <- "/private/staff/c/ic/yaudic/Documents/SCIENCE/CLIPCELF1/SHRIMP2_uniq/REMOVED_DUP/FP_OUT"
#############write bed libA
write.table(bed_libA, file = file.path(output_dir,"libA_strand_122015.bed"), append = FALSE, quote = FALSE, sep ="\t",
                 eol = "\n", na = "NA", dec = ".", row.names = FALSE,
                 col.names = FALSE, qmethod = c("escape", "double"))
#############
#lib_B
# computing  a score de 1 to 1000
score <- (-log10(selected_libB$p_value+0.000001)/max(-log10(selected_libB$p_value+0.000001)))*1000
bed_libB <- data.frame(chrom=selected_libB$chrom.x,chromstart=selected_libB$start,chromend=selected_libB$end,name=selected_libB$UID,score=score,strand=selected_libB$strand)

#############write bed libB
write.table(bed_libB, file = file.path(output_dir,"libB_strand_122015.bed"), append = FALSE, quote = FALSE, sep ="\t",
                 eol = "\n", na = "NA", dec = ".", row.names = FALSE,
                 col.names = FALSE, qmethod = c("escape", "double"))
                 
############# ANNOTATION OF THE CLUSTERS ###############################                 
                 
########################################################################
# pour chaque cluster dans les librairies A et B on va annoter avec 
#── clusteris
#   ├── genic
#   │   ├── non_protein_coding
#   │   └── protein_coding
#   │       ├── exon
#   │       │   ├── UTR
#   │       │   └── CDS
#   │       └── intron
#   └── intergenic
#
####################################################
# The annotation is based on gencode V19 
# Gencode Release 19 (GRCh37.p13)
#ftp://ftp.sanger.ac.uk/pub/gencode/Gencode_human/release_19/gencode.v19.annotation.gff3.gz

	input_annotation <- "/private/staff/c/ic/yaudic/Documents/SCIENCE/CLIPCELF1/Annotation/gencode.v19.annotation.gff3"
# using library (genomeIntervals) building a genome intervals (gi) from the annotation
	gencode.v19.gi <- readGff3(input_annotation,isRightOpen=FALSE)
#Read 2615566 records

# converting libA to gi

	data.frame_libA <- selected_libA[,c("UID","chrom.x","start","end","strand")]
	
	selected_libA.gi <- GenomeIntervals(data.frame_libA$chrom.x, data.frame_libA$start, data.frame_libA$end, strand =data.frame_libA$strand)

	annotation(selected_libA.gi)$UID <- data.frame_libA$UID

# idem for libB
	data.frame_libB <- selected_libB[,c("UID","chrom.x","start","end","strand")]

	selected_libB.gi <- GenomeIntervals(data.frame_libB$chrom.x, data.frame_libB$start, data.frame_libB$end, strand =data.frame_libB$strand)
	
	annotation(selected_libB.gi)$UID <- data.frame_libB$UID

# For each cluster we get the annotation overlapping the cluster
# libA

cluster_gene_overlap  <- interval_overlap(from=selected_libA.gi, to=gencode.v19.gi )

#result is a list of loci
# we need to answer few questions using the annotation function
# The annotation function take an interval overlap object and answer some questions on the biological object at the site of the cluster

Annotation <- function(overlap)
{
# is Cluster in_gene ?
	in_gene <- any(annotation(gencode.v19.gi[overlap])$type=="gene")
	
	if (in_gene==TRUE) {gene_name <- paste(unique(as.vector(getGffAttribute(gencode.v19.gi[overlap],c("gene_name")))),collapse=";") ; gene_id <- paste(unique(as.vector(getGffAttribute(gencode.v19.gi[overlap],c("gene_id")))),collapse=";") ; gene_type <- paste(unique(as.vector(getGffAttribute(gencode.v19.gi[overlap],c("gene_type")))),collapse=";") }
	
	if (in_gene!=TRUE) {gene_name <- "NA" ; gene_id <- "NA" ; gene_type <- "NA"}
# is it a protein coding gene ?	
	protein_coding <- any(getGffAttribute(gencode.v19.gi[overlap],c("gene_type"))=="protein_coding")
# is it in_Exon ?
	in_Exon <- any(annotation(gencode.v19.gi[overlap])$type=="exon")
# is it in the UTR	
	in_UTR <- any(annotation(gencode.v19.gi[overlap])$type=="UTR")
	
# formating the output	
	answer <- c(in_gene,gene_name,gene_id,gene_type,protein_coding,in_Exon,in_UTR)
	
	names(answer) <- c("in_gene","gene_name","gene_id","gene_type","protein_coding","in_Exon","in_UTR")
return <- answer
}

# parallelization with mcapply allow for faster treatment
# testing in a mclapply
	#test <- mclapply(cluster_gene_overlap[1:10],FUN=Annotation,mc.cores=7)

#######################
# libA annotation
# annotating the libAclusters
	libA_annotation <- mclapply(cluster_gene_overlap,FUN=Annotation,mc.cores=8)
# saving the result of the annotation as it takes some time
	OUTDIR <- "/private/staff/c/ic/yaudic/Documents/REDACTION/CELF1_GENOMICS_DATA"
	save(libA_annotation,file=file.path(OUTDIR,"libA_annotation_21215.RData"))

# building a dataframe to store the info
	INGENE <- table(unlist(lapply(libA_annotation,FUN=function(x) { x["in_gene"]})))
	PROTEINCODING <- table(unlist(lapply(libA_annotation,FUN=function(x) { x["protein_coding"]})))
	INEXON <- table(unlist(lapply(libA_annotation,FUN=function(x) { x["in_Exon"]})))

	libA_annotation.mat <- matrix(unlist(libA_annotation),ncol=7,byrow=TRUE)
	libA_annotation.df <- data.frame(libA_annotation.mat)
	colnames(libA_annotation.df) <- c("in_gene","gene_name","gene_id","gene_type","protein_coding","in_Exon","in_UTR")

# we merge data from selected libA and annotation
#dim(selected_libA) # 10667
#dim(libA_annotation.df) # 10667
	annotated_libA.df <- cbind(selected_libA,libA_annotation.df)
	write.table(annotated_libA.df,file=file.path(OUTDIR,"annotated_libA.csv"),sep="\t",quote=FALSE,col.names=TRUE)
	
#######################
# libB annotation
	cluster_gene_overlap <- interval_overlap(from=selected_libB.gi, to=gencode.v19.gi )
	libB_annotation <- mclapply(cluster_gene_overlap,FUN=Annotation,mc.cores=8)
# saving the cluster annotation
	save(libB_annotation,file=file.path(OUTDIR,"libB_annotation_21215.RData"))

# building a dataframe to store the info
	INGENE_B <- table(unlist(lapply(libB_annotation,FUN=function(x) { x["in_gene"]})))
	PROTEINCODING_B <- table(unlist(lapply(libB_annotation,FUN=function(x) { x["protein_coding"]})))
	INEXON_B <- table(unlist(lapply(libB_annotation,FUN=function(x) { x["in_Exon"]})))

# put result in a data.frame
	libB_annotation.mat <- matrix(unlist(libB_annotation),ncol=7,byrow=TRUE)
	libB_annotation.df <- data.frame(libB_annotation.mat)
	colnames(libB_annotation.df) <- c("in_gene","gene_name","gene_id","gene_type","protein_coding","in_Exon","in_UTR")

# tableau des clusters annotés
	annotated_libB.df <- cbind(selected_libB,libB_annotation.df)
	write.table(annotated_libB.df,file=file.path(OUTDIR,"annotated_libB.csv"),sep="\t",quote=FALSE,col.names=TRUE)

########################################################################
# LibA validated by libB
# we take as positive the cluster in A that are overlapped by at least one cluster in B
	confirmed <- interval_overlap(from= selected_libB.gi,to=selected_libA.gi )

	annotation(selected_libA.gi)$confirmed <- rep("FALSE",times=dim(annotation(selected_libA.gi))[1])
	
	annotation(selected_libA.gi[unique(unlist(confirmed))])$confirmed <- TRUE

# how many libA cluster are validated by a libB cluster 
	length(unique(unlist(confirmed))) # 2972

# we add the field "confirmed_bylibB" in annotated_libA.df
	annotated_libA.df$confirmed_bylibB <- annotation(selected_libA.gi)$confirmed

# we save this data.frame
   write.table(annotated_libA.df,file=file.path(OUTDIR,"annotated_libA.csv"),sep="\t",quote=FALSE,col.names=TRUE)   

# LibB validated by libA
# we take as positive the cluster in B that are overlapped by at least one cluster in A
	confirmed <- interval_overlap(from= selected_libA.gi,to=selected_libB.gi )

	annotation(selected_libB.gi)$confirmed <- rep("FALSE",times=dim(annotation(selected_libB.gi))[1])
	
	annotation(selected_libB.gi[unique(unlist(confirmed))])$confirmed <- TRUE

# how many libA cluster are validated by a libB cluster 
	length(unique(unlist(confirmed))) # 3167

# we add the field "confirmed_bylibA" in annotated_libB.df
	annotated_libB.df$confirmed_bylibA <- annotation(selected_libB.gi)$confirmed

# we save this data.frame
   write.table(annotated_libB.df,file=file.path(OUTDIR,"annotated_libB.csv"),sep="\t",quote=FALSE,col.names=TRUE)
########################################################################
# We evaluate the annotation in the libA clusters validated by the libB clusters
# barplot for  annotation ingene,inExon,in UTR in protein coding
#########################
# for clusterslib A confirmed in libB
	confirmed_set <- annotated_libA.df[annotated_libA.df$confirmed_bylibB == TRUE,]
# INGENE
	table(confirmed_set$in_gene)
	#FALSE  TRUE 
	# 235  2737

# IN_PROTCODING	
	table(confirmed_set[confirmed_set$in_gene==TRUE,"protein_coding"])
	#FALSE  TRUE 
	#  173  2564

#IN_EXON
	table(confirmed_set[confirmed_set$in_gene==TRUE,"in_Exon"])
	#FALSE  TRUE 
	# 1784   953
	
#IN_UTR
	table(confirmed_set[confirmed_set$in_Exon==TRUE,"in_UTR"])
	#FALSE  TRUE 
	#  223   730	

annot <- data.frame(IN_PROTCODING=c(2564,173),IN_GENE=c(2737,235),IN_EXON=c(953,1784),IN_UTR=c(730,223))
rownames(confirmation) <- c("TRUE","FALSE")

svg(file.path(OUTDIR,"annot_barplot.svg"))
barplot(as.matrix(annot),beside=FALSE,main="annot_clusters",col=gray(c(0.59,0.98)))
dev.off()

# what is the annotation genetype  for the libA clusters validated by libB clusters.
# Some clusters may have multiple annotations (thanks to biology ;-)
# we therefore use all the annotation not to miss some interesting objects.
annot_libA <- annotated_libA.df[annotated_libA.df$confirmed_bylibB==TRUE,"gene_type"]

annot_libA <- unlist(strsplit(as.character(annot_libA),split=";"))
annot_libA <- annot_libA[which (annot_libA!="NA")]
#unambiguous=droplevels(unambiguous)
# plotting the abundance of the different gene_type for unambiguous
svg(file.path(OUTDIR,"libA_confirmed_dotchart_genetype.svg"))
dotchart(sort(summary(annot_libA)),main="cluster_gene_type")
dev.off()
########################################################################

########################################################################
# generating a stranded bed file for libA clusters confirmed by libB
confirmed_set=annotated_libA.df[annotated_libA.df$confirmed_bylibB==TRUE,]
#calcul_score normalisé
score=(-log10(confirmed_set$p_value+0.000001)/max(-log10(confirmed_set$p_value+0.000001)))*1000
bed_confirmed=data.frame(chrom=confirmed_set$chrom.x,chromstart=confirmed_set$start,chromend=confirmed_set$end,name=confirmed_set$UID,score=score,strand=confirmed_set$strand)

write.table(bed_confirmed, file = file.path(output_dir,"libA_confirmed_strand_122015.bed"), append = FALSE, quote = FALSE, sep ="\t",
                 eol = "\n", na = "NA", dec = ".", row.names = FALSE,
                 col.names = FALSE, qmethod = c("escape", "double"))
########################################################################
		
##### ENVIRONMENT
#sessionInfo()
#R version 3.2.0 (2015-04-16)
#Platform: x86_64-suse-linux-gnu (64-bit)
#Running under: openSUSE 13.1 (Bottle) (x86_64)

#locale:
# [1] LC_CTYPE=fr_FR.UTF-8       LC_NUMERIC=C              
# [3] LC_TIME=fr_FR.UTF-8        LC_COLLATE=fr_FR.UTF-8    
# [5] LC_MONETARY=fr_FR.UTF-8    LC_MESSAGES=fr_FR.UTF-8   
# [7] LC_PAPER=fr_FR.UTF-8       LC_NAME=C                 
# [9] LC_ADDRESS=C               LC_TELEPHONE=C            
#[11] LC_MEASUREMENT=fr_FR.UTF-8 LC_IDENTIFICATION=C       

#attached base packages:
# [1] compiler  parallel  stats4    stats     graphics  grDevices utils    
# [8] datasets  methods   base     

#other attached packages:
# [1] ggplot2_1.0.1          microbenchmark_1.4-2.1 genomeIntervals_1.24.1
# [4] intervals_0.15.1       Rsamtools_1.20.5       Biostrings_2.36.4     
# [7] XVector_0.8.0          GenomicRanges_1.20.8   GenomeInfoDb_1.4.3    
#[10] IRanges_2.2.9          S4Vectors_0.6.6        BiocGenerics_0.14.0   
#[13] BiocInstaller_1.18.5  

#loaded via a namespace (and not attached):
# [1] Rcpp_0.12.1      magrittr_1.5     MASS_7.3-44      zlibbioc_1.14.0 
# [5] munsell_0.4.2    colorspace_1.2-6 stringr_1.0.0    plyr_1.8.3      
# [9] tcltk_3.2.0      tools_3.2.0      grid_3.2.0       gtable_0.1.2    
#[13] digest_0.6.8     reshape2_1.4.1   bitops_1.0-6     stringi_0.5-5   
#[17] scales_0.3.0     proto_0.3-10

############### END #
